# Supplementary material for: Multi-integrated genomic data for Passiflora foetida provides insights into genome size evolution and floral development in Passiflora
Source: Mol Hortic. 2023 Dec 18;3:27. doi: 10.1186/s43897-023-00076-x (PMC10726625; doi:10.1186/s43897-023-00076-x)
Supplement: Supplementary file 2 — Additional file 2: Table S1. Statistics of whole genome sequencing data. Table S2. Table S2 Statistics of Hi-C scaffolded genome assembly of P. foetida. Table S3. Statistics of proteins with function annotations. Table S4. Statistics of non-coding RNA annotations. [file 43897_2023_76_MOESM2_ESM.xlsx]

## Sheet: Table S1
Table S1 Statistics of whole genome sequencing data
Type	Read number	Total bases (bp)
Illumina clean reads	216155200	30147809236
ONT pass reads	3427135	62150987482
Hi-C clean reads	585785086	87503583508

## Sheet: Table S2
Table S2 Statistics of Hi-C scaffolded genome assembly of P. foetida
Chromosome	Size (bp)	Contig number
LG01	54465532	24
LG02	44532867	37
LG03	44416029	23
LG04	44068142	30
LG05	40448330	19
LG06	37769738	20
LG07	33625260	15
LG08	33352827	16
LG09	31440534	24
LG10	26868393	22
Total	390987652	230

## Sheet: Table S3
Table S3 Statistics of proteins with function annotations
Database	Annotated proteins	Ratio (%)
Swissprot	21985	0.71884
KEGG	8223	0.268866
NR	29538	0.965799
Pfam	25168	0.822914
GO	18710	0.611758
Total	29688	0.970704
All	30584	1

## Sheet: Table S4
Table S4 Statistics of non-coding RNA annotations
Type	Number	Total length (bp)
ribozyme	52	3388
SSU_rRNA	243	366474
LSU_rRNA	291	702644
5_8S_rRNA	62	9353
5S_rRNA	533	62901
tRNA	1174	87640
miRNA	144	18737
snRNA	1229	133735
Others	51	10611
