# Supplementary material for: Multi-integrated genomic data for Passiflora foetida provides insights into genome size evolution and floral development in Passiflora
Source: Mol Hortic. 2023 Dec 18;3:27. doi: 10.1186/s43897-023-00076-x (PMC10726625; doi:10.1186/s43897-023-00076-x)
Supplement: Supplementary file 3 — Additional file 3: Table S5. GO enrichment analysis of expanded and contracted gene families in P. foetida. Table S6. KEGG enrichment analysis of expanded and contracted gene families in P. foetida. [file 43897_2023_76_MOESM3_ESM.xlsx]

## Sheet: Table S5
Table S5 GO enrichment analysis of expanded and contracted gene families in P. foetida
Type	ONTOLOGY	ID	Description	GeneRatio	BgRatio	pvalue	p.adjust	qvalue	geneID	Count
Expansion	GO:0000287	MF	magnesium ion binding	9/127	44/5008	1.09371e-06	4.7394e-06	1.91879e-06	evm.model.LG02.859/evm.model.LG06.535/evm.model.LG06.536/evm.model.LG06.537/evm.model.LG06.538/evm.model.LG06.539/evm.model.LG07.2556/evm.model.LG10.3013/evm.model.LG10.3014	9
	GO:0043169	MF	cation binding	9/127	44/5008	1.09371e-06	4.7394e-06	1.91879e-06	evm.model.LG02.859/evm.model.LG06.535/evm.model.LG06.536/evm.model.LG06.537/evm.model.LG06.538/evm.model.LG06.539/evm.model.LG07.2556/evm.model.LG10.3013/evm.model.LG10.3014	9
	GO:0046872	MF	metal ion binding	9/127	44/5008	1.09371e-06	4.7394e-06	1.91879e-06	evm.model.LG02.859/evm.model.LG06.535/evm.model.LG06.536/evm.model.LG06.537/evm.model.LG06.538/evm.model.LG06.539/evm.model.LG07.2556/evm.model.LG10.3013/evm.model.LG10.3014	9
	GO:0043167	MF	ion binding	9/127	44/5008	1.09371e-06	4.7394e-06	1.91879e-06	evm.model.LG02.859/evm.model.LG06.535/evm.model.LG06.536/evm.model.LG06.537/evm.model.LG06.538/evm.model.LG06.539/evm.model.LG07.2556/evm.model.LG10.3013/evm.model.LG10.3014	9
	GO:0000016	MF	lactase activity	4/127	18/5008	0.000915973	0.00198461	0.000803485	evm.model.LG04.653/evm.model.LG04.654/evm.model.LG04.655/evm.model.LG04.656	4
	GO:0004553	MF	hydrolase activity, hydrolyzing O-glycosyl compounds	4/127	18/5008	0.000915973	0.00198461	0.000803485	evm.model.LG04.653/evm.model.LG04.654/evm.model.LG04.655/evm.model.LG04.656	4
	GO:0016798	MF	hydrolase activity, acting on glycosyl bonds	4/127	18/5008	0.000915973	0.00198461	0.000803485	evm.model.LG04.653/evm.model.LG04.654/evm.model.LG04.655/evm.model.LG04.656	4
Contraction	GO:0002376	BP	immune system process	37/81	180/3609	4.07508e-28	3.54532e-26	2.70242e-26	evm.model.LG01.1320/evm.model.LG08.108/evm.model.LG08.109/evm.model.LG08.110/evm.model.LG08.111/evm.model.LG08.113/evm.model.LG08.121/evm.model.LG08.129/evm.model.LG08.136/evm.model.LG08.164/evm.model.LG08.169/evm.model.LG08.170/evm.model.LG08.174/evm.model.LG08.175/evm.model.LG08.176/evm.model.LG08.177/evm.model.LG08.185/evm.model.LG08.189/evm.model.LG08.206/evm.model.LG08.209/evm.model.LG08.218…	37
	GO:0000162	BP	tryptophan biosynthetic process	3/81	15/3609	0.00407941	0.0268626	0.020476	evm.model.LG10.666/evm.model.LG10.667/evm.model.LG10.669	3
	GO:0006568	BP	tryptophan metabolic process	3/81	15/3609	0.00407941	0.0268626	0.020476	evm.model.LG10.666/evm.model.LG10.667/evm.model.LG10.669	3
	GO:0006576	BP	cellular biogenic amine metabolic process	3/81	15/3609	0.00407941	0.0268626	0.020476	evm.model.LG10.666/evm.model.LG10.667/evm.model.LG10.669	3
	GO:0006586	BP	indolalkylamine metabolic process	3/81	15/3609	0.00407941	0.0268626	0.020476	evm.model.LG10.666/evm.model.LG10.667/evm.model.LG10.669	3
	GO:0009072	BP	aromatic amino acid family metabolic process	3/81	15/3609	0.00407941	0.0268626	0.020476	evm.model.LG10.666/evm.model.LG10.667/evm.model.LG10.669	3
	GO:0009073	BP	aromatic amino acid family biosynthetic process	3/81	15/3609	0.00407941	0.0268626	0.020476	evm.model.LG10.666/evm.model.LG10.667/evm.model.LG10.669	3
	GO:0009309	BP	amine biosynthetic process	3/81	15/3609	0.00407941	0.0268626	0.020476	evm.model.LG10.666/evm.model.LG10.667/evm.model.LG10.669	3				s
	GO:0042401	BP	cellular biogenic amine biosynthetic process	3/81	15/3609	0.00407941	0.0268626	0.020476	evm.model.LG10.666/evm.model.LG10.667/evm.model.LG10.669	3
	GO:0042430	BP	indole-containing compound metabolic process	3/81	15/3609	0.00407941	0.0268626	0.020476	evm.model.LG10.666/evm.model.LG10.667/evm.model.LG10.669	3
	GO:0042435	BP	indole-containing compound biosynthetic process	3/81	15/3609	0.00407941	0.0268626	0.020476	evm.model.LG10.666/evm.model.LG10.667/evm.model.LG10.669	3
	GO:0046219	BP	indolalkylamine biosynthetic process	3/81	15/3609	0.00407941	0.0268626	0.020476	evm.model.LG10.666/evm.model.LG10.667/evm.model.LG10.669	3
	GO:1901607	BP	alpha-amino acid biosynthetic process	3/81	15/3609	0.00407941	0.0268626	0.020476	evm.model.LG10.666/evm.model.LG10.667/evm.model.LG10.669	3
	GO:0009308	BP	amine metabolic process	3/81	16/3609	0.00494025	0.0268626	0.020476	evm.model.LG10.666/evm.model.LG10.667/evm.model.LG10.669	3
	GO:0044106	BP	cellular amine metabolic process	3/81	16/3609	0.00494025	0.0268626	0.020476	evm.model.LG10.666/evm.model.LG10.667/evm.model.LG10.669	3
	GO:1901605	BP	alpha-amino acid metabolic process	3/81	16/3609	0.00494025	0.0268626	0.020476	evm.model.LG10.666/evm.model.LG10.667/evm.model.LG10.669	3

## Sheet: Table S6
Table S6 KEGG enrichment analysis of expanded and contracted gene families in P. foetida
Type	Term	Description	GeneRatio	BgRatio	pvalue	p.adjust	qvalue	geneID	Count
Expansion	ko03022	Basal_transcription_factors	20/319	62/9858	2.36e-15	3.06e-14	1.98e-14	evm.model.LG05.1595/evm.model.LG06.2529/evm.model.LG07.1643/evm.model.LG07.1888/evm.model.LG07.1992/evm.model.LG07.846/evm.model.LG08.3690/evm.model.LG08.818/evm.model.LG08.889/evm.model.LG08.903/evm.model.LG09.1177/evm.model.LG09.1505/evm.model.LG09.1511/evm.model.LG09.1696/evm.model.LG09.965/evm.model.Contig13.6/evm.model.Contig76.2/evm.model.Contig116.6/evm.model.Contig142.5/evm.model.Contig16…	20
	ko03000	Transcription_factors	45/319	376/9858	1.43e-14	1.39e-13	9.01e-14	evm.model.LG02.1593/evm.model.LG02.376/evm.model.LG05.1479/evm.model.LG05.1480/evm.model.LG05.1484/evm.model.LG05.1491/evm.model.LG05.1712/evm.model.LG05.1813/evm.model.LG06.1408/evm.model.LG06.3342/evm.model.LG06.3343/evm.model.LG07.1916/evm.model.LG07.1921/evm.model.LG07.2255/evm.model.LG07.2280/evm.model.LG07.295/evm.model.LG07.611/evm.model.LG07.716/evm.model.LG07.745/evm.model.LG07.904/evm.m…	45		s
	ko00140	Steroid_hormone_biosynthesis	15/319	52/9858	4.89e-11	3.81e-10	2.47e-10	evm.model.LG08.308/evm.model.LG08.309/evm.model.LG08.314/evm.model.LG08.323/evm.model.LG08.325/evm.model.LG08.344/evm.model.LG08.349/evm.model.LG08.351/evm.model.LG08.353/evm.model.LG08.356/evm.model.LG08.376/evm.model.LG08.377/evm.model.LG08.379/evm.model.LG08.386/evm.model.LG08.389	15
	ko00190	Oxidative_phosphorylation	12/319	98/9858	7.18e-05	0.0003998	0.000258979	evm.model.LG01.204/evm.model.LG01.513/evm.model.LG02.761/evm.model.LG02.859/evm.model.LG04.1129/evm.model.LG04.2212/evm.model.LG05.1302/evm.model.LG07.2369/evm.model.LG07.2556/evm.model.LG08.3295/evm.model.LG09.2904/evm.model.LG09.2939	12
	ko00480	Glutathione_metabolism	6/319	36/9858	0.000939166	0.00406972	0.00263626	evm.model.LG06.594/evm.model.LG10.2983/evm.model.LG10.2984/evm.model.LG10.2985/evm.model.LG10.2986/evm.model.LG10.2987	6
	ko00904	Diterpenoid_biosynthesis	10/319	117/9858	0.00456952	0.0178211	0.011544	evm.model.LG07.1132/evm.model.LG07.1812/evm.model.LG07.800/evm.model.LG08.1046/evm.model.LG08.6/evm.model.LG08.853/evm.model.LG09.1276/evm.model.LG09.1376/evm.model.LG09.1436/evm.model.Contig46.7	10
	ko04070	Phosphatidylinositol_signaling_system	2/319	4/9858	0.00599838	0.021267	0.0137762	evm.model.LG01.160/evm.model.LG08.2314	2
	ko04075	Plant_hormone_signal_transduction	14/319	205/9858	0.00674919	0.0219349	0.0142088	evm.model.LG02.194/evm.model.LG02.195/evm.model.LG02.196/evm.model.LG02.31/evm.model.LG02.32/evm.model.LG02.33/evm.model.LG02.34/evm.model.LG02.40/evm.model.LG02.41/evm.model.LG02.42/evm.model.LG02.43/evm.model.LG02.46/evm.model.LG02.47/evm.model.LG02.48	14
	ko03009	Ribosome_biogenesis	11/319	146/9858	0.00773889	0.0232167	0.0150391	evm.model.LG08.2180/evm.model.LG08.431/evm.model.LG08.437/evm.model.LG08.438/evm.model.LG08.439/evm.model.LG08.440/evm.model.LG08.441/evm.model.LG08.442/evm.model.LG08.443/evm.model.LG08.445/evm.model.LG08.455	11
	ko01009	Protein_phosphatases_and_associated_proteins	11/319	152/9858	0.0103289	0.0287735	0.0186387	evm.model.LG02.1293/evm.model.LG02.159/evm.model.LG05.605/evm.model.LG06.1829/evm.model.LG06.435/evm.model.LG07.3106/evm.model.LG10.388/evm.model.LG10.389/evm.model.LG10.393/evm.model.LG10.394/evm.model.LG10.768	11
Contraction	ko04014	Ras_signaling_pathway	35/161	51/9858	3.29082e-52	9.87246e-51	5.54244e-51	evm.model.LG08.108/evm.model.LG08.109/evm.model.LG08.110/evm.model.LG08.111/evm.model.LG08.113/evm.model.LG08.121/evm.model.LG08.129/evm.model.LG08.136/evm.model.LG08.164/evm.model.LG08.169/evm.model.LG08.170/evm.model.LG08.174/evm.model.LG08.175/evm.model.LG08.176/evm.model.LG08.177/evm.model.LG08.185/evm.model.LG08.189/evm.model.LG08.206/evm.model.LG08.209/evm.model.LG08.218/evm.model.LG08.219/…	35
	ko00909	Sesquiterpenoid_and_triterpenoid_biosynthesis	22/161	30/9858	5.81041e-34	8.71562e-33	4.89298e-33	evm.model.LG01.132/evm.model.LG01.133/evm.model.LG01.134/evm.model.LG01.135/evm.model.LG01.138/evm.model.LG01.984/evm.model.LG01.985/evm.model.LG03.1045/evm.model.LG03.1046/evm.model.LG03.1047/evm.model.LG04.1832/evm.model.LG04.1833/evm.model.LG04.2485/evm.model.LG04.95/evm.model.LG05.323/evm.model.LG05.324/evm.model.LG09.1713/evm.model.LG09.1714/evm.model.LG09.1715/evm.model.LG09.1762/evm.model.…	22
	ko00902	Monoterpenoid_biosynthesis	16/161	28/9858	3.08789e-22	3.08789e-21	1.73355e-21	evm.model.LG01.153/evm.model.LG01.1687/evm.model.LG01.1689/evm.model.LG02.1286/evm.model.LG03.1543/evm.model.LG03.1544/evm.model.LG03.1571/evm.model.LG03.1652/evm.model.LG04.1516/evm.model.LG06.1176/evm.model.LG06.1182/evm.model.LG06.1392/evm.model.LG07.3121/evm.model.LG07.3122/evm.model.LG10.3241/evm.model.LG10.3242	16
	ko00199	Cytochrome_P450	16/161	58/9858	5.33586e-16	4.0019e-15	2.24668e-15	evm.model.LG02.380/evm.model.LG03.206/evm.model.LG03.207/evm.model.LG05.1854/evm.model.LG05.2082/evm.model.LG05.2230/evm.model.LG05.2231/evm.model.LG05.2232/evm.model.LG05.2342/evm.model.LG05.2343/evm.model.LG05.2344/evm.model.LG05.2345/evm.model.LG05.2347/evm.model.LG05.2348/evm.model.LG05.2351/evm.model.LG08.675	16
	ko00140	Steroid_hormone_biosynthesis	7/161	52/9858	1.96255e-05	0.000117753	6.61071e-05	evm.model.LG03.137/evm.model.LG03.216/evm.model.LG03.217/evm.model.LG09.2040/evm.model.LG10.666/evm.model.LG10.667/evm.model.LG10.669	7
	ko00982	Drug_metabolism_-_cytochrome_P450	3/161	5/9858	4.17451e-05	0.000208725	0.000117179	evm.model.LG01.972/evm.model.LG03.1208/evm.model.LG07.2332	3
	ko04040	Ion_channels	4/161	16/9858	0.000107028	0.000458691	0.000257511	evm.model.LG03.422/evm.model.LG03.98/evm.model.LG09.2883/evm.model.LG09.2884	4
	ko00905	Brassinosteroid_biosynthesis	4/161	20/9858	0.000270754	0.00101533	0.000570009	evm.model.LG05.672/evm.model.LG05.673/evm.model.LG06.1585/evm.model.LG06.1586	4
	ko00520	Amino_sugar_and_nucleotide_sugar_metabolism	5/161	67/9858	0.00466821	0.0155607	0.00873582	evm.model.LG04.2033/evm.model.LG04.509/evm.model.LG06.291/evm.model.LG07.3533/evm.model.LG10.3192	5
	ko03460	Fanconi_anemia_pathway	3/161	24/9858	0.00672696	0.0188845	0.0106018	evm.model.LG03.172/evm.model.LG03.173/evm.model.LG03.174	3
	ko00592	alpha-Linolenic_acid_metabolism	3/161	25/9858	0.00755381	0.0188845	0.0106018	evm.model.LG06.873/evm.model.LG06.876/evm.model.LG06.879	3
