# Supplementary material for: Multi-integrated genomic data for Passiflora foetida provides insights into genome size evolution and floral development in Passiflora
Source: Mol Hortic. 2023 Dec 18;3:27. doi: 10.1186/s43897-023-00076-x (PMC10726625; doi:10.1186/s43897-023-00076-x)
Supplement: Supplementary file 4 — Additional file 4: Table S7. Statistics of repeat annotation by EDTA. Table S8. Statistics of clade-level classification of LTR-RTs by TEsorter. Table S9. Statistics of clade-level classification of intact LTR-RTs by TEsorter. Table S10. Ratios of solo/intact LTR-RT clades. [file 43897_2023_76_MOESM4_ESM.xlsx]

## Sheet: Table S7
Table S7 Statistics of repeat annotation by EDTA
Genome assembly		ZGH			BXG2020			BXG2021
Sequence number		354			10			59
Total Length (bp)		424161393			1278141889			1341662873
LAI (raw and adjusted)		22.15	18.44		15.27	16.94		16.58	19.45
Class		Count	bpMasked	%masked	Count	bpMasked	%masked	Count	bpMasked	%masked
LTR	Copia	141288	87042338	0.2052	240421	224107677	0.1753	268938	285527575	0.2128
	Gypsy	32662	24250250	0.0572	505605	585671918	0.4582	569585	653307002	0.4869
	unknown	52897	42664398	0.1006	264751	162830020	0.1274	266224	212444870	0.1583
TIR	CACTA	12544	4946740	0.0117	49416	12179947	0.0095	530	576350	0.0004
	Mutator	195645	84166158	0.1984	107580	60306738	0.0472	1566	1088969	0.0008
	PIF_Harbinger	564	187477	0.0004	36567	9849492	0.0077	381	120476	0.0001
	Tc1_Mariner	517	260034	0.0006	448	163170	0.0001	35	40491	0
	hAT	2561	1568574	0.0037	6708	2085329	0.0016	1297	552728	0.0004
	polinton				48	31592	0
nonLTR	LINE_element	1890	813901	0.0019	2668	1351972	0.0011	4625	2955951	0.0022
	unknown	223	68315	0.0002	163	94660	0.0001	377	183939	0.0001
nonTIR	helitron	52005	32202868	0.0759	4626	1345169	0.0011	105	351050	0.0003
repeat_region		16335	4773546	0.0113	57110	12902783	0.0101	53304	14005952	0.0104
Total		509131	282944599	0.6671	1276111	1072920467	0.8394	1166967	1171155353	0.8729

## Sheet: Table S8
Table S8 Statistics of clade-level classification of LTR-RTs by TEsorter
Genome assembly		ZGH		BXG2020		BXG2021
Superfamily	Clade	Total	Complete	Total	Complete	Total	Complete
Copia	Ale	220	21	848	80	921	83
	Alesia	56	1	133	13	130	14
	Angela	38592	1942	71530	4258	36739	12950
	Bianca	392	65	414	60	507	80
	Bryco	1	0	1	0	0	0
	Gymco	1	0	2	0	11	0
	Ikeros	279	54	725	35	719	87
	Ivana	424	74	799	67	841	77
	Lyco	4	0	1	0	3	0
	Osser	0	0	19	0	50	0
	SIRE	10161	112	3355	1205	3441	1362
	TAR	359	3	423	13	426	51
	Tork	1452	309	3553	278	2856	341
	mixture	39	0	20	0	26	0
	unknown	1		1	0	2	0
Gypsy	Athila	2306	30	32582	2284	26899	3971
	CRM	383	9	331	83	428	74
	Chlamyvir	0	0	10	0	11	0
	Galadriel	306	51	416	73	433	47
	Ogre	1	0	20	0	11	0
	Reina	579	142	1139	239	1152	189
	Retand	0	0	19	0	5	0
	Selgy	0	0	0	0	1	0
	Tat	1	0	6	0	6	0
	Tcn1	0	0	4	0	4	0
	Tekay	2123	287	78062	2123	73539	6840
	chromo-outgroup	12	0	101	0	20	0
	chromo-unclass	0	0	17	0	2	0
	mixture	3	0	12	0	30	0
	non-chromo-outgroup	43	0	32	0	126	0

## Sheet: Table S9
Table S9 Statistics of clade-level classification of intact LTR-RTs by TEsorter
Genome assembly		ZGH		BXG2020		BXG2021
Superfamily	Clade	Total	Complete	Total	Complete	Total	Complete
Copia	Ale	16	12	50	40	55	42
	Alesia	1	1	5	5	6	6
	Angela	4621	1942	5567	4258	7198	4935
	Bianca	16	16	15	14	22	20
	Ikeros	12	12	33	27	45	34
	Ivana	31	26	49	38	62	49
	SIRE	1133	112	685	513	865	638
	TAR	3	3	8	6	13	10
	Tork	236	177	438	197	455	178
	mixture	5	0	0	0	0	0
Gypsy	Athila	129	30	5360	1564	6340	1401
	CRM	8	5	22	19	25	23
	Chlamyvir	0	0	0	0	1	0
	Galadriel	39	29	40	36	31	23
	Reina	87	78	176	159	166	118
	Tekay	147	112	4326	2123	3941	883
	chromo-unclass	0	0	0	0	1	0
	mixture	0	0	4	0	12	0

## Sheet: Table S10
Table S10 Ratios of solo/intact LTR-RT clades
Genome assembly		ZGH	BXG2020	BXG2021
Superfamily	Clade
Copia	Ale	/	14	6.875
	Alesia	4.3913	5.74468	4.63158
	Angela	110.112	5.56027	9.85698
	Bianca	5.125	4.78947	4.44898
	Ikeros	3.16667	14.2973	7.21212
	Ivana	2.1791	4.59259	5.28814
	SIRE	32.4458	3.24062	40.5385
	TAR	2.29412	18.6	9.36364
	Tork	2.6489	5.00471	9.46286
	Total	40.2069	5.37027	9.76156
Gypsy	Athila	65.72	28.062	2.49001
	CRM	5.0625	1.57143	5.13636
	Galadriel	2.65217	4.06154	7.07143
	Reina	3.9863	4.08943	4.70192
	Tekay	2.16755	6.82397	6.17581
	Total	4.58085	8.65113	4.80513
Total		7.03405	5.3747	2.86816
