# Supplementary material for: Multi-integrated genomic data for Passiflora foetida provides insights into genome size evolution and floral development in Passiflora
Source: Mol Hortic. 2023 Dec 18;3:27. doi: 10.1186/s43897-023-00076-x (PMC10726625; doi:10.1186/s43897-023-00076-x)
Supplement: Supplementary file 5 — Additional file 5: Table S11. FPKM values of all samples for RNA-seq. [file 43897_2023_76_MOESM5_ESM.xlsx]

## Sheet: Table S11
Table S11 FPKM values of all samples for RNA-seq
Gene ID	Ag_1	Ag_2	Ag_3	FA_1	FA_2	FA_3	FB_1	FB_2	FB_3	FC_1	FC_2	FC_3	Pa_2	Pa_3	Pa_4	Pe_1	Pe_2	Pe_3	Pi_2	Pi_3	Pi_4	Br_1	Br_2	Br_3	Ri_1	Ri_2	Ri_3	Se_1	Se_2	Se_3	St_2	St_4	T_1	T_2	T_3
evm.model.Contig1.1	0	0	0	0	0	0	0	0	0	0	0	0	0	0	0	0	0	0	0	0	0	0	0	0	0	0	0	0	0	0	0	0	0	0	0
evm.model.Contig1.2	0	0	0	0	0	0	0	0	0	0	0	0	0	0	0	0	0	0	0	0	0	0	0	0	0	0	0	0	0	0	0	0	0	0	0
evm.model.Contig1.3	0	0	0	0	0	0	0	0	0	0	0	0	0	0	0	0	0	0	0	0	0	0	0	0	0	0	0	0	0	0	0	0	0	0	0
evm.model.Contig1.4	0	0	0	0	0	0	0	0	0	0	0	0	0	0	0	0	0	0	0	0	0	0	0	0	0	0	0	0	0	0	0	0	0	0	0
evm.model.Contig1.5	0	0	0	0	0	0	0	0	0	0	0	0	0	0	0	0	0	0	0	0	0	0	0	0	0	0	0	0	0	0	0	0	0	0	0
evm.model.Contig1.6	0	0	0	0	0	0	0	0	0	0	0	0	0	0	0	0	0	0	0	0	0	0	0	0	0	0	0	0	0	0	0	0	0	0	0
evm.model.Contig1.7	0	0	0	0	0	0	0	0	0	0	0	0	0	0	0	0	0	0	0	0	0	0	0	0	0	0	0	0	0	0	0	0	0.1019	0	0
evm.model.Contig1.8	0	0	0	0	0	0	0	0	0	0	0	0	0	0	0	0	0	0	0	0	0	0	0	0	0	0	0	0.016218	0	0	0	0	0	0	0
evm.model.Contig1.9	0	0	0	0	0	0	0	0	0	0	0	0	0	0	0	0	0	0	0	0	0	0	0	0	0	0	0	0	0	0	0	0	0	0	0
evm.model.Contig1.10	0	0	0	0	0	0.002063	0	0	0	0	0	0	0	0	0	0	0	0	0	0	0	0	0	0	0	0	0	0	0	0	0	0	0	0	0
evm.model.Contig1.11	0	0	0	0	0	0	0	0	0	0	0	0	0	0	0	0	0	0	0	0	0	0	0	0	0	0	0	0	0	0	0	0	0	0	0
evm.model.Contig1.12	0	0	0	0	0	0	0	0	0	0	0	0	0	0	0	0	0	0	0	0	0	0	0	0	0	0	0	0	0	0	0	0	0	0	0
evm.model.Contig1.13	0	0	0	0	0	0	0	0	0	0	0	0	0	0	0	0	0	0	0	0	0	0	0	0	0	0	0	0	0	0	0	0	0	0	0
evm.model.Contig1.14	37.8217	38.8974	41.2589	20.1336	19.9525	17.778	24.1528	23.4224	25.7127	29.3066	30.2912	29.4912	34.7194	31.9813	36.2157	41.0378	38.215	37.0913	25.1772	24.9146	29.6085	19.2671	15.0436	18.7533	61.481	59.1467	58.5097	36.4937	45.5257	35.8869	23.6324	26.1042	40.0904	24.0872	29.9722
evm.model.Contig1.15	1.04524	0.912236	0.540429	6.22253	7.5811	5.06139	4.38518	6.1823	2.94172	3.7196	6.46683	5.6055	1.18358	0.554977	0.550634	0.879432	0.281222	0.547968	2.5899	1.07398	1.84235	1.61711	2.42875	2.93299	0.495447	0.739427	0.239546	0.206845	0.319767	0.791412	1.05521	0.872722	16.3107	7.47344	6.87054
evm.model.Contig1.16	7.67909	9.1557	7.36657	33.7902	39.937	38.5356	23.7947	28.9331	26.0192	12.2208	14.1349	20.7027	14.4803	16.019	14.9038	6.24456	7.10434	7.62169	21.9226	20.5882	21.9965	15.1874	11.7352	14.3942	10.8269	9.25756	12.8256	7.60311	6.54496	7.53207	8.26736	7.25486	65.695	33.8247	30.7424
evm.model.Contig1.17	7.82173	5.23313	6.38216	0.887202	1.26206	5.21981	2.67868	2.13844	3.65061	3.50694	5.40035	2.40741	5.24246	6.5632	5.03504	45.5855	47.3041	35.4635	2.79425	3.29894	1.0408	2.80643	1.59763	2.11961	8.8805	10.5059	4.9965	26.9149	29.093	19.872	4.23323	7.49726	2.25441	8.37282	4.89705
evm.model.Contig1.18	0.27654	0.477881	0.169431	0.613571	0.751426	0.829296	0.371043	1.32249	0.549795	0.332445	0.659907	0.934198	0.09077	0.20056	0.673775	0.307429	0.339203	0.025472	0.380257	0.142494	0.755511	0.328658	0.54893	0.502604	0.564375	0.307978	0.054651	0.410259	0.47538	0.359985	0.802262	0.215836	1.19876	0.478527	0.196131
evm.model.Contig10.1	0	0	0	0	0	0	0	0	0	0	0	0	0	0	0	0	0	0	0	0	0	0	0	0	0	0	0	0	0	0	0	0	0	0	0
evm.model.Contig10.2	0	0	0	0	0	0	0	0	0	0	0	0	0	0	0	0	0	0	0	0	0	0	0	0	0	0	0	0	0	0	0	0	0	0	0
evm.model.Contig10.3	0	0	0	0	0	0	0	0	0	0	0	0	0	0	0	0	0	0	0	0	0	0	0	0	0	0	0	0	0	0	0	0	0.06373	0	0
evm.model.Contig10.4	0	0	0	0	0	0	0	0	0	0	0	0	0	0	0	0	0	0	0	0	0	0	0	0	0	0	0	0	0	0	0	0	0	0	0
evm.model.Contig10.5	0	0	0	0	0	0	0	0	0	0	0	0	0	0	0	0	0	0	0	0	0	0	0	0	0	0	0	0	0	0	0	0	0.008248	0	0
evm.model.Contig10.6	0	0	0	0	0	0	0	0	0	0	0	0	0	0	0	0	0	0	0	0	0	0	0	0	0	0	0	0	0	0	0	0	0	0	0
evm.model.Contig10.7	0	0	0	0	0	0	0	0	0	0	0	0	0	0	0	0	0	0	0	0	0	0	0	0	0	0	0	0	0	0	0	0	0	0	0
evm.model.Contig100.1	0	0	0	0	0	0	0	0	0	0	0	0	0	0	0	0	0	0	0	0	0	0	0	0	0	0	0	0	0	0	0	0	0	0	0
evm.model.Contig100.2	0	0	0	0	0	0	0	0	0	0	0	0	0	0	0	0	0	0	0	0	0	0	0	0	0	0	0	0	0	0	0	0	0.085418	0	0
evm.model.Contig100.3	0	0	0	0	0	0	0	0	0	0	0	0	0	0	0	0	0	0	0	0	0	0	0	0	0	0	0	0	0	0	0	0	0.088424	0	0
evm.model.Contig100.4	0	0	0	0	0	0	0	0	0	0	0	0	0	0	0	0	0	0	0	0	0	0	0	0	0	0	0	0	0	0	0	0	0	0	0
evm.model.Contig100.5	0.144439	0.066738	0.111459	0	0.021515	0.110265	0.169368	0	0	0.11229	0.068238	0.099071	0.084996	0	0.191066	0.124661	0.11153	0.200443	0.049358	0.073523	0	0	0.077262	0	0	0.165348	0.136024	0	0.332907	0	0	0.043965	0.038442	0.070882	0.093389
evm.model.Contig100.6	0	0	0	0	0	0	0	0	0	0	0	0	0	0	0	0	0	0	0	0	0	0	0	0	0	0	0	0	0	0	0	0	0	0	0
evm.model.Contig100.7	0	0	0	0	0	0	0	0	0	0	0	0	0	0	0	0	0	0	0	0	0	0	0	0	0	0	0	0	0	0	0	0	0	0	0
evm.model.Contig100.8	0	0	0	0	0	0	0	0	0	0	0	0	0	0	0	0	0	0	0	0	0	0	0	0	0	0	0	0	0	0	0	0	0	0	0
evm.model.Contig101.1	0	0	0	0	0	0	0	0	0	0	0	0	0	0	0	0	0	0	0	0	0	0	0	0	0	0	0	0	0	0	0	0	0	0	0
evm.model.Contig101.2	0	0	0	0	0	0	0	0	0	0	0	0	0	0	0	0	0	0	0	0	0	0	0	0	0	0	0	0	0	0	0	0	0	0	0
evm.model.Contig101.3	0	0	0	0	0	0	0	0	0	0	0	0	0	0	0	0	0	0	0	0	0	0	0	0	0	0	0	0	0	0	0	0	0	0	0
evm.model.Contig101.4	0	0	0	0	0	0	0	0	0	0	0	0	0	0	0	0	0	0	0	0	0	0	0	0	0	0	0	0	0	0	0	0	0	0	0
evm.model.Contig101.5	0	0	0	0	0	0	0	0	0	0	0	0	0	0	0	0	0	0	0	0	0	0	0	0	0	0	0	0	0	0	0	0	0	0	0
evm.model.Contig101.6	0	0	0	0	0	0	0	0	0	0	0	0	0	0	0	0	0	0	0	0	0	0	0	0	0	0	0	0	0	0	0	0	0	0	0
evm.model.Contig101.7	0	0	0	0	0	0	0	0	0	0	0	0	0	0	0	0	0	0	0	0	0	0	0	0	0	0	0	0	0	0	0	0	0	0	0
evm.model.Contig101.8	0	0	0	0	0	0	0	0	0	0	0	0	0	0	0	0	0	0	0	0	0	0	0	0	0	0	0	0	0	0	0	0	0	0	0
evm.model.Contig101.9	0	0	0	0	0	0	0	0	0	0	0	0	0	0	0	0	0	0	0	0	0	0	0	0	0	0	0	0	0	0	0	0	0	0	0
evm.model.Contig102.1	0	0	0	0	0	0	0	0	0	0	0	0	0	0	0	0	0	0	0	0	0	0	0	0	0	0	0	0	0	0	0	0	0	0	0
evm.model.Contig102.2	0	0	0	0	0	0	0	0	0	0	0	0	0	0	0	0	0	0	0	0	0	0	0	0	0	0	0	0	0	0	0	0	0	0	0
evm.model.Contig102.3	0	0	0	0	0	0	0	0	0	0	0	0	0	0	0	0	0	0	0	0	0	0	0	0	0	0	0	0	0	0	0	0	0.200117	0	0
evm.model.Contig102.4	0	0	0	0	0	0	0	0	0	0	0	0	0	0	0	0	0	0	0	0	0	0	0	0	0	0	0	0	0	0	0	0	0	0	0
evm.model.Contig102.5	0	0	0	0	0	0	0	0	0	0	0	0	0	0	0	0	0	0	0	0	0	0	0	0	0	0	0	0	0	0	0	0	0	0	0
evm.model.Contig102.6	0	0	0	0	0	0	0	0	0	0	0	0	0	0	0	0	0	0	0	0	0	0	0	0	0	0	0	0	0	0	0	0	0.003606	0	0
evm.model.Contig102.7	0	0	0	0	0	0	0	0	0	0	0	0	0	0	0	0	0	0	0	0	0	0	0	0	0	0	0	0	0	0	0	0	0	0	0
evm.model.Contig103.1	0	0	0	0	0	0	0	0	0	0	0	0	0	0	0	0	0	0	0	0	0	0	0	0	0	0	0	0	0	0	0	0	0.046705	0	0
evm.model.Contig103.2	0	0	0	0	0	0	0	0	0	0	0	0	0	0	0	0	0	0	0	0	0	0	0	0	0	0	0	0	0	0	0	0	0	0	0
evm.model.Contig103.3	0	0	0	0	0	0	0	0	0	0	0	0	0	0	0	0	0	0	0	0	0	0	0	0	0	0	0	0	0	0	0	0	0	0	0
evm.model.Contig103.4	0	0	0	0	0	0	0	0	0	0	0	0	0	0	0	0	0	0	0	0	0	0	0	0	0	0	0	0	0	0	0	0	0	0	0
evm.model.Contig103.5	0	0	0	0	0	0	0	0	0	0	0	0	0	0	0	0	0	0	0	0	0	0	0	0	0	0.025962	0	0	0	0	0	0	0	0	0
evm.model.Contig103.6	0	0	0	0	0	0	0	0	0	0	0	0	0	0	0	0	0	0	0	0	0	0	0	0	0	0	0	0	0	0	0	0	0	0	0
evm.model.Contig103.7	0	0	0	0	0	0	0	0	0	0	0	0	0	0	0	0	0	0	0	0	0	0	0	0	0	0	0	0	0	0	0	0	0	0	0
evm.model.Contig103.8	0	0	0	0	0	0	0	0	0	0	0	0	0	0	0	0	0	0	0	0	0	0	0	0	0	0	0	0	0	0	0	0	0	0	0
evm.model.Contig103.9	0	0	0	0	0	0	0	0	0	0	0	0	0	0	0	0	0	0	0	0	0	0	0	0	0	0.016936	0	0	0	0	0	0	0	0	0
evm.model.Contig104.1	0	0	0	0	0	0	0	0	0	0	0	0	0	0	0	0	0	0	0	0	0	0	0	0	0	0	0	0	0	0	0	0	0	0	0
evm.model.Contig104.2	0	0	0	0	0	0	0	0	0	0	0	0	0	0	0	0	0	0	0	0	0	0	0	0	0	0	0	0	0	0	0	0	0	0	0
evm.model.Contig104.3	0	0	0	0	0	0	0	0	0	0	0	0	0	0	0	0	0	0	0	0	0	0	0	0	0	0	0	0	0	0	0	0	0	0	0
evm.model.Contig104.4	0	0	0	0	0	0	0	0	0	0	0	0	0	0	0	0	0	0	0	0	0	0	0	0	0	0	0	0	0	0	0	0	0.183677	0	0
evm.model.Contig104.5	0	0	0	0	0	0	0	0	0	0	0	0	0	0	0	0	0	0	0	0	0	0	0	0	0	0	0	0	0	0	0	0	0.082113	0	0
evm.model.Contig104.6	0	0	0	0	0	0	0	0	0	0	0	0	0	0	0	0	0	0	0	0	0	0	0	0	0	0.016465	0	0	0	0	0	0	0	0	0
evm.model.Contig104.7	0	0	0	0	0	0	0	0	0	0	0	0	0	0	0	0	0	0	0	0	0	0	0	0	0	0	0	0	0	0	0	0	0	0	0
evm.model.Contig105.1	0	0	0	0	0	0	0	0	0	0	0	0	0	0	0	0	0	0	0	0	0	0	0	0	0	0	0	0	0	0	0	0	0	0	0
evm.model.Contig105.2	0.718917	0.810423	0.759689	3.2282	2.43231	3.45724	1.38895	1.62306	0.993791	0.954592	0.95815	1.13979	1.75921	2.3592	3.03243	0.720142	0.265101	0.312165	6.53448	5.84178	6.43469	0.551048	0.09271	0.468108	0.449241	0.381993	0.539886	0.361565	0.348792	0.123834	0.685845	0.413875	0.407013	0.845693	1.32692
evm.model.Contig105.3	4.95625	4.08645	5.42853	4.92626	3.86541	4.34551	3.73523	4.26812	5.10582	4.64762	4.01113	4.73303	3.49538	3.1247	1.1408	1.16732	2.16858	2.79113	3.26144	3.70188	3.01498	2.15683	0.796781	0.48036	3.36059	2.22458	2.77808	1.52432	0.522184	1.67433	2.01354	2.15185	4.61047	6.43715	5.16123
evm.model.Contig105.4	14.8102	14.8127	12.2744	6.63073	5.94252	5.62478	5.83648	5.05721	6.97255	6.35424	6.51463	5.69128	8.31309	6.65758	5.19641	6.60721	7.60636	6.95142	8.11216	8.27882	7.98843	3.69588	3.22467	2.6226	9.28518	8.46744	6.72602	7.34656	5.793	5.11358	5.99158	4.81133	11.9811	9.75035	6.28816
evm.model.Contig105.5	1.94366	2.51975	1.99136	2.35264	1.8516	1.70617	0.960981	0.677913	1.58727	1.10221	1.22759	0.608373	1.40654	1.80536	1.19306	1.07715	0.897959	0.919027	1.57965	1.36505	1.17879	2.10085	1.03908	1.48723	1.37616	1.41161	1.62932	0.952126	1.03741	0.813445	2.2508	2.75941	1.24036	1.47184	1.60249
evm.model.Contig105.6	164.626	158.935	115.429	16.1647	6.29014	7.87799	15.573	10.6458	39.0381	45.9751	24.8172	35.282	124.708	95.7847	119.295	123.679	154.794	133.391	47.2534	35.9217	38.4698	15.5692	18.3632	16.6876	150.663	136.233	116.694	142.881	104.751	156.515	85.1559	77.4886	0.238102	0.23288	0.358159
evm.model.Contig105.7	0	0	0	0	0	0	0	0	0	0	0	0	0	0	0	0	0	0	0	0	0	0	0	0	0	0	0	0	0	0	0	0	0	0	0
evm.model.Contig105.8	0	0	0	0	0	0	0	0	0	0	0	0	0	0	0	0	0	0	0	0	0	0	0	0	0	0	0	0	0	0	0	0	0	0	0
evm.model.Contig105.9	0	0	0	0	0	0	0	0	0	0	0	0	0	0	0	0	0	0	0	0	0	0	0	0	0	0	0	0	0	0	0	0	0	0	0
evm.model.Contig106.1	0	0	0	0	0	0	0	0	0	0	0	0	0	0	0	0	0	0	0	0	0	0	0	0	0	0	0	0	0	0	0	0	0	0	0
evm.model.Contig106.2	0	0	0	0	0	0	0	0	0	0	0	0	0	0	0	0	0	0	0	0	0	0	0	0	0	0	0	0	0	0	0	0	0.141143	0	0
evm.model.Contig106.3	0	0	0	0	0	0	0	0	0	0	0	0	0	0	0	0	0	0	0	0	0	0	0	0	0	0	0	0	0	0	0	0	0	0	0
evm.model.Contig106.4	0	0	0	0	0	0	0	0	0	0	0	0	0	0	0	0	0	0	0	0	0	0	0	0	0	0	0	0	0	0	0	0	0	0	0
evm.model.Contig106.5	0	0	0	0	0	0	0	0	0	0	0	0	0	0	0	0	0	0	0	0	0	0	0	0	0	0	0	0	0	0	0	0	0.232034	0	0
evm.model.Contig106.6	0	0	0	0	0	0	0	0	0	0	0	0	0	0	0	0	0	0	0	0	0	0	0	0	0	0	0	0	0	0	0	0	0.063876	0	0
evm.model.Contig106.7	2.85634	2.68269	3.34396	4.17725	3.42363	3.91342	3.38621	4.17178	4.24114	3.89546	3.61361	2.74853	3.86045	3.70416	2.78074	3.07572	3.27171	3.97742	4.1536	5.72158	4.3238	3.9502	1.36801	1.00503	4.06192	3.79225	3.70194	3.84033	2.90298	2.07537	2.66338	2.28975	13.4771	5.69586	5.07598
evm.model.Contig106.8	0	0	0	0	0	0	0	0	0	0	0	0	0	0	0	0	0	0	0	0	0	0	0	0	0	0	0	0	0	0	0	0	0	0	0
evm.model.Contig107.1	0	0	0	0	0	0	0	0	0	0	0	0	0	0	0	0	0	0	0	0	0	0	0	0	0	0	0	0	0	0	0	0	0	0	0
evm.model.Contig107.2	0	0	0	0	0	0	0	0	0	0	0	0	0	0	0	0	0	0	0	0	0	0	0	0	0	0	0	0	0	0	0	0	0	0	0
evm.model.Contig107.3	0	0	0	0	0	0	0	0	0	0	0	0	0	0	0	0	0	0	0	0	0	0	0	0	0	0	0	0	0	0	0	0	0.253837	0	0
evm.model.Contig107.4	0	0	0	0	0	0	0	0	0	0	0	0	0	0	0	0	0	0	0	0	0	0	0	0	0	0	0	0	0	0	0	0	0	0	0
evm.model.Contig107.5	0	0	0	0	0	0	0	0	0	0	0	0	0	0	0	0	0	0	0	0	0	0	0	0	0	0	0	0	0	0	0	0	0	0	0
evm.model.Contig107.6	0	0	0	0	0	0	0	0	0	0	0	0	0	0	0	0	0	0	0	0	0	0	0	0	0	0	0	0	0	0	0	0	0	0	0
evm.model.Contig107.7	0	0	0	0	0	0	0	0	0	0	0	0	0	0	0	0	0	0	0	0	0	0	0	0	0	0	0	0	0	0	0	0	0	0	0
evm.model.Contig107.8	0	0	0	0	0	0	0	0	0	0	0	0	0	0	0	0	0	0	0	0	0	0	0	0	0	0	0	0	0	0	0	0	0	0	0
evm.model.Contig107.9	0	0	0	0	0	0	0	0	0	0	0	0	0	0	0	0	0	0	0	0	0	0	0	0	0	0	0	0	0	0	0	0.010869	0	0	0
evm.model.Contig107.10	0	0	0	0	0	0	0	0	0	0	0	0	0	0	0	0	0	0	0	0	0	0	0	0	0	0	0	0	0	0	0	0	0	0	0
evm.model.Contig108.1	0	0	0	0	0	0	0	0	0	0	0.003881	0	0	0	0	0.00391	0	0	0	0	0	0	0	0	0	0	0	0	0	0.003487	0	0	0	0	0
evm.model.Contig108.2	0	0	0	0	0	0	0	0	0	0	0	0	0	0	0	0	0	0	0	0	0	0	0	0	0	0	0	0	0	0	0	0	0.089215	0	0
evm.model.Contig108.3	0	0	0	0	0	0	0	0	0	0	0	0	0	0	0	0	0	0	0	0	0	0	0	0	0.108187	0	0	0	0	0	0	0	0.034706	0	0
evm.model.Contig108.4	0	0	0	0	0	0	0	0	0	0	0	0	0	0	0	0	0	0	0	0	0	0	0	0	0	0	0	0	0	0	0	0	0	0	0
evm.model.Contig108.5	0	0	0	0	0	0	0	0	0	0	0	0	0	0	0	0	0	0	0	0	0	0	0	0	0	0	0	0	0	0	0	0	0.085502	0	0
evm.model.Contig108.6	0	0	0	0	0	0	0	0	0	0	0	0	0	0	0	0	0	0	0	0	0	0	0	0	0	0	0	0	0	0	0	0	0	0	0
evm.model.Contig108.7	0	0	0	0	0	0	0	0	0	0	0	0	0	0	0	0	0	0	0	0	0	0	0	0	0	0	0	0	0	0	0	0	0	0	0
evm.model.Contig108.8	0	0	0	0	0	0	0	0	0	0	0	0	0	0	0	0	0	0	0	0	0	0	0	0	0	0	0	0	0	0	0	0	0	0	0
evm.model.Contig109.1	0	0	0	0	0	0	0	0	0	0	0	0	0	0	0	0	0	0	0	0	0	0	0	0	0	0	0	0	0	0	0	0	0	0	0
evm.model.Contig109.2	0	0	0	0	0	0	0	0	0	0	0	0	0	0	0	0	0	0	0	0	0	0	0	0	0	0	0	0	0	0	0	0	0	0	0
evm.model.Contig109.3	0	0	0	0	0	0	0	0	0	0	0	0	0	0	0	0	0	0	0	0	0	0	0	0	0	0	0	0	0	0	0	0	0	0	0
evm.model.Contig109.4	0	0	0	0	0	0	0	0	0	0	0	0	0	0	0	0	0	0	0	0	0	0	0	0	0	0	0	0	0	0	0	0	0.002707	0	0
evm.model.Contig109.5	0	0	0	0	0	0	0	0	0	0	0	0	0	0	0	0	0	0	0	0	0	0	0	0	0	0	0	0	0	0	0	0	0	0	0
evm.model.Contig11.1	0	0	0	0	0	0	0	0	0	0	0	0	0	0	0	0	0	0	0	0	0	0	0	0	0	0	0	0	0	0	0	0	0	0	0
evm.model.Contig11.2	0	0	0	0	0	0	0	0	0	0	0	0	0	0	0	0	0	0	0	0	0	0	0	0	0	0	0	0	0	0	0	0	0.0441	0	0
evm.model.Contig11.3	0	0	0	0	0	0	0	0	0	0	0	0	0	0	0	0	0	0	0	0	0	0	0	0	0	0	0	0	0	0	0	0	0.026949	0	0
evm.model.Contig11.4	0	0	0	0	0	0	0	0	0	0	0	0	0	0	0	0	0	0	0	0	0	0	0	0	0	0	0	0	0	0	0	0	0.030106	0	0
evm.model.Contig11.5	0	0	0	0	0	0	0	0	0	0	0	0	0	0	0	0	0	0	0	0	0	0	0	0	0	0	0	0	0	0	0	0	0	0	0
evm.model.Contig11.6	0	0	0	0	0	0	0	0	0	0	0	0	0	0	0	0	0	0	0	0	0	0	0	0	0.056571	0	0	0	0	0	0	0	0.111496	0	0
evm.model.Contig11.7	0	0	0	0	0	0	0	0	0	0	0	0	0	0	0	0	0	0	0	0	0	0	0	0	0	0	0	0	0	0	0	0	0	0	0
evm.model.Contig11.8	0	0	0	0	0	0	0	0	0	0	0	0	0	0	0	0	0	0	0	0	0	0	0	0	0	0	0	0	0	0	0	0	0.014112	0	0
evm.model.Contig11.9	0	0	0	0	0	0	0	0	0	0	0	0	0	0	0	0	0	0	0	0	0	0	0	0	0	0	0	0	0	0	0	0	0	0	0
evm.model.Contig11.10	0	0	0	0	0	0	0	0	0	0	0	0	0	0	0	0	0	0	0	0	0	0	0	0	0	0	0	0	0	0	0	0	0	0	0
evm.model.Contig110.1	0	0	0	0	0	0	0	0	0	0	0	0	0	0	0	0	0	0	0	0	0	0	0	0	0	0	0	0	0	0	0	0	0	0	0
evm.model.Contig110.2	0	0	0	0	0	0	0	0	0	0	0	0	0	0	0	0	0	0	0	0	0	0	0	0	0	0	0	0	0	0	0	0	0.188108	0	0
evm.model.Contig110.3	3.73219	2.94118	1.65703	4.18303	5.1419	5.00401	3.5487	4.61334	4.1924	2.1086	0.939849	2.31066	7.1807	5.74644	7.67288	3.0913	1.7536	2.96487	11.0146	11.5579	8.05507	7.07769	5.12617	7.34041	1.16265	1.31486	0.742693	3.46071	4.0689	4.77107	1.98276	1.58498	4.51108	2.43784	5.03377
evm.model.Contig110.4	0	0	0	0	0	0.313026	0	0	0.114375	0.120297	0	0	0.063596	0	0	0	0	0	0	0	0.17889	0	0	0	0	0	0	0	0	0	0	0	0.069865	0	0.070147
evm.model.Contig110.5	0.337258	0.395366	0.28551	1.25547	1.07331	1.01753	0.450276	0.899416	0.683178	0	0.441464	0.472536	0.411753	0.391699	0.247287	0.258988	0.274961	0.460247	0.949601	1.22596	0.606209	0.58244	0.478184	0.133591	0.382556	0.186631	0.395227	0.344174	0.253205	0.183322	0.436072	0.102167	0.900195	0.454566	0.524017
evm.model.Contig110.6	3.42265	2.27721	1.3641	0.897287	1.32624	1.65158	0.67131	0.725761	1.26634	0.767959	0.463041	0.591058	5.43244	5.64942	6.00003	9.29496	7.6567	7.22595	3.51865	2.90177	3.43294	4.25695	2.61175	0	13.4534	11.9951	11.2975	7.40123	5.59971	4.67032	1.10969	3.40088	6.58503	5.3223	4.33571
evm.model.Contig110.7	2.37101	2.0628	1.90264	2.61341	2.46195	2.99954	2.29672	2.89649	2.6508	1.83687	0.70946	1.265	5.29146	6.49614	2.95653	2.37066	1.06674	1.48519	5.75872	6.18594	4.78088	4.53252	2.77062	3.83399	0.583009	0.91991	0.610655	1.85162	2.52985	3.94661	0.966102	0.994939	4.74795	1.60233	3.28624
evm.model.Contig111.1	0	0	0	0	0	0	0	0	0	0	0	0	0	0	0	0	0	0	0	0	0	0	0	0	0	0	0	0	0	0	0	0	0	0	0
evm.model.Contig111.2	0	0	0	0	0	0	0	0	0	0	0	0	0	0	0	0	0	0	0	0	0	0	0	0	0	0	0	0	0	0	0	0	0	0	0
evm.model.Contig111.3	0	0	0	0	0	0	0	0	0	0	0	0	0	0	0	0	0	0	0	0	0	0	0	0	0	0	0	0	0	0	0	0	0	0	0
evm.model.Contig111.4	0	0	0	0	0	0	0	0	0	0	0	0	0	0	0	0	0	0	0	0	0	0	0	0	0	0	0	0	0	0	0	0	0	0	0
evm.model.Contig111.5	0	0	0	0	0	0	0	0	0	0	0	0	0	0	0	0	0	0	0	0	0	0	0	0	0	0	0	0	0	0	0	0	0.112922	0	0
evm.model.Contig111.6	0	0	0	0	0	0	0	0	0	0	0	0	0	0	0	0	0	0	0	0	0	0	0	0	0	0	0	0	0	0	0	0	0	0	0
evm.model.Contig111.7	0	0	0	0	0	0	0	0	0	0	0	0	0	0	0	0	0	0	0	0	0	0	0	0	0	0	0	0	0	0	0	0	0	0	0
evm.model.Contig111.8	0	0	0	0	0	0	0	0	0	0	0	0	0	0	0	0	0	0	0	0	0	0	0	0	0	0	0	0	0	0	0	0	0	0	0
evm.model.Contig112.1	0	0	0	0	0	0	0	0	0	0	0	0	0	0	0	0	0	0	0	0	0	0	0	0	0	0	0	0	0	0	0	0	0	0	0
evm.model.Contig112.2	0	0	0	0	0	0	0	0	0	0	0	0	0	0	0	0	0	0	0	0	0	0	0	0	0	0	0	0	0	0	0	0	0.036064	0	0
evm.model.Contig112.3	0	0	0	0	0	0	0	0	0	0	0	0	0	0	0	0	0	0	0	0	0	0	0	0	0	0	0	0	0	0	0	0	0	0	0
evm.model.Contig112.4	0	0	0	0	0	0	0	0	0	0	0	0	0	0	0	0	0	0	0	0	0	0	0	0	0	0	0	0	0	0	0	0	0	0	0
evm.model.Contig112.5	0	0	0	0	0	0	0	0	0	0	0	0	0	0	0	0	0	0	0	0	0	0	0	0	0	0	0	0	0	0	0	0	0	0	0
evm.model.Contig112.6	0	0	0	0	0	0	0	0	0	0	0	0	0	0	0	0	0	0	0	0	0	0	0	0	0	0	0	0	0	0	0	0	0	0	0
evm.model.Contig113.1	0	0	0	0	0	0	0	0	0	0	0	0	0	0	0	0	0	0	0	0	0	0	0	0	0.073099	0	0	0	0	0	0	0	0	0	0
evm.model.Contig113.2	0	0	0	0	0	0	0	0	0	0	0	0	0	0	0	0	0	0	0	0	0	0	0	0	0.039852	0.143684	0.067866	0	0	0	0	0	0.061741	0	0
evm.model.Contig113.3	0	0	0	0	0	0	0	0	0	0	0	0	0	0	0	0	0	0	0	0	0	0	0	0	0	0	0	0	0	0	0	0	0	0	0
evm.model.Contig113.4	0	0	0	0	0	0	0	0	0	0	0	0	0	0	0	0	0	0	0	0	0	0	0	0	0	0	0	0	0	0	0	0	0	0	0
evm.model.Contig113.5	0	0	0	0	0	0	0	0	0	0	0	0	0	0	0	0	0	0	0	0	0	0	0	0	0	0	0	0	0	0	0	0	0	0	0
evm.model.Contig113.6	0	0	0	0	0	0	0	0	0	0	0	0	0	0	0	0	0	0	0	0	0	0	0	0	0	0	0	0	0	0	0	0	0.017965	0	0
evm.model.Contig113.7	0	0	0	0	0	0	0	0	0	0	0	0	0	0	0	0	0	0	0	0	0	0	0	0	0	0	0	0	0	0	0	0	0	0	0
evm.model.Contig114.1	0	0	0	0	0	0	0	0	0	0	0	0	0	0	0	0	0	0	0	0	0	0	0	0	0	0	0	0	0	0	0	0	0	0	0
evm.model.Contig114.2	0.220743	0.216329	0.258201	2.89751	2.48049	2.4857	1.79161	2.29268	2.11293	1.922	1.23881	1.10198	0.905359	0.835548	1.1639	0.216124	0.132184	0.230429	1.97839	1.8272	1.73488	1.0411	1.43591	0.907059	0	0.083121	0.048845	0.329448	0.255017	0.415859	0.092885	0.262113	2.52755	1.48984	1.41792
evm.model.Contig114.3	0	0	0	5.76929	4.12767	0.882779	0	0.010963	0.009612	0	0	0	0	0	0	0	0	0	0	0	0	0	0	0	0.018694	0	0	0.008164	0	0	0.018001	0	0.056267	0	0
evm.model.Contig114.4	0	0	0	0	0	0	0	0	0	0	0	0	0	0	0	0	0	0	0	0	0	0	0	0	0	0	0	0	0	0	0	0	0.02608	0	0
evm.model.Contig114.5	0	0	0	0	0	0	0	0	0	0	0	0	0	0	0	0	0	0	0	0	0	0	0	0	0	0	0	0	0	0	0	0	0.126623	0	0
evm.model.Contig114.6	0	0	0	0	0	0	0	0	0	0	0	0	0	0	0	0	0	0	0	0	0	0	0	0	0	0	0	0	0	0	0	0	0	0	0
evm.model.Contig115.1	0	0	0	0	0	0	0	0	0	0	0	0	0	0	0	0	0	0	0	0	0	0	0	0	0	0	0	0	0	0	0	0	0	0	0
evm.model.Contig115.2	0	0	0	0	0	0	0	0	0	0	0	0	0	0	0	0	0	0	0	0	0	0	0	0	0	0	0	0	0	0	0	0	0	0	0
evm.model.Contig115.3	0	0	0	0	0	0	0	0	0	0	0	0	0	0	0	0	0	0	0	0	0	0	0	0	0	0	0	0	0	0	0	0	0	0	0
evm.model.Contig115.4	0.037864	0.214432	0.035431	0.74442	1.70599	1.77657	6.60865	7.28395	4.61369	2.83334	1.95196	3.39252	0.368317	0.294932	0.380227	0.082013	0.231518	0	1.05764	0.841385	0.708672	1.60244	1.54434	1.31875	0.085268	0	0.048217	0.112065	0.119326	0.182662	0.467371	0.07148	46.9125	20.6074	97.8159
evm.model.Contig116.1	0	0	0	0	0	0	0	0	0	0	0	0	0	0	0	0	0	0	0	0	0	0	0	0	0	0	0	0	0	0	0	0	0	0	0
evm.model.Contig116.2	0	0	0	0	0	0	0	0	0	0	0	0	0	0	0	0	0	0	0	0	0	0	0	0	0	0	0	0	0	0	0	0	0	0	0
evm.model.Contig116.3	0	0	0	0	0	0	0	0	0	0	0	0	0	0	0	0	0	0	0	0	0	0	0	0	0	0	0	0	0	0	0	0	0	0	0
evm.model.Contig116.4	0	0	0	0	0	0	0	0	0	0	0	0	0	0	0	0	0	0	0	0	0	0	0	0	0	0	0	0	0	0	0	0	0	0	0
evm.model.Contig116.5	0	0	0	0	0	0	0	0	0	0	0	0	0	0	0	0	0	0	0	0	0	0	0	0	0	0	0	0	0	0	0	0	0.087112	0	0
evm.model.Contig116.6	0	0	0	0	0	0	0	0	0	0	0	0	0	0	0	0	0	0	0	0	0	0	0	0	0	0	0	0	0	0	0	0	0	0	0
evm.model.Contig117.8	0	0	0	0	0	0	0	0	0	0	0	0	0	0	0	0	0	0	0	0	0	0	0	0	0	0	0	0	0	0	0	0	0.028392	0	0
evm.model.Contig117.7	0	0	0	0	0	0	0	0	0	0	0	0	0	0	0	0	0	0	0	0	0	0	0	0	0	0	0	0	0	0	0	0	0	0	0
evm.model.Contig117.1	0	0	0	0	0	0	0	0	0	0	0	0	0	0	0	0	0	0	0	0	0	0	0	0	0	0	0	0	0	0	0	0	0	0	0
evm.model.Contig117.2	0	0	0	0	0	0	0	0	0	0	0	0	0	0	0	0	0	0	0	0	0	0	0	0	0	0	0	0	0	0	0	0	0	0	0
evm.model.Contig117.3	0	0	0	0	0	0	0	0	0.148819	0	0	0	0	0	0	0	0	0	0	0	0	0	0	0	0	0.188061	0.157553	0	0	0	0	0	0	0	0
evm.model.Contig117.4	0.025418	0.017028	0	0	0	0.040592	0	0	0.020554	0	0	0	0.053476	0	0	0	0	0	0	0.029775	0	0	0	0	0	0	0	0	0	0	0	0.034157	0	0	0
evm.model.Contig117.5	0	0	0	0	0	0	0	0	0	0	0	0	0	0	0	0	0	0	0	0	0	0	0	0	0	0	0	0	0	0	0	0	0	0	0
evm.model.Contig117.6	0	0	0	0	0	0	0.030065	0	0.109408	0.211296	0.146747	0.109429	0	0	0	0	0	0	0	0	0	0	0	0	0	0	0	0	0	0	0	0	0	0	0
evm.model.Contig118.1	0	0	0	0	0	0	0	0	0	0	0	0	0	0	0	0	0	0	0	0	0	0	0	0	0	0	0	0	0	0	0	0	0	0	0
evm.model.Contig118.2	2.8902	1.5745	0.816931	2.16197	1.34273	1.92406	2.95874	3.26666	2.27938	2.79122	2.9615	1.93123	2.11933	0.465739	3.01477	2.5084	1.93027	1.25379	0.510331	1.68593	1.22751	1.76879	1.49671	1.10115	2.06396	1.18509	1.80665	1.18605	1.14715	0.995623	1.04215	0.16483	1.06277	1.88488	1.90466
evm.model.Contig118.3	0	0	0	0	0	0	0	0	0	0	0	0	0	0	0	0	0	0	0	0	0	0	0	0	0	0	0	0	0	0	0	0	0	0	0
evm.model.Contig118.4	0	0	0	0	0	0	0	0	0	0	0	0	0	0	0	0	0	0	0	0	0	0	0	0	0	0	0	0	0	0	0	0	0	0	0
evm.model.Contig118.5	0	0	0	0	0	0	0	0	0	0	0	0	0	0	0	0	0	0	0	0	0	0	0	0	0	0	0	0	0	0	0	0	0	0	0
evm.model.Contig118.6	0	0	0	0	0	0	0	0	0	0	0	0	0	0	0	0	0	0	0	0	0	0	0	0	0	0	0	0	0	0	0	0	0	0	0
evm.model.Contig118.7	0	0	0	0	0	0	0	0	0	0	0	0	0	0	0	0	0	0	0	0	0	0	0	0	0	0	0	0	0	0	0	0	0	0	0
evm.model.Contig118.8	0	0	0	0	0	0	0	0	0	0	0	0	0	0	0	0	0	0	0	0	0	0	0	0	0	0	0	0	0	0	0	0	0	0	0
evm.model.Contig119.1	0	0	0	0	0	0	0	0	0	0	0	0	0	0	0	0	0	0	0	0	0	0	0	0	0	0	0	0	0	0	0	0	0	0	0
evm.model.Contig119.2	0	0	0	0	0	0	0	0	0	0	0	0	0	0	0	0	0	0	0	0	0	0	0	0	0	0	0	0	0	0	0	0	0	0	0
evm.model.Contig119.3	0	0	0	0	0	0	0	0	0	0	0	0	0	0	0	0	0	0	0	0	0	0	0	0	0	0	0	0	0	0	0	0	0.15696	0	0
evm.model.Contig119.4	0	0	0	0	0	0	0	0	0	0	0	0	0	0	0	0	0	0	0	0	0	0	0	0	0	0	0	0	0	0	0	0	0	0	0
evm.model.Contig119.5	0	0	0	0	0	0	0	0	0	0	0	0	0	0	0	0	0	0	0	0	0	0	0	0	0	0	0	0	0	0	0	0	0	0	0
evm.model.Contig119.6	0	0	0	0	0	0	0	0	0	0	0	0	0	0	0	0	0	0	0	0	0	0	0	0	0	0	0	0	0	0	0	0	0	0	0
evm.model.Contig119.7	0	0	0	0	0	0	0	0	0	0	0	0	0	0	0	0	0	0	0	0	0	0	0	0	0	0	0	0	0	0	0	0	0	0	0
evm.model.Contig119.8	0	0	0	0	0	0	0	0	0	0	0	0	0	0	0	0	0	0	0	0	0	0	0	0	0	0	0	0	0	0	0	0	0	0	0
evm.model.Contig119.9	0	0	0	0	0	0	0	0	0	0	0	0	0	0	0	0	0	0	0	0	0	0	0	0	0	0	0	0	0	0	0	0	0	0	0
evm.model.Contig119.10	0	0	0	0	0	0	0	0	0	0	0	0	0	0	0	0	0	0	0	0	0	0	0	0	0	0	0	0	0	0	0	0	0.138719	0	0
evm.model.Contig12.1	0	0	0	0	0	0	0	0	0	0	0	0	0	0	0	0	0	0	0	0	0	0	0	0	0	0	0	0	0	0	0	0	0	0	0
evm.model.Contig12.2	0	0	0	0	0	0	0	0	0	0	0	0	0	0	0	0	0	0	0	0	0	0	0	0	0	0	0	0	0	0	0	0	0.104263	0	0
evm.model.Contig12.3	0	0	0	0	0	0	0	0	0	0	0	0	0	0	0	0	0	0	0	0	0	0	0	0	0	0	0	0	0	0	0	0	0.065338	0	0
evm.model.Contig12.4	0	0	0	0	0	0	0	0	0	0	0	0	0	0	0	0	0	0	0	0	0	0	0	0	0	0	0	0	0	0	0	0	0.062631	0	0
evm.model.Contig12.5	0	0	0	0	0	0	0	0	0	0	0	0	0	0	0	0	0	0	0	0	0	0	0	0	0	0	0	0	0	0	0	0	0	0	0
evm.model.Contig12.6	0	0	0	0	0	0	0	0	0	0	0	0	0	0	0	0	0	0	0	0	0	0	0	0	0	0	0	0	0	0	0	0	0	0	0
evm.model.Contig12.7	0	0	0	0	0	0	0	0	0	0	0	0	0	0	0	0	0	0	0	0	0	0	0	0	0	0.065339	0	0	0	0	0	0	0	0	0
evm.model.Contig12.8	0	0	0	0	0	0	0	0	0	0	0	0	0	0	0	0	0	0	0	0	0	0	0	0	0	0	0	0	0	0	0	0	0	0	0
evm.model.Contig12.9	0	0	0	0	0	0	0	0	0	0	0	0	0	0	0	0	0	0	0	0	0	0	0	0	0	0	0	0	0	0	0	0	0	0	0
evm.model.Contig12.10	0	0	0	0	0	0	0	0	0	0	0	0	0	0	0	0	0	0	0	0	0	0	0	0	0	0.004939	0	0	0	0	0	0	0.219501	0	0
evm.model.Contig12.11	0	0	0	0	0	0	0	0	0	0	0	0	0	0	0	0	0	0	0	0	0	0	0	0	0	0	0	0	0	0	0	0	0	0	0
evm.model.Contig12.12	0	0	0	0	0	0	0	0	0	0	0	0	0	0	0	0	0	0	0	0	0	0	0	0	0	0	0	0	0	0	0	0	0	0	0
evm.model.Contig120.1	0	0	0	0	0	0	0	0	0	0	0	0	0	0	0	0	0	0	0	0	0	0	0	0	0	0	0	0	0	0	0	0	0	0	0
evm.model.Contig120.2	0	0	0	0	0	0	0	0	0	0	0	0	0	0	0	0	0	0	0	0	0	0	0	0	0	0	0	0	0	0	0	0	0	0	0
evm.model.Contig120.3	0	0	0	0	0	0	0	0	0	0	0	0	0	0	0	0	0	0	0	0	0	0	0	0	0	0	0	0	0	0	0	0	0	0	0
evm.model.Contig120.4	0	0	0	0	0	0	0	0	0	0	0	0	0	0	0	0	0	0	0	0	0	0	0	0	0	0	0	0	0	0	0	0	0.012737	0	0
evm.model.Contig121.1	0	0	0	0	0	0	0	0	0	0	0	0	0	0	0	0	0	0	0	0	0	0	0	0	0	0	0	0	0	0	0	0	0	0	0
evm.model.Contig121.2	12.9757	11.449	16.5953	9.21985	12.9588	8.10689	23.1274	19.7106	18.5625	32.1416	33.973	41.3584	98.1792	102.23	67.0983	9.08116	12.3845	12.452	23.6878	28.3101	22.4774	17.6677	24.7695	20.4267	12.6105	9.91415	16.2511	12.2796	8.79316	13.6854	63.4732	58.7248	8.52345	7.38419	9.78289
evm.model.Contig121.3	17.6602	16.392	18.9992	12.5383	12.2979	12.9599	9.86032	9.6963	14.0777	11.3232	13.3105	12.5765	19.9338	16.9364	15.9877	13.6201	16.1173	16.3553	13.1788	14.1289	14.3061	14.748	9.49164	8.62812	18.8753	17.7345	15.9129	12.503	12.4931	13.4694	12.8996	11.688	8.81038	18.9135	16.0454
evm.model.Contig121.4	9.01483	9.77985	8.74935	3.83685	4.86885	3.47885	3.28825	3.44485	4.03308	3.69982	4.21813	3.23306	5.51239	3.51879	6.25655	5.44456	4.1643	3.87754	6.52602	6.07793	8.27592	4.14267	3.47437	4.49463	7.42618	7.13579	7.49366	6.1238	6.83458	4.59991	6.03813	9.23213	6.68585	4.62981	4.13767
evm.model.Contig121.5	0	0	0	0	0	0	0	0	0	0	0	0	0	0	0	0	0	0	0	0	0	0	0	0	0	0	0	0	0	0	0	0	0	0	0
evm.model.Contig121.6	0	0	0	0	0	0	0	0	0	0	0	0	0	0	0	0	0	0	0	0	0	0	0	0	0	0	0	0	0	0	0	0	0.04705	0	0
evm.model.Contig121.7	0	0	0	0	0	0	0	0	0	0	0	0	0	0	0	0	0	0	0	0	0	0	0	0	0	0	0	0	0	0	0	0	0	0	0
evm.model.Contig121.8	0	0	0	0	0	0	0	0	0	0	0	0	0	0	0	0	0	0	0	0	0	0	0	0	0	0	0	0	0	0	0	0	0	0	0
evm.model.Contig121.9	0	0	0	0	0	0	0	0	0	0	0	0	0	0	0	0	0	0	0	0	0	0	0	0	0	0	0	0	0	0	0	0	0	0	0
evm.model.Contig122.1	0	0	0	0.123516	0.060097	0	0	0	0	0	0	0	0	0	0	0	0	0	0	0	0	0	0	0	0	0	0	0	0	0	0	0	0	0	0
evm.model.Contig122.2	0	0	0	0	0	0	0	0	0	0	0	0	0	0	0	0	0	0	0	0	0	0	0	0	0	0	0	0	0	0	0	0	0.034892	0	0
evm.model.Contig122.3	0	0	0	0	0	0	0	0	0	0	0	0	0	0	0	0	0	0	0	0	0	0	0	0	0	0	0	0	0	0	0	0	0	0	0
evm.model.Contig122.4	0	0	0	0	0	0	0	0	0	0	0	0	0	0	0	0	0	0	0	0	0	0	0	0	0	0	0	0	0	0	0	0	0	0	0
evm.model.Contig122.5	0	0	0	0	0	0	0	0	0	0	0	0	0	0	0	0	0	0	0	0	0	0	0	0	0	0	0	0	0	0	0	0	0	0	0
evm.model.Contig122.6	0	0	0	0	0	0	0	0	0	0	0	0	0	0	0	0	0	0	0	0	0	0	0	0	0	0	0	0	0	0	0	0	0	0	0
evm.model.Contig122.7	0	0	0	0	0	0	0	0	0	0	0	0	0	0	0	0	0	0	0	0	0	0	0	0	0	0	0	0	0	0	0	0	0	0	0
evm.model.Contig123.1	0	0	0	0	0	0	0	0	0	0	0	0	0	0	0	0	0	0	0	0	0	0	0	0	0	0	0	0	0	0	0	0	0	0	0
evm.model.Contig123.2	0	0	0	0	0	0	0	0	0	0	0	0	0	0	0	0	0	0	0	0	0	0	0	0	0	0	0	0	0	0	0	0	0	0	0
evm.model.Contig123.3	0	0	0	0	0	0	0	0	0	0	0	0	0	0	0	0	0	0	0	0	0	0	0	0	0	0	0	0	0	0	0	0	0	0	0
evm.model.Contig123.4	0	0	0	0	0	0	0	0	0	0	0	0	0	0	0	0	0	0	0	0	0	0	0	0	0	0	0	0	0	0	0	0	0.006177	0	0
evm.model.Contig123.5	0	0	0	0	0	0	0	0	0	0	0	0	0	0	0	0	0	0	0	0	0	0	0	0	0	0	0	0	0	0	0	0	0.237567	0	0
evm.model.Contig123.6	0	0	0	0	0	0	0	0	0	0	0	0	0	0	0	0	0	0	0	0	0	0	0	0	0	0	0	0	0	0	0	0	0	0	0
evm.model.Contig124.1	0	0	0	0	0	0	0	0	0	0	0	0	0	0	0	0	0	0	0	0	0	0	0	0	0	0	0	0	0	0	0	0	0	0	0
evm.model.Contig124.2	0	0	0	0	0	0	0	0	0	0	0	0	0	0	0	0	0	0	0	0	0	0	0	0	0	0	0	0	0	0	0	0	0	0	0
evm.model.Contig124.3	0	0	0	0	0	0	0	0	0	0	0	0	0	0	0	0	0	0	0	0	0	0	0	0	0	0	0	0	0	0	0	0	0.181225	0	0
evm.model.Contig124.4	0	0	0	0	0	0	0	0	0	0	0	0	0	0	0	0	0	0	0	0	0	0	0	0	0	0	0	0	0	0	0	0	0	0	0
evm.model.Contig124.5	0	0	0	0	0	0	0	0	0	0	0	0	0	0	0	0	0	0	0	0	0	0	0	0	0	0	0	0	0	0	0	0	0.092265	0	0
evm.model.Contig124.6	0	0	0	0	0	0	0	0	0	0	0	0	0	0	0	0	0	0	0	0	0	0	0	0	0	0	0	0	0	0	0	0	0	0	0
evm.model.Contig124.7	0	0	0	0	0	0	0	0	0	0	0	0	0	0	0	0	0	0	0	0	0	0	0	0	0	0	0	0	0	0	0	0	0	0	0
evm.model.Contig124.8	0	0	0	0	0	0	0	0	0	0	0	0	0	0	0	0	0	0	0	0	0	0	0	0	0	0	0	0	0	0	0	0	0	0	0
evm.model.Contig125.1	0.084839	0	0	0	0.030867	0	0.04785	0.015446	0.03984	0.120227	0.063856	0	0	0	0	0	0	0.079356	0	0	0	0.005585	0	0	0	0.074778	0	0	0.017997	0	0	0	0	0.057446	0.032522
evm.model.Contig125.2	0	0	0	0	0	0	0	0	0	0	0	0	0	0	0	0	0	0	0	0	0	0	0	0	0	0	0	0	0	0	0	0	0	0	0
evm.model.Contig125.3	0	0	0	0	0	0	0	0	0	0	0	0	0	0	0	0	0	0	0	0	0	0	0	0	0	0	0	0	0	0	0	0	0	0	0
evm.model.Contig125.4	0	0	0	0	0	0	0	0	0	0	0	0	0	0	0	0	0	0	0	0	0	0	0	0	0	0	0	0	0	0	0	0	0	0	0
evm.model.Contig125.5	0	0	0	0	0	0	0	0	0	0	0	0	0	0	0	0	0	0	0	0	0	0	0	0	0	0	0	0	0	0	0	0	0.064372	0	0
evm.model.Contig125.6	0	0	0	0	0	0	0	0	0	0	0	0	0	0	0	0	0	0	0	0	0	0	0	0	0	0	0	0	0	0	0	0	0	0	0
evm.model.Contig125.7	0	0	0	0	0	0	0	0	0	0	0	0	0	0	0	0	0	0	0	0	0	0	0	0	0	0	0	0	0	0	0	0	0	0	0
evm.model.Contig125.8	0	0	0	0.166617	0.093521	0.083072	0.023112	0	0	0	0.151001	0.02859	0	0	0	0	0	0.216174	0	0	0	0.111992	0	0	0	0	0	0	0	0.051963	0	0	0	0	0.420454
evm.model.Contig125.9	0	0.033041	0	0.130106	0.250861	0.200539	0.077244	0.143333	0.043287	0.08168	0.197948	0.055267	0.033116	0	0.200114	0.725772	0.338621	0.554915	0.081318	0.06763	0.065227	0.168962	0.238204	0.384104	0.110976	0	0	0.428405	0.358437	0.269909	0.11968	0.16184	0.316672	0.301449	0.405793
evm.model.Contig125.10	0.74881	0.36072	0.964523	2.42342	2.12311	2.48007	2.88444	2.70901	4.03888	3.01947	2.80499	3.99787	0.897071	0.933068	0.711544	0.930993	1.09397	1.69918	1.16564	1.0539	0.873225	0.395769	0.535426	0	1.61707	1.17563	1.14939	0	0.859465	1.19803	1.84719	1.47752	0.423613	2.58262	4.22285
evm.model.Contig126.1	0	0	0	0	0	0	0	0	0	0	0	0	0	0	0	0	0	0	0	0	0	0	0	0	0	0	0	0	0	0	0	0	0	0	0
evm.model.Contig126.2	0	0	0	0	0	0	0	0	0	0	0	0	0	0	0	0	0	0	0	0	0	0	0	0	0	0	0	0	0	0	0	0	0	0	0
evm.model.Contig126.3	0	0	0	0	0	0	0	0	0	0	0	0	0	0	0	0	0	0	0	0	0	0	0	0	0	0	0	0	0	0	0	0	0	0	0
evm.model.Contig126.4	0	0	0	0	0	0	0	0	0	0	0	0	0	0	0	0	0	0	0	0	0	0	0	0	0	0	0	0	0	0	0	0	0	0	0
evm.model.Contig126.5	0	0	0	0	0	0	0	0	0	0	0	0	0	0	0	0	0	0	0	0	0	0	0	0	0	0	0	0	0	0	0	0	0	0	0
evm.model.Contig126.6	0	0	0	0	0	0	0	0	0	0	0	0	0	0	0	0	0	0	0	0	0	0	0	0	0	0	0	0	0	0	0	0	0	0	0
evm.model.Contig126.7	0	0	0	0	0	0	0	0	0	0	0	0	0	0	0	0	0	0	0	0	0	0	0	0	0	0	0	0	0	0	0	0	0	0	0
evm.model.Contig126.8	0	0	0	0	0	0	0	0	0	0	0	0	0	0	0	0	0	0	0	0	0	0	0	0	0	0	0	0	0	0	0	0	0.143993	0	0
evm.model.Contig126.9	0	0	0	0	0	0	0	0	0	0	0	0	0	0	0	0	0	0	0	0	0	0	0	0	0	0	0	0	0	0	0	0	0	0	0
evm.model.Contig126.10	0	0	0	0	0	0	0	0	0	0	0	0	0	0	0	0	0	0	0	0	0	0	0	0	0	0	0	0	0	0	0	0	0	0	0
evm.model.Contig127.1	0	0	0	0	0	0	0	0	0	0	0	0	0	0	0	0	0	0	0	0	0	0	0	0	0	0	0	0	0	0	0	0	0	0	0
evm.model.Contig128.1	0	0	0	0	0	0	0	0	0	0	0	0	0	0	0	0	0	0	0	0	0	0	0	0	0	0	0	0	0	0	0	0	0	0	0
evm.model.Contig128.2	0	0	0	0	0	0	0	0	0	0	0	0	0	0	0	0	0	0	0	0	0	0	0	0	0	0	0	0	0	0	0	0	0	0	0
evm.model.Contig128.3	0	0	0	0	0	0	0	0	0	0	0	0	0	0	0	0	0	0	0	0	0	0	0	0	0	0	0	0	0	0	0	0	0	0	0
evm.model.Contig128.4	0	0	0	0	0	0	0	0	0	0	0	0	0	0	0	0	0	0	0	0	0	0	0	0	0	0	0	0	0	0	0	0	0.180385	0	0
evm.model.Contig128.5	0	0	0	0	0	0	0	0	0	0	0	0	0	0	0	0	0	0	0	0	0	0	0	0	0	0	0	0	0	0	0	0	0	0	0
evm.model.Contig128.6	0	0	0	0	0	0	0	0	0	0	0	0	0	0	0	0	0	0	0	0	0	0	0	0	0	0	0	0	0	0	0	0	0	0	0
evm.model.Contig128.7	0	0	0	0	0	0	0	0	0	0	0	0	0	0	0	0	0	0	0	0	0	0	0	0	0	0	0	0	0	0	0	0	0	0	0
evm.model.Contig128.8	0	0	0	0	0	0	0	0	0	0	0	0	0	0	0	0	0	0	0	0	0	0	0	0	0	0	0	0	0	0	0	0	0	0	0
evm.model.Contig128.9	0	0	0	0	0	0	0	0	0	0	0	0	0	0	0	0	0	0	0	0	0	0	0	0	0	0	0	0	0	0	0	0	0	0	0
evm.model.Contig129.1	0	0	0	0	0	0	0	0	0	0	0	0	0	0	0	0	0	0	0	0	0	0	0	0	0	0	0	0	0	0	0	0	0	0	0
evm.model.Contig129.2	0	0	0	0	0	0	0	0	0	0	0	0	0	0	0	0	0	0	0	0	0	0	0	0	0	0	0	0	0	0	0	0	0	0	0
evm.model.Contig129.3	0	0	0	0	0	0	0	0	0	0	0	0	0	0	0	0	0	0	0	0	0	0	0	0	0	0	0	0	0	0	0	0	0	0	0
evm.model.Contig129.4	0	0	0	0	0	0	0	0	0	0	0	0	0	0	0	0	0	0	0	0	0	0	0	0	0	0	0	0	0	0	0	0	0	0	0
evm.model.Contig129.5	0	0	0	0	0	0	0	0	0	0	0	0	0	0	0	0	0	0	0	0	0	0	0	0	0	0	0	0	0	0	0	0	0	0	0
evm.model.Contig129.6	16.009	17.4857	14.7066	6.20302	17.1261	19.507	44.0552	27.7784	50.2141	65.6807	40.7354	59.2214	12.6626	0	20.1656	32.5455	23.3116	24.4812	13.6218	11.2854	7.49766	25.5546	37.6287	35.6027	73.6718	74.097	83.8547	29.2375	35.3107	28.5934	9.39039	11.4195	13.5088	12.3323	11.0293
evm.model.Contig129.7	5.39534	9.28171	6.61212	6.38077	5.79736	6.22551	8.19498	7.55305	7.51793	7.19672	6.82584	8.27112	7.77937	9.26042	9.59429	3.81148	4.10933	5.00783	8.42405	8.51107	8.78497	6.31845	4.88758	3.26105	6.03719	8.06067	5.8896	6.40511	2.95589	4.93744	8.26937	9.5092	1.56788	5.84823	6.44641
evm.model.Contig13.1	0	0	0	0	0	0	0	0	0	0	0	0	0	0	0	0	0	0	0	0	0	0	0	0	0	0	0	0	0	0	0	0	0	0	0
evm.model.Contig13.2	0	0	0	0	0	0	0	0	0	0	0	0	0	0	0	0	0	0	0	0	0	0	0	0	0	0	0	0	0	0	0	0	0	0	0
evm.model.Contig13.3	0	0	0	0	0	0	0	0	0	0	0	0	0	0	0	0	0	0	0	0	0	0	0	0	0	0	0	0	0	0	0	0	0	0	0
evm.model.Contig13.4	0	0	0	0	0	0	0	0	0	0	0	0	0	0	0	0	0	0	0	0	0	0	0	0	0	0	0	0	0	0	0	0	0	0	0
evm.model.Contig13.5	0	0	0	0	0	0	0	0	0	0	0	0	0	0	0	0	0	0	0	0	0	0	0	0	0	0	0	0	0	0	0	0	0	0	0
evm.model.Contig13.6	0	0	0	0	0	0	0	0	0	0	0	0	0	0	0	0	0	0	0	0	0	0	0	0	0	0	0	0	0	0	0	0	0	0	0
evm.model.Contig13.7	0	0	0	0	0	0	0	0	0	0	0	0	0	0	0	0	0	0	0	0	0	0	0	0	0	0	0	0	0	0	0	0	0.051243	0	0
evm.model.Contig13.8	0	0	0	0	0	0	0	0	0	0	0	0	0	0	0	0	0	0	0	0	0	0	0	0	0	0	0	0	0	0	0	0	0	0.025933	0
evm.model.Contig13.9	0	0	0	0	0	0	0	0	0	0	0	0	0	0	0	0	0	0	0	0	0	0	0	0	0	0	0	0	0	0	0	0	0.136052	0	0
evm.model.Contig13.10	0	0	0	0	0	0	0	0	0	0	0	0	0	0	0	0	0	0	0	0	0	0	0	0	0	0	0	0	0	0	0	0	0.083069	0	0
evm.model.Contig13.11	0	0	0	0	0	0	0	0	0	0	0	0	0	0	0	0	0	0	0	0	0	0	0	0	0	0	0	0	0	0	0	0	0	0	0
evm.model.Contig13.12	0	0	0	0	0	0	0	0	0	0	0	0	0	0	0	0	0	0	0	0	0	0	0	0	0	0	0	0	0	0	0	0	0.045551	0	0
evm.model.Contig13.13	0	0	0	0	0	0	0	0	0	0	0	0	0	0	0	0	0	0	0	0	0	0	0	0	0	0	0	0	0	0	0	0	0.032161	0	0
evm.model.Contig130.1	0	0	0	0	0	0	0	0	0	0	0	0	0	0	0	0	0	0	0	0	0	0	0	0	0	0	0	0	0	0	0	0	0	0	0
evm.model.Contig130.2	0	0	0	0	0	0	0	0	0	0	0	0	0	0	0	0	0	0	0	0	0	0	0	0	0	0	0	0	0	0	0	0	0	0	0
evm.model.Contig130.3	0	0	0	0	0	0	0	0	0	0	0	0	0	0	0	0	0	0	0	0	0	0	0	0	0	0	0	0	0	0	0	0	0	0	0
evm.model.Contig130.4	0	0	0	0	0	0	0	0	0	0	0	0	0	0	0	0	0	0	0	0	0	0	0	0	0	0	0	0	0	0	0	0	0	0	0
evm.model.Contig130.5	0	0	0	0	0	0	0	0	0	0	0	0	0	0	0	0	0	0	0	0	0	0	0	0	0	0	0	0	0	0	0	0	0.077749	0	0
evm.model.Contig131.1	0	0	0	0	0	0	0	0	0	0	0	0	0	0	0	0	0	0	0	0	0	0	0	0	0	0	0	0	0	0	0	0	0	0	0
evm.model.Contig131.2	0	0	0	0	0	0	0	0	0	0	0	0	0	0	0	0	0	0	0	0	0	0	0	0	0	0	0	0	0	0	0	0	0	0	0
evm.model.Contig131.3	0	0	0	0	0	0	0	0	0	0	0	0	0	0	0	0	0	0	0	0	0	0	0	0	0	0	0	0	0	0	0	0	0	0	0
evm.model.Contig131.4	0	0	0	0	0	0	0	0	0	0	0	0	0	0	0	0	0	0	0	0	0	0	0	0	0	0	0	0	0	0	0	0	0	0	0
evm.model.Contig131.5	0	0	0	0	0	0	0	0	0	0	0	0	0	0	0	0	0	0	0	0	0	0	0	0	0	0	0	0	0	0	0	0	0	0	0
evm.model.Contig131.6	0	0	0	0	0	0	0	0	0	0	0	0	0	0	0	0	0	0	0	0	0	0	0	0	0	0	0	0	0	0	0	0	0	0	0
evm.model.Contig131.7	0	0	0	0	0	0	0	0	0	0	0	0	0	0	0	0	0	0	0	0	0	0	0	0	0	0	0	0	0	0	0	0	0	0	0
evm.model.Contig131.8	0	0	0	0	0	0	0	0	0	0	0	0	0	0	0	0	0	0	0	0	0	0	0	0	0	0	0	0	0	0	0	0	0	0	0
evm.model.Contig131.9	0	0	0	0	0	0	0	0	0	0	0	0	0	0	0	0	0	0	0	0	0	0	0	0	0	0	0	0	0	0	0	0	0	0	0
evm.model.Contig132.1	0	0	0	0	0	0	0	0	0	0	0	0	0	0	0	0	0	0	0	0	0	0	0	0	0	0	0	0	0	0	0	0	0	0	0
evm.model.Contig132.2	0	0	0	0	0	0	0	0	0	0	0	0	0	0	0	0	0	0	0	0	0	0	0	0	0	0	0	0	0	0	0	0	0	0	0
evm.model.Contig132.3	0	0	0	0	0	0	0	0	0	0	0	0	0	0	0	0	0	0	0	0	0	0	0	0	0	0	0	0	0	0	0	0	0.022061	0	0
evm.model.Contig132.4	0	0	0	0	0	0	0	0	0	0	0	0	0	0	0	0	0	0	0	0	0	0	0	0	0	0	0	0	0	0	0	0	0	0	0
evm.model.Contig133.1	0	0	0	0	0	0	0	0	0	0	0	0	0	0	0	0	0	0	0	0	0	0	0	0	0	0	0	0	0	0	0	0	0	0	0
evm.model.Contig133.2	0	0	0	0	0	0	0	0	0	0	0	0	0	0	0	0	0	0	0	0	0	0	0	0	0	0	0	0	0	0	0	0	0	0	0
evm.model.Contig133.3	0	0	0	0	0	0	0	0	0	0	0	0	0	0	0	0	0	0	0	0	0	0	0	0	0	0	0	0	0	0	0	0	0	0	0
evm.model.Contig133.4	0	0	0	0	0	0	0	0	0	0	0	0	0	0	0	0	0	0	0	0	0	0	0	0	0	0	0	0	0	0	0	0	0.304798	0	0
evm.model.Contig133.5	0	0	0	0	0	0	0	0	0	0	0	0	0	0	0	0	0	0	0	0	0	0	0	0	0	0	0	0	0	0	0	0	0	0	0
evm.model.Contig134.1	1.81408	2.38386	1.23222	15.8576	14.901	17.0072	18.7654	18.0946	8.88861	7.61346	11.1387	8.56482	3.89814	3.63343	2.00695	1.65539	0.958022	0.436749	6.14376	7.75589	8.67922	3.37027	1.46974	1.83953	0.317287	0.899009	1.32217	1.55718	1.73495	1.32713	1.35011	0.323089	10.3343	10.8467	8.60536
evm.model.Contig134.2	0.760122	0.951726	1.10631	3.59097	2.84998	2.64534	3.83635	4.13427	4.19144	4.24364	6.27466	3.66472	1.53012	3.52416	0.309098	0.209022	0.78314	0.902758	0.886889	1.12473	0.858944	2.49172	1.24027	0.975778	0.28158	0.816131	0.195103	0.646186	0.450123	0.800384	0.504155	0.381874	2.58032	2.65794	4.57225
evm.model.Contig134.3	0.340534	0.126383	0.33909	0.511657	4.25119	4.26469	0.699939	0.362333	1.84132	0.358404	0.481864	1.36909	0.491952	0.440869	0.354281	0	0	0	0	0.043194	0.07722	1.80658	5.06618	2.90303	0.142081	0.184333	0	0.473087	0	0.068493	0.148534	0	1.84277	1.22127	1.86681
evm.model.Contig134.4	0	0	0	0	0	0	0	0	0	0	0	0	0	0	0	0	0	0	0	0	0	0	0	0	0	0	0	0	0	0	0	0	0.059427	0	0
evm.model.Contig134.5	0	0	0	0	0	0	0	0	0	0	0	0	0	0	0	0	0	0	0	0	0	0	0	0	0	0	0	0	0	0	0	0	0.038329	0	0
evm.model.Contig134.6	0	0	0	0	0	0	0	0	0	0	0	0	0	0	0	0	0	0	0	0	0	0	0	0	0	0	0	0	0	0	0	0	0	0	0
evm.model.Contig135.1	0	0	0	0	0	0	0	0	0	0	0	0	0	0	0	0	0	0	0	0	0	0	0	0	0	0	0	0	0	0	0	0	0	0	0
evm.model.Contig135.2	0	0	0	0	0	0	0	0	0	0	0	0	0	0	0	0	0	0	0	0	0	0	0	0	0	0	0	0	0	0	0	0	0.016698	0	0
evm.model.Contig136.1	0	0	0	0	0	0	0	0	0	0	0	0	0	0	0	0	0	0	0	0	0	0	0	0	0	0	0	0	0	0	0	0	0	0	0
evm.model.Contig136.2	0	0	0	0	0	0	0	0	0	0	0	0	0	0	0	0	0	0	0	0	0	0	0	0	0	0	0	0	0	0	0	0	0	0	0
evm.model.Contig136.3	0	0	0	0	0	0	0	0	0	0	0	0	0	0	0	0	0	0	0	0	0	0	0	0	0	0	0	0	0	0	0	0	0.009242	0	0
evm.model.Contig136.4	0	0	0	0	0	0	0	0	0	0	0	0	0	0	0	0	0	0	0	0	0	0	0	0	0	0	0	0	0	0	0	0	0	0	0
evm.model.Contig136.5	0	0	0	0	0	0	0	0	0	0	0	0	0	0	0	0	0	0	0	0	0	0	0	0	0	0	0	0	0	0	0	0	0	0	0
evm.model.Contig136.6	0	0	0	0	0	0	0	0	0	0	0	0	0	0	0	0	0	0	0	0	0	0	0	0	0	0	0	0	0	0	0	0	0	0	0
evm.model.Contig136.7	0.054306	0.114241	0	0.224123	0.256412	0.359246	0.109592	0	0	0.205635	0	0.213162	0	0	0.096	0	0	0	0.14028	0.006926	0	0.033112	0	0	0	0	0	0	0.101619	0	0	0	0	0.097007	0
evm.model.Contig136.8	0	0	0	0	0	0	0	0	0	0	0	0	0	0	0	0	0	0	0	0	0	0	0	0	0	0	0	0	0	0	0	0	0	0	0
evm.model.Contig136.9	0	0	0	0	0	0	0	0	0	0	0	0	0	0	0	0	0	0	0	0	0	0	0	0	0	0	0	0	0	0	0	0	0	0	0
evm.model.Contig137.1	0	0	0	0	0	0	0	0	0	0	0	0.014994	0	0	0	0	0	0	0	0	0	0	0	0	0	0	0.021459	0	0	0	0	0	0	0	0
evm.model.Contig137.2	0	0	0	0	0	0	0	0	0	0	0	0	0	0	0	0	0	0	0	0	0	0	0	0	0	0.015377	0	0	0	0	0	0	0.014156	0	0
evm.model.Contig137.3	0	0	0	0	0	0	0	0	0	0	0	0	0	0	0	0	0	0	0	0	0	0	0	0	0	0	0	0	0	0	0	0	0.039721	0	0
evm.model.Contig137.4	0	0	0	0	0	0	0	0	0	0	0	0	0	0	0	0	0	0	0	0	0	0	0	0	0	0	0	0	0	0	0	0	0	0	0
evm.model.Contig137.5	0	0	0	0	0	0	0	0	0	0	0	0	0	0	0	0	0	0	0	0	0	0	0	0	0	0	0	0	0	0	0	0	0	0	0
evm.model.Contig138.1	0	0	0	0	0	0	0	0	0	0	0	0	0	0	0	0	0	0	0	0	0	0	0	0	0	0	0	0	0	0	0	0	0.056556	0.030356	0
evm.model.Contig138.2	0	0	0	0	0	0	0	0	0	0	0	0	0	0	0	0	0	0	0	0	0	0	0	0	0	0	0	0	0	0	0	0	0	0	0
evm.model.Contig138.3	0	0	0	0	0	0	0	0	0	0	0	0	0	0	0	0	0	0	0	0	0	0	0	0	0	0	0	0	0	0	0	0	0	0	0
evm.model.Contig138.4	0	0	0	0	0	0	0	0	0	0	0	0	0	0	0	0	0	0	0	0	0	0	0	0	0	0	0	0	0	0	0	0	0	0	0
evm.model.Contig138.5	0	0	0	0	0	0	0	0	0	0	0	0	0	0	0	0	0	0	0	0	0	0	0	0	0	0	0	0	0	0	0	0	0.053119	0.00554	0
evm.model.Contig138.6	0	0	0	0	0	0	0	0	0	0	0	0	0	0	0	0	0	0	0	0	0	0	0	0	0	0	0	0	0	0	0	0	0.17184	0	0
evm.model.Contig138.7	0	0	0	0	0	0	0	0	0	0	0	0	0	0	0	0	0	0	0	0	0	0	0	0	0	0	0	0	0	0	0	0	0	0	0
evm.model.Contig138.8	0	0	0	0	0	0	0	0	0	0	0	0	0	0	0	0	0	0	0	0	0	0	0	0	0	0	0	0	0	0	0	0	0.153192	0	0
evm.model.Contig138.9	0	0	0	0	0	0	0	0	0	0	0	0	0	0	0	0	0	0	0	0	0	0	0	0	0	0	0	0	0	0	0	0	0	0	0
evm.model.Contig139.1	0	0	0	0	0	0	0	0	0	0	0	0	0	0	0	0	0	0	0	0	0	0	0	0	0	0	0	0	0	0	0	0	0	0	0
evm.model.Contig139.2	0	0	0	0	0	0	0	0	0	0	0	0	0	0	0	0	0	0	0	0	0	0	0	0	0	0	0	0	0	0	0	0	0	0	0
evm.model.Contig139.3	0	0	0	0	0	0	0	0	0	0	0	0	0	0	0	0	0	0	0	0	0	0	0	0	0	0	0	0	0	0	0	0	0.066046	0	0
evm.model.Contig139.4	0	0	0	0	0	0	0	0	0	0	0	0	0	0	0	0	0	0	0	0	0	0	0	0	0	0	0	0	0	0	0	0	0	0	0
evm.model.Contig139.5	0	0	0	0	0	0	0	0	0	0	0	0	0	0	0	0	0	0	0	0	0	0	0	0	0	0	0	0	0	0	0	0	0	0	0
evm.model.Contig139.6	0	0	0	0	0	0	0	0	0	0	0	0	0	0	0	0	0	0	0	0	0	0	0	0	0	0	0	0	0	0	0	0	0	0	0
evm.model.Contig139.7	0	0	0	0	0	0	0	0	0	0	0	0	0	0	0	0	0	0	0	0	0	0	0	0	0	0	0	0	0	0	0	0	0	0.039894	0
evm.model.Contig14.1	0	0	0	0	0	0	0	0	0	0	0	0	0	0	0	0	0	0	0	0	0	0	0	0	0	0	0	0	0	0	0	0	0	0	0
evm.model.Contig14.2	0	0	0	0	0	0	0	0	0	0	0	0	0	0	0	0	0	0	0	0	0	0	0	0	0	0	0	0	0	0	0	0	0	0	0
evm.model.Contig14.3	0	0	0	0	0	0	0	0	0	0	0	0	0	0	0	0	0	0	0	0	0	0	0	0	0	0	0	0	0	0	0	0	0	0	0
evm.model.Contig14.4	0	0	0	0	0	0	0	0	0	0	0	0	0	0	0	0	0	0	0	0	0	0	0	0	0	0	0	0	0	0	0	0	0.153586	0	0
evm.model.Contig14.5	0	0	0	0	0	0	0	0	0	0	0	0	0	0	0	0	0	0	0	0	0	0	0	0	0	0	0	0	0	0	0	0	0	0	0
evm.model.Contig14.6	0	0	0	0	0	0	0	0	0	0	0	0	0	0	0	0	0	0	0	0	0	0	0	0	0	0	0	0	0	0	0	0	0	0	0
evm.model.Contig14.7	0	0	0	0	0	0	0	0	0	0	0	0	0	0	0	0	0	0	0	0	0	0	0	0	0	0	0	0	0	0	0	0	0	0	0
evm.model.Contig14.8	0	0	0	0	0	0	0	0	0	0	0	0	0	0	0	0	0	0	0	0	0	0	0	0	0	0	0	0	0	0	0	0	0	0	0
evm.model.Contig14.9	0	0	0	0	0	0	0	0	0	0	0	0	0	0	0	0	0	0	0	0	0	0	0	0	0	0	0	0	0	0	0	0	0	0	0
evm.model.Contig14.10	0	0	0	0	0	0	0	0	0	0	0	0	0	0	0	0	0	0	0	0	0	0	0	0	0	0	0	0	0	0	0	0	0	0	0
evm.model.Contig14.11	0	0	0	0	0	0	0	0	0	0	0	0	0	0	0	0	0	0	0	0	0	0	0	0	0	0	0	0	0	0	0	0	0	0	0
evm.model.Contig14.12	0	0	0	0	0	0	0	0	0	0	0	0	0	0	0	0	0	0	0	0	0	0	0	0	0	0	0	0	0	0	0	0	0	0	0
evm.model.Contig140.1	0	0	0	0	0	0	0	0	0	0	0	0	0	0	0	0	0	0	0	0	0	0	0	0	0	0	0	0	0	0	0	0	0.02092	0	0
evm.model.Contig140.2	0	0	0	0	0	0	0	0	0	0	0	0	0	0	0	0	0	0	0	0	0	0	0	0	0	0	0	0	0	0	0	0	0	0.001305	0
evm.model.Contig140.3	0	0	0	0	0	0	0	0	0	0	0	0	0	0	0	0	0	0	0	0	0	0	0	0	0	0	0	0	0	0	0	0	0	0	0
evm.model.Contig140.4	0	0	0	0	0	0	0	0	0	0	0	0	0	0	0	0	0	0	0	0	0	0	0	0	0	0	0	0	0	0	0	0	0	0	0
evm.model.Contig140.5	0	0	0	0	0	0	0	0	0	0	0	0	0	0	0	0	0	0	0	0	0	0	0	0	0	0	0	0	0	0	0	0	0	0	0
evm.model.Contig141.1	0.45233	0.143209	0.585906	2.24119	2.96593	2.28493	2.5802	3.22882	1.66294	2.31662	1.5968	2.22582	0.654764	1.13816	1.06359	0.611612	0.460057	0.424063	0.630718	1.01253	1.28323	0.490773	0.311598	0.429515	0.417912	0.160972	0.281647	0.630046	0.592463	0.467612	0.133476	0.250937	0.996026	2.01576	0.399022
evm.model.Contig141.2	0.187214	0.156293	0.081059	0.87985	0.620428	0.357483	0.436382	0.414318	0.990894	0.279518	0.22218	0.26605	0	0	0	0.074493	0	0.080115	0	0.053073	0.028759	0.363824	0.443827	0.489174	0.067471	0	0.289742	0.084119	0.050003	0.307021	0	0	1.96307	0.554893	0.817718
evm.model.Contig141.3	0	0	0	0	0	0	0	0	0	0	0	0	0	0	0	0	0	0	0	0	0	0	0	0	0	0	0	0	0	0	0	0	0	0	0
evm.model.Contig141.4	0.24312	0.024603	0	0.017188	1.441	0.534324	5.88372	2.01244	3.80919	3.86104	2.6592	2.95673	0.015389	0.157108	0	0	0	0	0	0	0	8.84529	20.7113	12.4784	0.094836	0	0	0	0.033192	0	0	0	0	0.02885	0
evm.model.Contig141.5	0.684277	0.67728	0.258685	0.047977	0.057393	0.043244	0.021374	0.036544	0	0.079146	0.020332	0.018723	0.156908	0.371528	0.329363	2.22038	1.57701	1.03568	0.670668	0.48716	0.198677	0.34666	0.319869	0.134549	0.3597	0.116019	0.19555	0.632432	0.681948	0.261057	0	0.045417	0.115756	0.19587	0.178529
evm.model.Contig141.6	0	0	0	0	0	0	0	0	0	0	0	0	0	0	0	0	0	0	0	0	0	0	0	0	0	0	0	0	0	0	0	0	0	0	0
evm.model.Contig141.7	0	0	0	0.005092	0	0	0	0	0	0	0	0	0	0	0	0	0	0	0	0	0	0.003008	0	0	0	0	0	0	0.005156	0	0	0	0	0	0
evm.model.Contig142.1	0	0	0	0	0	0	0	0	0	0	0	0	0	0	0	0	0	0	0	0	0	0	0	0	0	0	0	0	0	0	0	0	0	0	0
evm.model.Contig142.2	0	0	0	0	0	0	0	0	0	0	0	0	0	0	0	0	0	0	0	0	0	0	0	0	0	0	0	0	0	0	0	0	0	0	0
evm.model.Contig142.3	0	0	0	0	0	0	0	0	0	0	0	0	0	0	0	0	0	0	0	0	0	0	0	0	0	0	0	0	0	0	0	0	0	0	0
evm.model.Contig142.4	0	0	0	0	0	0	0	0	0	0	0	0	0	0	0	0	0	0	0	0	0	0	0	0	0	0	0	0	0	0	0	0	0	0	0
evm.model.Contig142.5	0	0	0	0	0	0	0	0	0	0	0	0	0	0	0	0	0	0	0	0	0	0	0	0	0	0	0	0	0	0	0	0	0.251408	0	0.002353
evm.model.Contig142.6	31.4197	28.1345	22.5506	28.5147	28.6437	24.2905	28.5761	23.4253	27.0481	39.4404	31.1659	27.875	26.362	25.7828	30.7614	30.5183	24.2185	28.3375	42.6257	38.6659	38.6029	44.4645	35.8798	32.1195	27.5745	25.8917	27.2597	27.567	27.875	27.714	7.54506	7.33278	106.656	70.2094	64.5836
evm.model.Contig142.7	16.0635	15.8539	12.4747	8.89648	11.9385	9.01883	9.65943	9.16288	9.62382	17.3056	14.2876	13.6604	10.146	9.80508	20.7234	14.565	10.3358	10.4036	22.3147	17.2541	21.8112	20.9944	25.1742	27.8085	14.1829	12.944	14.5913	14.811	19.2727	16.0813	2.74816	3.26878	40.9487	27.2826	25.2597
evm.model.Contig143.1	0.145201	0.246824	0.165454	1.36358	1.01666	1.28503	0.547829	0.36239	0.767337	0.760987	0.587881	0.327599	0.200573	0.130604	0.221434	0.111752	0.167877	0	0.560336	0.92126	1.24572	0.077184	0.121058	0.610503	0	0.110095	0	0.142759	0.125967	0.256906	0	0.056663	0.207628	0.573597	0.505621
evm.model.Contig143.2	0.207773	0.045012	0	0.021584	0.05894	0.025162	1.57806	0.088016	2.60281	3.22357	2.77715	2.31923	0.08576	0	0	1.30651	1.17607	0.816042	0.086506	0.048249	0.047018	0.022386	0	0	0.157849	0.178042	0.034138	0.028761	0.479182	0.0696	2.99113	3.26161	0	0.033509	0
evm.model.Contig143.3	6.90979	3.43804	6.51346	5.08992	3.1705	4.1626	3.91238	3.05344	6.18593	8.86814	7.41364	9.12666	3.8035	3.84531	3.55613	2.57975	3.76562	4.43676	2.91003	3.54075	1.70873	2.47271	3.30453	1.05095	3.1154	1.64339	2.74618	3.56235	3.72687	4.60682	3.38627	4.22043	3.30787	10.5181	6.40257
evm.model.Contig143.4	1.77295	2.00232	2.14969	1.96064	1.1549	1.16958	1.10309	1.27826	1.5819	1.86456	1.83851	1.60352	1.28059	1.18347	0.786521	1.1444	1.08234	1.48123	1.44847	2.0123	0.809724	1.01598	0.327808	0.245665	5.20739	4.07111	4.36304	0.932917	0.730761	0.866109	1.39731	1.85671	1.60491	1.19632	1.2139
evm.model.Contig143.5	0	0	0	0	0	0	0	0	0	0	0	0	0	0	0	0	0	0	0	0	0	0	0	0	0	0	0	0	0	0	0	0	0	0	0
evm.model.Contig143.6	0	0	0	0	0	0	0	0	0	0	0	0	0	0	0	0	0	0	0	0	0	0	0	0	0	0	0	0	0	0	0	0	0	0	0
evm.model.Contig143.7	0	0	0	0	0	0	0	0	0	0	0	0	0	0	0	0	0	0	0	0	0	0	0	0	0	0	0	0	0	0	0	0	0	0	0
evm.model.Contig143.8	0	0	0	0	0	0	0	0	0	0	0	0	0	0	0	0	0	0	0	0	0	0	0	0	0	0	0	0	0	0	0	0	0	0	0
evm.model.Contig143.9	0	0	0	0	0	0	0	0	0	0	0	0	0	0	0	0	0	0	0	0	0	0	0	0	0	0	0	0	0	0	0	0	0	0	0
evm.model.Contig143.10	0	0	0	0	0	0	0	0	0	0	0	0	0	0	0	0	0	0	0	0	0	0	0	0	0	0	0	0	0	0	0	0	0	0	0
evm.model.Contig144.1	0	0	0	0	0	0	0	0	0	0	0	0	0	0	0	0	0	0	0	0	0	0	0	0	0	0	0	0	0	0	0	0	0	0	0
evm.model.Contig144.2	0	0	0	0	0	0	0	0	0	0	0	0	0	0	0	0	0	0	0	0	0	0	0	0	0	0	0	0	0	0	0	0	0	0	0
evm.model.Contig144.3	0	0	0	0	0	0	0	0	0	0	0	0	0	0	0	0	0	0	0	0	0	0	0	0	0	0	0	0	0	0	0	0	0	0	0
evm.model.Contig144.4	0	0	0	0	0	0	0	0	0	0	0	0	0	0	0	0	0	0	0	0	0	0	0	0	0	0	0	0	0	0	0	0	0	0	0
evm.model.Contig144.5	0	0	0	0	0	0	0	0	0	0	0	0	0	0	0	0	0	0	0	0	0	0	0	0	0	0	0	0	0	0	0	0	0	0	0
evm.model.Contig144.6	0	0	0	0	0	0	0	0	0	0	0	0	0	0	0	0	0	0	0	0	0	0	0	0	0	0	0	0	0	0	0	0	0	0	0
evm.model.Contig144.7	0	0	0	0	0	0	0	0	0	0	0	0	0	0	0	0	0	0	0	0	0	0	0	0	0	0	0	0	0	0	0	0	0	0	0
evm.model.Contig145.1	0	0	0	0	0	0	0	0	0	0	0	0	0	0	0	0	0	0	0	0	0	0	0	0	0	0	0	0	0	0	0	0	0	0	0
evm.model.Contig145.2	0	0	0	0	0	0	0	0	0	0	0	0	0	0	0	0	0	0	0	0	0	0	0	0	0	0	0	0	0	0	0	0	0	0.030654	0
evm.model.Contig145.3	0	0	0	0	0	0	0	0	0	0	0	0	0	0	0	0	0	0	0	0	0	0	0	0	0	0	0	0	0	0	0	0	0.039979	0	0
evm.model.Contig145.4	0	0	0	0	0	0	0	0	0	0	0	0	0	0	0	0	0	0	0	0	0	0	0	0	0	0.020089	0	0	0	0	0	0	0	0	0
evm.model.Contig145.5	0	0	0	0	0	0	0	0	0	0	0	0	0	0	0	0	0	0	0	0	0	0	0	0	0	0	0	0	0	0	0	0	0.082787	0	0
evm.model.Contig145.6	0	0	0	0	0	0	0	0	0	0	0	0	0	0	0	0	0	0	0	0	0	0	0	0	0	0	0	0	0	0	0	0	0.08145	0	0
evm.model.Contig145.7	0	0	0	0	0	0	0	0	0	0	0	0	0	0	0	0	0	0	0	0	0	0	0	0	0	0	0	0	0	0	0	0	0	0	0
evm.model.Contig146.1	0	0	0	0	0	0	0	0	0	0	0	0	0	0	0	0	0	0	0	0	0	0	0	0	0	0	0	0	0	0	0	0	0	0	0
evm.model.Contig146.2	0	0	0	0	0	0	0	0	0	0	0	0	0	0	0	0	0	0	0	0	0	0	0	0	0	0	0	0	0	0	0	0	0	0	0
evm.model.Contig146.3	0	0	0	0	0	0	0	0	0	0	0	0	0	0	0	0	0	0	0	0	0	0	0	0	0	0	0	0	0	0	0	0	0	0	0
evm.model.Contig147.1	0	0	0	0	0	0	0	0	0	0	0	0	0	0	0	0	0	0	0	0	0	0	0	0	0	0	0	0	0	0	0	0	0	0	0
evm.model.Contig147.2	0	0	0	0	0	0	0	0	0	0	0	0	0	0	0	0	0	0	0	0	0	0	0	0	0	0	0	0	0	0	0	0	0	0	0
evm.model.Contig147.3	0	0	0	0	0	0	0	0	0	0	0	0	0	0	0	0	0	0	0	0	0	0	0	0	0	0	0	0	0	0	0	0	0.042929	0	0
evm.model.Contig147.4	0	0	0	0	0	0	0	0	0	0	0	0	0	0	0	0	0	0	0	0	0	0	0	0	0	0	0	0	0	0	0	0	0	0	0
evm.model.Contig147.5	0	0	0	0	0	0	0	0	0	0	0	0	0	0	0	0.03748	0	0	0	0	0	0	0	0	0.033607	0	0.040376	0	0	0	0	0	0	0	0
evm.model.Contig147.6	0	0	0	0	0	0	0	0	0	0	0	0	0	0	0	0	0	0	0	0	0	0	0	0	0	0	0	0	0	0	0	0	0	0	0
evm.model.Contig148.9	0	0	0	0	0	0	0	0	0	0	0	0	0	0	0	0	0	0	0	0	0	0	0	0	0	0	0	0	0	0	0	0	0	0	0
evm.model.Contig148.1	0	0	0	0	0	0	0	0	0	0	0	0	0	0	0	0	0	0	0	0	0	0	0	0	0.006889	0	0	0	0	0	0	0	0.057869	0	0
evm.model.Contig148.2	0.360849	0.346318	0.612296	0.641527	0.547354	0.455561	0.361351	0.571526	0.418769	0.429598	0.525687	0.384557	0.601389	0.208673	0.487259	0.122748	0.219233	0.479574	0.436953	0.806349	0.720033	0.298339	0.151976	0.10001	0.448483	0.475526	0.389118	0.250426	0.174533	0.179847	0.592472	0.450681	0.143376	0.421305	0.303743
evm.model.Contig148.3	0.184111	0.183995	0.121976	0.044758	0.083853	0.08024	0.08797	0.095276	0.037537	0.089639	0.134589	0.158726	0.123517	0.128242	0.201972	0.273759	0.083925	0.156712	0.316518	0.231622	0.18819	0.008865	0.02079	0.255991	0.443197	0.139088	0.396764	0.304203	0.125948	0.146117	0.096247	0.21818	0.002158	0.103923	0.036251
evm.model.Contig148.4	0.032733	0.06167	0.018663	0	0	0.040166	0.068548	0.015782	0.199966	0.190206	0.131037	0.094067	0.067956	0	0.024581	0.048124	0.051619	0	0.13646	0.119752	0.101198	0	0	0	0.168427	0.193697	0.137598	0.016298	0	0.019057	0.130335	0.064609	0.076583	0.307296	0.355163
evm.model.Contig148.5	0.016531	0.013222	0.046049	0	0.04467	0	0.026182	0	0	0	0.066188	0	0	0	0.102147	0	0.027668	0	0	0	0	0.138905	0.174858	0.091594	0.058038	0.11636	0	0	0	0.052425	0	0	0	0	0
evm.model.Contig148.6	0	0	0	0	0	0	0	0	0	0	0	0	0	0	0	0	0	0	0	0	0	0	0	0	0	0	0	0	0	0	0	0	0	0	0
evm.model.Contig148.7	0	0	0	0	0	0	0	0	0	0	0	0	0	0	0	0	0	0	0	0	0	0	0	0	0	0	0	0	0	0	0	0	0	0	0
evm.model.Contig148.8	0	0	0	0	0	0.024097	0.254259	0.07009	0.015231	0.446448	0.143244	0.158864	0	0	0	0	0	0.023662	0	0	0.023886	0	0	0	0.063428	0	0	0	0	0.019394	0	0	0	0	0
evm.model.Contig149.1	0	0	0	0	0	0	0	0	0	0	0	0	0	0	0	0	0	0	0	0	0	0	0	0	0	0	0	0	0	0	0	0	0	0	0
evm.model.Contig149.2	0	0	0	0	0	0	0	0	0	0	0	0	0	0	0	0	0	0	0	0	0	0	0	0	0	0	0	0	0	0	0	0	0	0	0
evm.model.Contig149.3	0	0	0	0	0	0	0	0	0	0	0	0	0	0	0	0	0	0	0	0	0	0	0	0	0	0	0	0	0	0	0	0	0	0	0
evm.model.Contig149.4	0	0	0	0	0	0	0	0	0	0	0	0	0	0	0	0	0	0	0	0	0	0	0	0	0	0	0	0	0	0	0	0	0	0	0
evm.model.Contig149.5	0	0	0	0	0	0	0	0	0	0	0	0	0	0	0	0	0	0	0	0	0	0	0	0	0	0	0	0	0	0	0	0	0	0	0
evm.model.Contig149.6	0	0	0	0	0	0	0	0	0	0	0	0	0	0	0	0	0	0	0	0	0	0	0	0	0	0	0	0	0	0	0	0	0	0	0
evm.model.Contig149.7	0.126461	0.101565	0	0.175908	0.242251	0.087593	2.04751	2.56833	2.33326	2.0037	1.34231	2.43101	0.475784	2.19193	1.33286	0.239253	0.245916	0.027704	0.100406	0.038551	0.047294	0	0	0	0.109429	0.047776	0.119236	0.240772	0.103697	0.261672	1.33173	2.1062	0.5731	0.311061	1.1592
evm.model.Contig149.8	0	0	0	0	0	0	0	0	0	0	0	0	0	0	0	0	0	0	0	0	0	0	0	0	0	0	0	0	0	0	0	0	0	0	0
evm.model.Contig15.1	0	0	0	0	0	0	0	0	0	0	0	0	0	0	0	0	0	0	0	0	0	0	0	0	0	0	0	0	0	0	0	0	0	0	0
evm.model.Contig15.2	0	0	0	0	0	0	0	0	0	0	0	0	0	0	0	0	0	0	0	0	0	0	0	0	0	0	0	0	0	0	0	0	0	0	0
evm.model.Contig15.3	0	0	0	0	0	0	0	0	0	0	0	0	0	0	0	0	0	0	0	0	0	0	0	0	0	0	0	0	0	0	0	0	0	0	0
evm.model.Contig15.4	0	0	0	0	0	0	0	0	0	0	0	0	0	0	0	0	0	0	0	0	0	0	0	0	0	0	0	0	0	0	0	0	0	0	0
evm.model.Contig15.5	0	0	0	0	0	0	0	0	0	0	0	0	0	0	0	0	0	0	0	0	0	0	0	0	0	0	0	0	0	0	0	0	0	0	0
evm.model.Contig15.6	0	0	0	0	0	0	0	0	0	0	0	0	0	0	0	0	0	0	0	0	0	0	0	0	0	0	0	0	0	0	0	0	0	0	0
evm.model.Contig15.7	0	0	0	0	0	0	0	0	0	0	0	0	0	0	0	0	0	0	0	0	0	0.038048	0	0	0	0	0	0	0	0	0	0	0	0	0
evm.model.Contig15.8	0	0	0	0	0	0	0	0	0	0	0	0	0	0	0	0	0	0	0	0	0	0	0	0	0	0	0.073487	0	0	0	0	0	0.133588	0	0
evm.model.Contig15.9	0	0	0	0	0	0	0	0	0	0	0	0	0	0	0	0	0	0	0	0	0	0	0	0	0	0	0	0	0	0	0	0	0	0	0
evm.model.Contig15.10	0	0	0	0	0	0	0	0	0	0	0	0	0	0	0	0	0	0	0	0	0	0	0	0	0	0	0	0	0	0	0	0	0	0	0
evm.model.Contig15.11	0	0	0	0	0	0	0	0	0	0	0	0	0	0	0	0	0	0	0	0	0	0	0	0	0	0	0	0	0	0	0	0	0	0	0
evm.model.Contig15.12	0	0	0	0	0	0	0	0	0	0	0	0	0	0	0	0	0	0	0	0	0	0	0	0	0	0	0	0	0	0	0	0	0	0	0
evm.model.Contig15.13	0	0	0	0	0	0	0	0	0	0	0	0	0	0	0	0	0	0	0	0	0	0	0	0	0	0	0	0	0	0	0	0	0.029748	0	0
evm.model.Contig15.14	0	0	0	0	0	0	0	0	0	0	0	0	0	0	0	0	0	0	0	0	0	0	0	0	0	0	0	0	0	0	0	0	0	0	0
evm.model.Contig15.15	0	0	0	0	0	0	0	0	0	0	0	0	0	0	0	0	0	0	0	0	0	0	0	0	0	0	0	0	0	0	0	0	0	0	0
evm.model.Contig15.16	0	0	0	0	0	0	0	0	0	0	0	0	0	0	0	0	0	0	0	0	0	0	0	0	0	0	0	0	0	0	0	0	0	0	0
evm.model.Contig150.1	1.9384	1.88018	1.91758	7.55546	9.27627	7.11948	6.83027	6.50557	10.9308	8.71121	8.6288	7.6712	3.76128	3.33079	3.76799	4.03754	3.75558	4.84757	7.49735	7.88559	7.41048	4.29438	3.74472	3.64147	4.38767	3.1817	3.63768	4.74405	4.02121	5.08176	2.65233	2.9619	2.81579	1.66121	1.72306
evm.model.Contig150.2	0	0	0	0	0	0	0	0	0	0	0	0	0	0	0	0	0	0	0	0	0	0	0	0	0	0	0	0	0	0	0	0	0	0	0
evm.model.Contig150.3	0	0	0	0	0	0	0	0	0	0	0	0	0	0	0	0	0	0	0	0	0	0	0	0	0	0	0	0	0	0	0	0	0	0	0
evm.model.Contig150.4	0	0	0	0	0	0	0	0	0	0	0	0	0	0	0	0	0	0	0	0	0	0	0	0	0	0	0	0	0	0	0	0	0	0	0
evm.model.Contig150.5	0	0	0	0	0	0	0	0	0	0	0	0	0	0	0	0	0	0	0	0	0	0	0	0	0	0	0	0	0	0	0	0	0	0	0
evm.model.Contig151.1	0	0	0	0	0	0	0	0	0	0	0	0	0	0	0	0	0	0	0	0	0	0	0	0	0	0	0	0	0	0	0	0	0	0	0
evm.model.Contig151.2	0	0	0	0	0	0	0	0	0	0	0	0	0	0	0	0	0	0	0	0	0	0	0	0	0	0	0	0	0	0	0	0	0	0	0
evm.model.Contig151.3	0	0	0	0.015678	0.00659	0	0	0	0	0	0	0	0	0	0	0	0	0	0	0	0	0	0	0	0	0	0	0	0	0	0	0	0	0	0
evm.model.Contig151.4	0	0	0	0	0	0	0	0	0	0	0	0	0	0	0	0	0	0	0	0	0	0	0	0	0	0	0	0	0	0	0	0	0	0	0
evm.model.Contig151.5	0	0	0	0	0	0	0	0	0	0	0	0	0	0	0	0	0	0	0	0	0	0	0	0	0	0	0	0	0	0	0	0	0	0	0
evm.model.Contig151.6	0	0	0	0	0	0	0	0	0	0	0	0	0	0	0	0	0	0	0	0	0	0	0	0	0	0	0	0	0	0	0	0	0.07729	0	0
evm.model.Contig151.7	0	0	0	0	0	0	0	0	0	0	0	0	0	0	0	0	0	0	0	0	0	0	0	0	0	0	0	0	0	0	0	0	0	0	0
evm.model.Contig151.8	0	0	0	0	0	0	0	0	0	0	0	0	0	0	0	0	0	0	0	0	0	0	0	0	0	0	0	0	0	0	0	0	0	0	0
evm.model.Contig152.1	0	0	0	0	0	0	0	0	0	0	0	0	0	0	0	0	0	0	0	0	0	0	0	0	0	0	0	0	0	0	0	0	0	0	0
evm.model.Contig152.2	0	0	0	0	0	0	0	0	0	0	0	0	0	0	0	0	0	0	0	0	0	0	0	0	0	0	0	0	0	0	0	0	0	0	0
evm.model.Contig153.1	0	0	0	0	0	0	0	0	0	0	0	0	0	0	0	0	0	0	0	0	0	0	0	0	0	0	0	0	0	0	0	0	0	0	0
evm.model.Contig153.2	0	0	0	0	0	0	0	0	0	0	0	0	0	0	0	0	0	0	0	0	0	0	0	0	0	0	0	0	0	0	0	0	0	0	0
evm.model.Contig153.3	0	0	0	0	0	0	0	0	0	0	0	0	0	0	0	0	0	0	0	0	0	0	0	0	0	0	0	0	0	0	0	0	0	0	0
evm.model.Contig153.4	0	0	0	0	0	0	0	0	0	0	0	0	0	0	0	0	0	0	0	0	0	0	0	0	0	0	0	0	0	0	0	0	0.018344	0	0
evm.model.Contig153.5	0	0	0	0	0	0	0	0	0	0	0	0	0	0	0	0	0	0	0	0	0	0	0	0	0	0	0	0	0	0	0	0	0	0	0
evm.model.Contig153.6	0	0	0	0	0	0	0	0	0	0	0	0	0	0	0	0	0	0	0	0	0	0	0	0	0	0	0	0	0	0	0	0	0	0	0
evm.model.Contig153.7	0	0	0	0	0	0	0	0	0	0	0	0	0	0	0	0	0	0	0	0	0	0	0	0	0	0	0	0	0	0	0	0	0	0	0
evm.model.Contig154.1	0	0	0	0	0	0	0	0	0	0	0	0	0	0	0	0	0	0	0	0	0	0	0	0	0	0	0	0	0	0	0	0	0	0.007112	0
evm.model.Contig154.2	0	0	0	0	0	0	0	0	0	0	0	0	0	0	0	0	0	0	0	0	0	0	0	0	0	0	0	0	0	0	0	0	0	0	0
evm.model.Contig154.3	0	0	0	0	0	0	0	0	0	0	0	0	0	0	0	0	0	0	0	0	0	0	0	0	0	0	0	0	0	0	0	0	0.044648	0	0
evm.model.Contig154.4	0	0	0	0	0	0	0	0	0	0	0	0	0	0	0	0	0	0	0	0	0	0	0	0	0	0	0	0	0	0	0	0	0	0	0
evm.model.Contig154.5	0	0	0	0	0	0	0	0	0	0	0	0	0	0	0	0	0	0	0	0	0	0	0	0	0	0	0	0	0	0	0	0	0	0	0
evm.model.Contig154.6	0	0	0	0	0	0	0	0	0	0	0	0	0	0	0	0	0	0	0	0	0	0	0	0	0	0	0	0	0	0	0	0	0	0	0
evm.model.Contig154.7	0	0	0	0	0	0	0	0	0	0	0	0	0	0	0	0	0	0	0	0	0	0	0	0	0	0	0	0	0	0	0	0	0	0	0
evm.model.Contig155.1	3.11349	2.96871	2.19784	3.24038	3.29517	3.6152	2.82928	3.94245	2.79279	3.37307	2.56488	3.05619	3.92241	1.50531	6.3652	4.17005	1.87016	2.75259	7.29789	3.89727	2.24216	2.70678	3.73999	2.43324	4.14434	3.00318	1.19836	3.59368	4.37991	1.21955	1.42372	0.781455	3.65007	2.75303	2.81347
evm.model.Contig155.2	0	0	0	0	0	0	0	0	0	0	0	0	0	0	0	0	0	0	0	0	0	0	0	0	0	0	0	0	0	0	0	0	0	0	0
evm.model.Contig155.3	0.027119	0.056429	0.044774	0.774589	0.382914	0.202278	0.555332	0.151341	0.10781	0.41539	0.05687	0.115221	0.05827	0.085557	0.108938	0.056788	0.076386	0.106996	0.219587	0.214893	0.049241	0.015984	0	0	0.021004	0.077394	0	0.041936	0	0.031773	0.055408	0	0.845817	0.316576	0.307318
evm.model.Contig155.4	0	0	0	0.172443	0	0	0	0	0	0	0	0	0	0	0	0	0	0	0	0	0	0	0	0	0	0	0	0	0	0	0	0	0	0	0
evm.model.Contig155.5	2.8883	4.75503	2.10289	5.29242	5.23063	6.35901	2.71024	3.19013	4.93254	3.38026	2.65247	3.52975	4.37201	3.4891	5.87204	2.93022	2.25357	3.39325	5.91186	5.87494	6.79298	2.61861	2.01025	2.64793	5.12524	7.63719	4.98358	1.65393	3.91838	2.8611	3.89768	3.20437	5.59665	5.27191	4.04662
evm.model.Contig155.6	0	0.196262	0.195081	0.75327	0.836552	1.01616	0.744853	0.739143	0.217584	0.343551	0.416428	0.495602	0.930369	0.296121	0.48762	0.151578	0.187496	0.196032	1.16321	0.899793	0.269309	0.058317	0.119483	0.031344	0.359702	0.49447	0.173145	0.064894	0.135883	0.094175	0.119944	0.173609	0.282407	0.253287	0.374633
evm.model.Contig155.7	4.51842	4.12423	4.04996	5.88827	4.3381	6.11454	6.41838	5.8311	7.5651	7.80985	6.99597	6.41444	6.14147	5.59408	4.03734	3.08021	3.50154	3.67968	4.04488	4.71363	3.90216	5.04866	2.26685	1.83338	3.99941	4.02494	4.38632	3.99142	2.76012	3.42596	1.425	1.8793	3.28613	7.08806	6.43629
evm.model.Contig155.8	2.47626	1.84776	3.0924	10.7472	13.1238	12.1152	7.10469	7.07372	9.36462	10.439	8.00861	7.89112	6.10315	3.60026	6.15649	3.71553	2.40783	3.29709	4.91411	3.70049	5.11763	8.11114	9.44938	8.51145	2.06088	1.45899	2.04754	5.50133	4.4077	5.12112	0.859436	0.809912	10.9367	10.6591	9.0223
evm.model.Contig155.9	0.067052	0.035351	0.020189	1.47491	1.64736	1.51002	0.815569	0.910667	1.89337	0.502653	0.584444	0.758189	0.262635	0.193415	0.51286	0.028597	0.087439	0.024914	0.444213	0.186674	0.497059	0.322169	0.464951	0.661485	0	0	0	0.220318	0.229402	0.26948	0.124463	0.165956	0.641333	0.120115	0.211195
evm.model.Contig155.10	0	0	0	0	0	0	0	0	0	0	0	0	0	0	0	0	0	0	0	0	0	0	0	0	0	0	0	0.022351	0	0	0	0	0	0	0
evm.model.Contig155.11	0	0	0	0	0	0	0	0	0	0	0	0	0	0	0	0	0	0	0	0	0	0	0	0	0	0	0	0	0	0	0	0	0	0	0
evm.model.Contig155.12	0	0	0	0	0	0	0	0	0	0	0	0	0	0	0	0	0	0	0	0	0	0	0	0	0	0	0	0	0	0	0	0	0	0	0
evm.model.Contig156.1	2.55856	3.05744	1.05119	9.13235	6.81649	8.77006	9.00762	11.1426	8.56338	6.62222	6.91102	8.0617	7.26676	5.67141	8.46115	4.84281	2.03717	3.51078	7.78662	4.0624	10.9161	6.20125	4.51493	2.71232	3.22043	1.69968	2.2269	5.44085	4.30097	4.53572	1.83558	1.13096	5.83718	7.02991	5.57667
evm.model.Contig156.2	0	0	0	0	0	0	0	0	0	0	0	0	0	0	0	0	0	0	0	0	0	0	0	0	0	0	0	0	0	0	0	0	0	0	0
evm.model.Contig156.3	0	0	0	0	0	0	0	0	0	0	0	0	0	0	0	0	0	0	0	0	0	0	0	0	0	0	0	0	0	0	0	0	0	0	0
evm.model.Contig156.4	0	0	0	0	0	0	0	0	0	0	0	0	0	0	0	0	0	0	0	0	0	0	0	0	0	0	0	0	0	0	0	0	0.020703	0	0
evm.model.Contig156.5	0	0	0	0	0	0	0	0	0	0.005312	0	0	0	0	0	0	0	0	0	0	0	0	0	0	0	0	0	0	0	0	0	0	0	0	0
evm.model.Contig156.6	4.94665	3.55791	5.50598	14.688	18.4435	15.8846	6.60722	4.63089	12.9692	8.6769	7.59198	4.71012	9.3424	10.7015	5.33543	4.26497	6.99264	5.83303	5.78257	9.55112	5.29512	48.0402	53.0599	47.0885	1.57534	1.12323	0.998205	18.4171	13.3538	26.287	3.65963	4.75986	12.3755	17.5989	13.0808
evm.model.Contig156.7	0.083738	0.191026	0.077892	0.086436	0.077999	0.084943	0.14836	0.185864	0.149256	0.265621	0.17476	0.141415	0.17151	0.151977	0.071848	0.183287	0.250907	0.306349	0.122156	0.150526	0.118928	0.099023	0	0	0.275804	0.107212	0.259221	0.188963	0.292887	0.192788	0.041252	0.066611	0.175767	0.221381	0.109114
evm.model.Contig156.8	0	0	0	0	0	0	0	0	0	0	0	0	0	0	0	0	0	0	0	0	0	0	0	0	0	0	0	0	0	0	0	0	0	0	0
evm.model.Contig157.1	0	0	0	0	0	0	0	0	0	0	0	0	0	0	0	0	0	0	0	0	0	0	0	0	0	0	0	0	0	0	0	0	0	0	0
evm.model.Contig157.2	0	0	0	0	0	0	0	0	0	0	0	0	0	0	0	0	0	0	0	0	0	0	0	0	0	0	0	0	0	0	0	0	0	0	0
evm.model.Contig157.3	0	0	0	0	0	0	0	0	0	0	0	0	0	0	0	0	0	0	0	0	0	0	0	0	0	0	0	0	0	0	0	0	0	0	0
evm.model.Contig157.4	0	0	0	0	0	0	0	0	0	0	0	0	0	0	0	0	0	0	0	0	0	0	0	0	0	0	0	0	0	0	0	0	0	0	0
evm.model.Contig157.5	0	0	0	0	0	0	0	0	0	0	0	0	0	0	0	0	0	0	0	0	0	0	0	0	0	0	0	0	0	0	0	0	0.036816	0	0
evm.model.Contig157.6	0	0	0	0	0	0	0	0	0	0	0	0	0	0	0	0	0	0	0	0	0	0	0	0	0	0	0	0	0	0	0	0	0	0	0
evm.model.Contig157.7	0	0	0	0	0	0	0	0	0	0	0	0	0	0	0	0	0	0	0	0	0	0	0	0	0	0	0	0	0	0	0	0	0	0	0
evm.model.Contig158.1	0	0	0	0	0	0	0	0	0	0	0	0	0	0	0	0	0	0	0	0	0	0	0	0	0	0	0	0	0	0	0	0	0	0	0
evm.model.Contig158.2	0	0	0	0	0	0	0	0	0	0	0	0	0	0	0.00088	0	0	0	0	0	0	0	0	0	0	0	0	0	0	0	0	0	0	0	0
evm.model.Contig158.3	2.10786	2.73876	2.25621	4.07145	3.20259	3.72515	2.36275	1.78518	2.29993	2.93538	2.72008	2.02092	4.85918	3.70879	3.89117	2.39173	1.77714	1.7156	4.27324	3.74608	4.79112	2.97313	1.60205	2.06277	1.11213	1.81906	1.41836	2.61814	3.59565	2.19063	3.22124	2.65792	6.538	5.83946	5.95608
evm.model.Contig158.4	0	0	0	0	0	0	0	0	0	0	0	0	0	0	0	0	0	0	0	0	0	0	0	0	0	0	0	0	0	0	0	0	0	0	0
evm.model.Contig158.5	0	0	0	0	0	0	0	0	0	0	0	0	0	0	0	0	0	0	0	0	0	0	0	0	0	0	0	0	0	0	0	0	0	0	0
evm.model.Contig158.6	0	0	0	0	0	0	0	0	0	0	0	0	0	0	0	0	0	0	0	0	0	0	0	0	0	0	0	0	0	0	0	0	0	0	0
evm.model.Contig158.7	0	0	0	0	0	0	0	0	0	0	0	0	0	0	0	0	0	0	0	0	0	0	0	0	0	0	0	0	0	0	0	0	0	0	0
evm.model.Contig159.1	0	0	0	0	0	0	0	0	0	0	0	0	0	0	0	0	0	0	0	0	0	0	0	0	0	0	0	0	0	0	0	0	0	0	0
evm.model.Contig159.2	0	0	0	0	0	0	0	0	0	0	0	0	0	0	0	0	0	0	0	0	0	0	0	0	0	0	0	0	0	0	0	0	0	0	0
evm.model.Contig159.3	0	0	0	0	0	0	0	0	0	0	0	0	0	0	0	0	0	0	0	0	0	0	0	0	0	0	0	0	0	0	0	0	0	0	0
evm.model.Contig159.4	0	0	0	0	0	0	0	0	0	0	0	0	0	0	0	0	0	0	0	0	0	0	0	0	0	0	0	0	0	0	0	0	0	0	0
evm.model.Contig159.5	0	0	0	0	0	0	0	0	0	0	0	0	0	0	0	0	0	0	0	0	0	0	0	0	0	0	0	0	0	0	0	0	0	0	0
evm.model.Contig159.6	0	0	0	0	0	0	0	0	0	0	0	0	0	0	0	0	0	0	0	0	0	0	0	0	0	0	0	0	0	0	0	0	0	0	0
evm.model.Contig159.7	4.02885	3.43223	4.42496	0.648052	1.08476	0.757444	3.92444	4.30616	3.8686	5.10591	3.51803	5.37826	2.28911	3.46063	2.52614	0.960983	1.09733	1.44322	0.621773	1.03689	0.973308	0.175619	0.194454	0.478313	1.7612	0.906823	1.92729	2.45533	2.99111	3.39101	0.419651	0.169217	0	0.091005	0.089534
evm.model.Contig159.8	5.19391	4.97706	5.16357	5.19303	5.08909	4.5501	3.92409	4.28948	4.46963	3.68328	4.60224	4.37542	6.20096	5.82088	6.55003	4.60681	4.28307	5.0958	7.31021	6.58904	8.61911	3.61142	5.49397	6.09837	3.15382	3.73562	3.93749	5.32044	5.02202	4.9241	3.89015	3.22752	4.78832	4.25959	3.40978
evm.model.Contig159.9	0.171784	0.132266	0.144481	1.98774	1.30376	1.09982	2.13016	1.54212	2.21674	1.21993	0.938822	0.929652	0.505351	1.69041	0.198179	0.334894	0.276321	0.318945	1.66693	1.56128	1.79892	0.498805	0.071275	0.242961	0.531665	0.264124	0.106428	0.427549	0.090538	0.251167	0.22823	0.18902	1.45403	0.769116	0.928899
evm.model.Contig159.10	0	0	0	0	0	0	0	0	0	0	0	0	0	0	0	0	0	0	0	0	0	0	0	0	0	0	0	0	0	0	0	0	0	0	0
evm.model.Contig16.5	0	0	0	0	0	0	0	0	0	0	0	0	0	0	0	0	0	0	0	0	0	0	0	0	0	0	0	0	0	0	0	0	0	0	0
evm.model.Contig16.6	0	0	0	0	0	0	0	0	0	0	0	0	0	0	0	0	0	0	0	0	0	0	0	0	0	0	0	0	0	0	0	0	0	0	0
evm.model.Contig16.7	0	0	0	0	0	0	0	0	0	0	0	0	0	0	0	0	0	0	0	0	0	0	0	0	0	0	0	0	0	0	0	0	0	0	0
evm.model.Contig16.8	0	0	0	0	0	0	0	0	0	0	0	0	0	0	0	0	0	0	0	0	0	0	0	0	0	0	0	0	0	0	0	0	0	0	0
evm.model.Contig16.1	20.829	20.4135	15.667	14.1598	15.6344	15.2471	14.1005	15.0713	16.0698	15.3552	16.5008	19.0534	18.3328	15.8956	13.7685	14.5757	17.8227	19.6704	17.5025	16.2937	17.6975	26.2852	18.2896	21.5136	15.5369	13.8598	14.2066	17.9841	14.2409	17.1198	12.6843	11.162	7.02563	15.8531	16.3634
evm.model.Contig16.2	3.25164	2.21171	2.44996	18.173	21.1281	18.9096	14.9296	17.283	16.0602	10.5334	7.42258	13.3569	3.90832	5.32742	5.50009	1.5225	0.987311	1.73715	12.9493	14.0293	13.8876	13.9496	16.1594	13.8968	1.09846	1.26182	1.83161	3.80714	3.42547	4.20348	1.97334	1.34572	13.1111	9.19587	7.79465
evm.model.Contig16.3	0	0	0	0	0	0	0	0	0	0	0	0	0	0	0	0	0	0	0	0	0	0	0	0	0.095721	0	0	0	0	0	0	0	0.029707	0	0
evm.model.Contig16.4	0	0	0	0	0	0	0	0	0	0	0	0	0	0	0	0	0	0	0	0	0	0	0	0	0	0	0	0	0	0	0	0	0	0	0
evm.model.Contig160.1	0	0	0	0	0	0	0	0	0	0	0	0	0	0	0	0	0	0	0	0	0	0	0	0	0	0	0	0	0	0	0	0	0	0	0
evm.model.Contig160.2	0	0	0	0	0	0	0	0	0	0	0	0	0	0	0	0	0	0	0	0	0	0	0	0	0	0	0	0	0	0	0	0	0	0	0
evm.model.Contig160.3	0	0	0	0	0	0	0	0	0	0	0	0	0	0	0	0	0	0	0	0	0	0	0	0	0	0	0	0	0	0	0	0	0.012268	0	0
evm.model.Contig160.4	0	0	0	0	0	0	0	0	0	0	0	0	0	0	0	0	0	0	0	0	0	0	0	0	0	0	0	0	0	0	0	0	0	0	0
evm.model.Contig160.5	0	0	0	0	0	0	0	0	0	0	0	0	0	0	0	0	0	0	0	0	0	0	0	0	0	0	0	0	0	0	0	0	0	0	0
evm.model.Contig160.6	0	0	0	0	0	0	0	0	0	0	0	0	0	0	0	0	0	0	0	0	0	0	0	0	0	0	0	0	0	0	0	0	0.130893	0	0
evm.model.Contig160.7	0	0	0	0	0.071191	0	0	0.156443	0	0	0.041721	0	0	0	0	0	0	0	0	0.017117	0	0	0	0	0	0	0	0	0	0.033014	0	0	0	0.051377	0.040623
evm.model.Contig160.8	0	0	0	0	0	0	0	0	0	0	0	0	0	0	0	0	0	0	0	0	0	0	0	0	0	0	0	0	0	0	0	0	0	0	0
evm.model.Contig160.9	0	0	0	0	0	0	0	0	0	0	0	0	0	0	0	0	0	0	0	0	0	0	0	0	0	0	0	0	0	0	0	0	0	0	0
evm.model.Contig161.1	0	0	0	0	0	0	0	0	0	0	0	0	0	0	0	0	0	0	0	0	0	0	0	0	0	0	0	0	0	0	0	0	0	0	0
evm.model.Contig161.2	0	0	0	0	0	0	0	0	0	0	0	0	0	0	0	0	0	0	0	0	0	0	0	0	0	0	0	0	0	0	0	0	0.022398	0	0
evm.model.Contig161.3	0	0	0	0	0	0	0	0	0	0	0	0	0	0	0	0	0	0	0	0	0	0	0	0	0	0	0	0	0	0	0	0	0	0	0
evm.model.Contig161.4	0	0	0	0	0	0	0	0	0	0	0	0	0	0	0	0	0	0	0	0	0	0	0	0	0	0	0	0	0	0	0	0	0	0	0
evm.model.Contig161.5	0	0	0	0	0	0	0	0	0	0	0	0	0	0	0	0	0	0	0	0	0	0	0	0	0	0	0	0	0	0	0	0	0	0	0
evm.model.Contig161.6	0	0	0	0	0	0	0	0	0	0	0	0	0	0	0	0	0	0	0	0	0	0	0	0	0	0	0	0	0	0	0	0	0	0	0
evm.model.Contig161.7	0	0	0	0	0	0	0	0	0	0	0	0	0	0	0	0	0	0	0	0	0	0	0	0	0	0	0	0	0	0	0	0	0.159495	0	0
evm.model.Contig161.8	0	0	0	0	0	0	0	0	0	0	0	0	0	0	0	0	0	0	0	0	0	0	0	0	0	0	0	0	0	0	0	0	0	0	0
evm.model.Contig161.9	0	0	0	0	0	0	0	0	0	0	0	0	0	0	0	0	0	0	0	0	0	0	0	0	0	0	0	0	0	0	0	0	0	0	0
evm.model.Contig161.10	0	0	0	0	0	0	0	0	0	0	0	0	0	0	0	0	0	0	0	0	0	0	0	0	0	0	0	0	0	0	0	0	0	0	0
evm.model.Contig162.1	0	0	0	0	0	0	0	0	0	0	0	0	0	0	0	0	0	0	0	0	0	0	0	0	0	0	0	0	0	0	0	0	0	0	0
evm.model.Contig162.2	0	0	0	0	0	0	0	0	0	0	0	0	0	0	0	0	0	0	0	0	0	0	0	0	0	0	0	0	0	0	0	0	0	0	0
evm.model.Contig162.3	0	0	0	0	0	0	0	0	0	0	0	0	0	0	0	0	0	0	0	0	0	0	0	0	0	0	0	0	0	0	0	0	0.090629	0	0
evm.model.Contig162.4	0	0	0	0	0	0	0	0	0	0	0	0	0	0	0	0	0	0	0	0	0	0	0	0	0	0	0	0	0	0	0	0	0	0	0
evm.model.Contig162.5	0	0	0	0	0	0	0	0	0	0	0	0	0	0	0	0	0	0	0	0	0	0	0	0	0	0	0	0	0	0	0	0	0	0	0
evm.model.Contig163.1	0	0	0	0	0	0	0	0	0	0	0	0	0	0	0	0	0	0	0	0	0	0	0	0	0	0	0	0	0	0	0	0	0	0	0
evm.model.Contig163.2	0	0	0	0	0	0	0	0	0	0	0	0	0	0	0	0	0	0	0	0	0	0	0	0	0	0	0	0	0	0	0	0	0	0	0
evm.model.Contig163.3	0	0	0	0	0	0	0	0	0	0	0	0	0	0	0	0	0	0	0	0	0	0	0	0	0	0	0	0	0	0	0	0	0.010414	0	0
evm.model.Contig163.4	0	0	0	0	0	0	0	0	0	0	0	0	0	0	0	0	0	0	0	0	0	0	0	0	0	0	0	0	0	0	0	0	0	0	0
evm.model.Contig163.5	0	0	0	0	0	0	0	0	0	0	0	0	0	0	0	0	0	0	0	0	0	0	0	0	0	0	0	0	0	0	0	0	0	0	0
evm.model.Contig163.6	0	0	0	0.011771	0	0	0	0	0	0	0	0	0	0	0	0	0	0	0	0	0	0	0	0	0	0	0	0	0.003205	0	0	0	0.036829	0	0
evm.model.Contig163.7	0	0	0	0	0	0	0	0	0	0	0	0	0	0	0	0	0	0	0	0	0	0	0	0	0	0	0	0	0	0	0	0	0	0	0
evm.model.Contig164.1	0	0	0	0	0	0	0	0	0	0	0	0	0	0	0	0	0	0	0	0	0	0	0	0	0	0	0	0	0	0	0	0	0	0	0
evm.model.Contig164.2	0	0	0	0	0	0	0	0	0	0	0	0	0	0	0	0	0	0	0	0	0	0	0	0	0	0	0	0	0	0	0	0	0.072792	0	0
evm.model.Contig164.3	0	0	0	0	0	0	0	0	0	0	0	0	0	0	0	0	0	0	0	0	0	0	0	0	0	0	0	0	0	0	0	0	0	0	0
evm.model.Contig164.4	0	0	0	0	0	0	0	0	0	0	0	0	0	0	0	0	0	0	0	0	0	0	0	0	0	0	0	0	0	0	0	0	0	0	0
evm.model.Contig165.1	0	0	0	0	0	0	0	0	0	0	0	0	0	0	0	0	0	0	0	0	0	0	0	0	0	0	0	0	0	0	0	0	0	0	0
evm.model.Contig165.2	0	0	0	0	0	0	0	0	0	0	0	0	0	0	0	0	0	0	0	0	0	0	0	0	0	0	0	0	0	0	0	0	0.015699	0	0
evm.model.Contig165.3	0	0	0	0	0	0	0	0	0	0	0	0	0	0	0	0	0	0	0	0	0	0	0	0	0	0	0	0	0	0	0	0	0.002532	0	0
evm.model.Contig166.1	0	0	0	0	0	0	0	0	0	0	0	0	0	0	0	0	0	0	0	0	0	0	0	0	0	0	0	0	0	0	0	0	0	0	0
evm.model.Contig166.2	0	0	0	0	0	0	0	0	0	0	0	0	0	0	0	0	0	0	0	0	0	0	0	0	0	0	0	0	0	0	0	0	0	0	0
evm.model.Contig166.3	0	0	0	0	0	0	0	0	0	0	0	0	0	0	0	0	0	0	0	0	0	0	0	0	0	0	0	0	0	0	0	0	0	0	0
evm.model.Contig166.4	0	0	0	0	0	0	0	0	0	0	0	0	0	0	0	0	0	0	0	0	0	0	0	0	0	0	0	0	0	0	0	0	0	0	0
evm.model.Contig166.5	0	0	0	0	0	0	0	0	0	0	0	0	0	0	0	0	0	0	0	0	0	0	0	0	0	0	0	0	0	0	0	0	0	0.027661	0
evm.model.Contig166.6	0	0	0	0	0	0	0	0	0	0	0	0	0	0	0	0	0	0	0	0	0	0	0	0	0	0	0	0	0	0	0	0	0	0	0
evm.model.Contig167.1	0	0	0	0	0	0	0	0	0	0	0	0	0	0	0	0	0	0	0	0	0	0	0	0	0	0	0	0	0	0	0	0	0	0	0
evm.model.Contig167.2	0	0	0	0	0	0	0	0	0	0	0	0	0	0	0	0	0	0	0	0	0	0	0	0	0	0	0	0	0	0	0	0	0	0	0
evm.model.Contig167.3	0	0	0	0	0	0	0	0	0	0	0	0	0	0	0	0	0	0	0	0	0	0	0	0	0	0	0	0	0	0	0	0	0	0	0
evm.model.Contig168.1	0	0	0	0	0	0	0	0	0	0	0	0	0	0	0	0	0	0	0	0	0	0	0	0	0	0	0	0	0	0	0	0	0	0	0
evm.model.Contig168.2	0	0	0	0	0	0	0	0	0	0	0	0	0	0	0	0	0	0	0	0	0	0	0	0	0	0	0	0	0	0	0	0	0	0	0
evm.model.Contig168.3	0	0	0	0	0	0	0	0	0	0	0	0	0	0	0	0	0	0	0	0	0	0	0	0	0	0	0	0	0	0	0	0	0	0	0
evm.model.Contig168.4	0	0	0	0	0	0	0	0	0	0	0	0	0	0	0	0	0	0	0	0	0	0	0	0	0	0	0	0	0	0	0	0	0	0	0
evm.model.Contig169.1	0	0	0	0	0	0	0	0	0	0	0	0	0	0	0	0	0	0	0	0	0	0	0	0	0	0	0	0	0	0	0	0	0	0	0
evm.model.Contig169.2	0	0	0	0	0	0	0	0	0	0	0	0	0	0	0	0	0	0	0	0	0	0	0	0	0	0	0	0	0	0	0	0	0	0	0
evm.model.Contig169.3	0	0	0	0	0	0	0	0	0	0	0	0	0	0	0	0	0	0	0	0	0	0	0	0	0	0	0	0	0	0	0	0	0	0	0
evm.model.Contig169.4	0	0	0	0	0	0	0	0	0	0	0	0	0	0	0	0	0	0	0	0	0	0	0	0	0	0	0	0	0	0	0	0	0	0	0
evm.model.Contig169.5	0	0	0	0	0	0	0	0	0	0	0	0	0	0	0	0	0	0	0	0	0	0	0	0	0	0	0	0	0	0	0	0	0	0	0
evm.model.Contig170.1	0	0	0	0	0	0	0	0	0	0	0	0	0	0	0	0	0	0	0	0	0	0	0	0	0	0	0	0	0	0	0	0	0	0	0
evm.model.Contig170.2	0	0	0	0	0	0	0	0	0	0	0	0	0	0	0	0	0	0	0	0	0	0	0	0	0	0.16493	0	0	0	0	0	0	0	0	0
evm.model.Contig170.3	0	0	0	0	0	0	0	0	0	0	0	0	0	0	0	0	0	0	0	0	0	0	0	0	0	0	0	0	0	0	0	0	0	0	0
evm.model.Contig170.4	0	0	0	0	0	0	0	0	0	0	0	0	0	0	0	0	0	0	0	0	0	0	0	0	0	0	0	0	0	0	0	0	0.026206	0	0
evm.model.Contig170.5	0	0	0	0	0	0	0	0	0	0	0	0	0	0	0	0	0	0	0	0	0	0	0	0	0	0	0	0	0	0	0	0	0	0	0
evm.model.Contig170.6	0	0	0	0	0	0	0	0	0	0	0	0	0	0	0	0	0	0	0	0	0	0	0	0	0	0	0	0	0	0	0	0	0	0	0
evm.model.Contig171.1	0	0	0	0	0	0	0	0	0	0	0	0	0	0	0	0	0	0	0	0	0	0	0	0	0	0	0	0	0	0	0	0	0	0	0
evm.model.Contig171.2	0	0	0	0	0	0	0	0	0	0	0	0	0	0	0	0	0	0	0	0	0	0	0	0	0	0	0	0	0	0	0	0	0	0	0
evm.model.Contig171.3	0	0	0	0	0	0	0	0	0	0	0	0	0	0	0	0	0	0	0	0	0	0	0	0	0	0	0	0	0	0	0	0	0	0	0
evm.model.Contig171.4	0	0	0	0	0	0	0	0	0	0	0	0	0	0	0	0	0	0	0	0	0	0	0	0	0	0	0	0	0	0	0	0	0	0	0
evm.model.Contig171.5	0	0	0	0	0	0	0	0	0	0	0	0	0	0	0	0	0	0	0	0	0	0	0	0	0	0	0	0	0	0	0	0	0.011014	0	0
evm.model.Contig172.1	0	0	0	0	0	0	0	0	0	0	0	0	0	0	0	0	0	0	0	0	0	0	0	0	0	0	0	0	0	0	0	0	0	0	0
evm.model.Contig172.2	0	0	0	0	0	0	0	0	0	0	0	0	0	0	0	0	0	0	0	0	0	0	0	0	0	0	0	0	0	0	0	0	0	0	0
evm.model.Contig172.3	0	0	0	0	0	0	0	0	0	0	0	0	0	0	0	0	0	0	0	0	0	0	0	0	0	0	0	0	0	0	0	0	0.085846	0	0
evm.model.Contig172.4	0	0	0	0	0	0	0	0	0	0	0	0	0	0	0	0	0	0	0	0	0	0	0	0	0	0	0	0	0	0	0	0	0.043579	0.009149	0
evm.model.Contig172.5	0	0	0	0	0	0	0	0	0	0	0	0	0	0	0	0	0	0	0	0	0	0	0	0	0	0	0	0	0	0	0	0	0	0	0
evm.model.Contig173.1	0	0	0	0	0	0	0	0	0	0	0	0	0	0	0	0	0	0	0	0	0	0	0	0	0	0	0	0	0	0	0	0	0	0	0
evm.model.Contig173.2	0	0	0	0	0	0.022983	0	0	0	0	0	0	0	0	0	0	0	0	0	0	0	0	0	0	0	0	0	0	0	0	0	0	0	0	0
evm.model.Contig173.3	12.8549	11.5603	10.4876	36.1094	24.8288	46.3237	10.474	7.55828	9.98251	5.72019	8.86934	4.5865	1.50317	2.12252	1.22745	1.4201	1.21677	1.24961	3.88683	5.01712	8.24586	38.951	7.60355	10.6547	1.21129	1.28531	0.934813	2.54468	1.71157	1.38715	0.260254	0.568078	32.5699	4.07751	14.571
evm.model.Contig173.4	0	0	0	0	0	0	0	0	0	0	0	0	0	0	0	0	0	0	0	0	0	0	0	0	0	0	0	0	0	0	0	0	0	0	0
evm.model.Contig173.5	0	0	0	0	0	0	0	0	0	0	0	0	0	0	0	0	0	0	0	0	0	0	0	0	0	0	0	0	0	0	0	0	0	0	0
evm.model.Contig173.6	0	0	0	0	0	0	0	0	0	0	0	0	0	0	0	0	0	0	0	0	0	0	0	0	0	0	0	0	0	0	0	0	0	0	0
evm.model.Contig173.7	0	0	0	0	0	0	0	0	0	0	0	0	0	0	0	0	0	0	0	0	0	0	0	0	0	0	0	0	0	0	0	0	0	0	0
evm.model.Contig174.1	0	0	0	0	0	0	0	0	0	0	0	0	0	0	0	0	0	0	0	0	0	0	0	0	0	0	0	0	0	0	0	0	0	0	0
evm.model.Contig174.2	0	0	0	0	0	0	0	0	0	0	0	0	0	0	0	0	0	0	0	0	0	0	0	0	0	0	0	0	0	0	0	0	0	0	0
evm.model.Contig174.3	0	0	0	0	0	0	0	0	0	0	0	0	0	0	0	0	0	0	0	0	0	0	0	0	0	0	0	0	0	0	0	0	0	0	0
evm.model.Contig174.4	0	0	0	0	0	0	0	0	0	0	0	0	0	0	0	0	0	0	0	0	0	0	0	0	0	0	0	0	0	0	0	0	0	0	0
evm.model.Contig174.5	0	0	0	0	0	0	0	0	0	0	0	0	0	0	0	0	0	0	0	0	0	0	0	0	0	0	0	0	0	0	0	0	0	0	0
evm.model.Contig175.1	0	0	0	0	0	0	0	0	0	0	0	0	0	0	0	0	0	0	0	0	0	0	0	0	0	0	0	0	0	0	0	0	0	0	0
evm.model.Contig175.2	0.737058	0.690317	0.566674	2.82543	3.4167	3.12142	3.40279	3.60004	3.29509	3.01796	2.6795	3.55672	3.4949	4.30319	4.71977	1.24143	1.27625	1.26019	1.70553	1.97569	2.32998	1.03726	0.451601	0.782059	1.67467	1.57987	2.01195	1.76498	1.59309	0.911363	3.40875	3.02632	1.02113	3.07781	3.39733
evm.model.Contig175.3	2.91673	2.9337	2.56004	11.7984	12.2871	10.9346	6.4786	7.30408	7.60176	5.3657	3.87297	9.23147	11.7882	8.00717	15.9479	7.21815	4.5533	3.87022	36.5764	25.5185	44.4101	6.77858	3.69846	4.38964	16.4592	23.0321	21.3792	6.39647	7.62895	3.79228	5.85359	5.1093	5.16268	5.10723	5.65755
evm.model.Contig175.4	3.76441	2.38928	3.43461	4.35555	5.59432	6.47782	1.15012	1.52807	1.06326	2.30619	1.80876	0.369302	14.4954	17.0024	14.4184	8.26743	7.0458	7.56276	14.418	12.4727	11.1363	13.8849	11.4152	11.1415	4.28849	2.88932	2.84347	10.8735	12.3117	9.12472	10.6025	9.80401	25.2351	11.2455	8.07435
evm.model.Contig175.5	0.079443	0.282997	0.115341	9.70036	0.873226	0	0.099248	0	0	0	0	0	0	0	0	0	0	0	0.074854	0.08359	0.100522	0	0.067896	0.355074	0	0	0	0	0	0	0	0.117552	0	0	0
evm.model.Contig175.6	3.37484	2.23394	2.73081	5.6142	10.4122	9.5927	4.65823	8.72983	4.30216	5.45884	5.74728	4.0915	4.50399	1.32105	6.81963	0.70726	0.676256	0	2.18029	2.12979	4.14694	10.5597	11.0017	12.8998	0.902981	0.066295	0	2.23719	3.07387	1.29941	0.252685	0.351354	14.4061	22.0386	17.3517
evm.model.Contig175.7	4.6943	5.02812	3.6652	18.38	13.1374	19.37	12.598	12.2314	10.4348	7.47729	7.46012	9.19124	9.17882	8.50925	5.29851	4.06731	3.97654	3.73185	14.9426	20.1582	21.6653	7.85033	2.31533	2.21409	5.58281	5.12702	5.59965	4.1914	3.63405	3.65533	3.14915	2.49445	10.9638	13.8697	13.0123
evm.model.Contig175.8	3.17566	2.33056	3.06367	7.00122	7.23661	7.62673	7.31584	8.30085	7.84074	6.82349	7.45489	6.79665	7.7276	8.047	4.53048	1.805	2.39081	2.40883	10.6945	10.8271	11.3395	6.94888	3.5613	5.06542	1.9434	1.001	1.52123	3.07466	2.84251	3.64944	5.21502	5.71122	20.7861	14.3288	13.921
evm.model.Contig175.9	22.3066	19.8845	20.8074	13.6925	13.215	13.6226	10.2425	13.0048	12.3018	7.6966	8.52545	9.70714	23.7268	24.1388	23.886	17.1071	15.5937	16.7933	29.6809	28.9435	31.4216	22.4532	22.2891	24.7086	17.7776	17.0686	18.1621	17.6101	15.6853	17.337	12.7507	16.4133	12.0706	15.5859	13.51
evm.model.Contig175.10	48.7712	50.967	40.8714	15.4085	22.2232	26.0892	35.8978	34.9942	29.6643	30.0576	29.7862	48.8076	40.2486	34.7853	51.0633	85.1727	82.3628	77.0253	36.8915	38.8123	43.0988	85.5708	58.8219	65.3335	62.2716	56.522	58.0184	119.598	101.03	87.0552	88.7391	99.4541	7.03671	32.1214	22.9474
evm.model.Contig175.11	10.734	13.0585	13.6743	1.8597	2.05	2.37745	1.79697	1.96045	1.93028	1.99757	2.15841	1.72934	1.80493	1.34033	2.56296	2.73684	2.09605	1.76277	3.1398	2.1394	2.31746	2.83949	1.60656	3.0312	13.5033	13.0202	15.5695	3.20938	3.40806	2.30727	13.7286	17.6648	3.49269	1.87628	2.17842
evm.model.Contig175.12	9.5291	12.1141	12.7128	13.9796	10.9918	9.8433	11.064	14.6047	6.16454	5.41858	5.15633	7.3407	11.161	8.56323	8.23714	2.77485	2.00279	3.48877	14.5573	13.1692	16.2197	5.23531	5.94178	2.67447	11.8263	9.22665	18.4072	3.58968	2.83499	2.7661	9.24504	12.2802	7.16469	8.11212	6.66169
evm.model.Contig175.13	186.99	196.956	220.545	6.73579	8.86901	15.7131	10.6801	14.0574	16.591	15.2718	15.2944	16.6957	90.3535	96.625	157.761	69.9133	64.5666	66.067	29.5196	32.2175	25.4478	88.9088	55.1262	65.0774	116.757	112.753	118.522	59.1306	75.6247	62.2125	361.083	376.373	14.5549	12.6559	12.0702
evm.model.Contig175.14	0.544893	0.475419	0.409565	2.4234	3.93799	0.954808	3.67514	2.47556	3.19107	0.99251	1.07303	2.03325	1.90556	2.65727	1.59536	0.429982	0.838922	0.577484	0.557553	0.494449	0.700425	2.46849	1.99608	1.6964	0.073371	0.138838	0	1.85753	1.2774	1.48117	13.3058	12.0239	10.1359	2.66998	3.66293
evm.model.Contig175.15	3.53497	4.15883	3.03417	5.57596	5.7766	5.98403	4.1924	3.88261	4.07725	3.43551	2.57764	3.17876	3.59833	3.35329	3.63517	2.43862	2.60219	2.26444	5.401	4.84725	6.48568	4.09064	5.06907	3.72271	1.69819	1.73717	1.45354	2.11413	2.16019	2.68433	2.54857	1.66423	2.69263	4.48036	4.08084
evm.model.Contig175.16	0.107856	0	0	0	0	0.218692	0.033513	0	0.023081	0	0	0	0	0.064858	0	0	0	0	0	0	0	0	0	0	0	0	0	0	0	0	0	0	0.296702	0	0.245969
evm.model.Contig176.6	0.94605	0.914932	1.28751	4.41812	4.427	7.42736	1.2727	3.02162	2.75117	1.23825	1.61026	1.93002	0.896017	2.0753	0.154456	0.703967	0.463889	0.750819	4.83469	4.60579	5.11379	2.25312	1.99076	2.33849	1.38674	0.949086	2.1029	1.03739	1.31359	0.962422	0.256143	0.48147	8.55714	2.4295	2.83401
evm.model.Contig176.7	0.215256	0.642569	0.353584	6.18077	6.99731	4.1544	1.78719	2.89781	5.05227	4.54399	1.40133	0.150132	1.25709	1.55736	1.42993	0.663183	0.893133	0	3.58274	1.44972	7.02096	0.112534	3.69239	3.67727	0.78656	0	0	0.168205	0.149399	0.137937	2.83887	1.2509	4.35227	1.60881	1.0363
evm.model.Contig176.8	1.06565	0.664535	0.714509	1.96694	1.88043	1.90148	1.58153	1.4737	1.5403	1.61153	1.19315	1.85952	1.01527	0.955314	1.45339	0.617327	1.25277	0.504828	1.49213	1.46529	1.25459	1.16756	2.50774	2.12611	1.10719	1.638	0.902958	1.41041	1.34244	1.15568	0.338297	0.194746	1.58529	1.28217	1.36114
evm.model.Contig176.9	0	0	0	0	0	0	0	0	0	0	0	0	0	0	0	0	0	0	0	0	0	0	0	0	0	0	0	0	0	0	0	0	0	0	0
evm.model.Contig176.1	5.82733	5.73711	7.05483	13.7604	23.6901	13.4198	53.3892	61.9841	38.6435	28.4889	27.1282	45.2301	60.8144	41.2981	39.9353	45.0493	52.0437	47.0386	31.4169	29.6332	51.1862	10.8938	8.79434	7.69035	24.9515	30.4784	25.1446	15.6045	16.5508	16.68	18.3077	26.6149	6.05193	10.4124	20.4869
evm.model.Contig176.2	0	0	0	0	0	0	0	0	0	0	0	0	0	0	0	0	0	0	0	0	0	0	0	0	0	0	0	0	0	0	0	0	0	0	0
evm.model.Contig176.3	0	0	0	0	0.162788	0.124339	0	0	0	0	0	0	0	0	0	0	0	0	0	0	0	0	0	0	0	0	0	0	0	0	0	0	0	0	0
evm.model.Contig176.4	0	0	0	0.004055	0	0	0	0	0	0	0	0	0	0	0	0	0	0	0	0	0	0	0	0	0	0	0	0	0	0	0	0	0	0	0
evm.model.Contig176.5	0	0	0	0	0	0	0	0	0	0	0	0	0	0	0	0	0	0	0	0	0	0	0	0	0	0	0	0	0	0	0	0	0	0	0
evm.model.Contig177.1	0	0	0	0	0	0	0	0	0	0	0	0	0	0	0	0	0	0	0	0	0	0	0	0	0	0	0	0	0	0	0	0	0	0	0
evm.model.Contig177.2	0	0	0	0	0	0	0	0	0	0	0	0	0	0	0	0	0	0	0	0	0	0	0	0	0	0.006643	0	0	0	0	0	0	0.182292	0	0
evm.model.Contig177.3	0	0	0	0	0	0	0.014965	0	0	0	0	0	0	0	0	0	0	0	0	0	0	0	0	0	0	0	0	0	0	0	0	0	0	0	0
evm.model.Contig177.4	0	0	0	0	0	0	0	0	0	0	0	0	0	0	0	0	0	0	0	0	0	0	0	0	0	0	0	0	0	0	0	0	0	0.005088	0
evm.model.Contig178.1	0	0	0	0	0	0	0	0	0	0	0	0	0	0	0	0	0	0	0	0	0	0	0	0	0	0	0	0	0	0	0	0	0	0	0
evm.model.Contig178.2	0	0	0	0	0	0	0	0	0	0	0	0	0	0	0	0	0	0	0	0	0	0	0	0	0	0	0	0	0	0	0	0	0	0	0
evm.model.Contig178.3	0	0	0	0	0	0	0	0	0	0	0	0	0	0	0	0	0	0	0	0	0	0	0	0	0	0	0	0	0	0	0	0	0	0	0
evm.model.Contig178.4	0	0	0	0	0	0	0	0	0	0	0	0	0	0	0	0	0	0	0	0	0	0	0	0	0	0	0	0	0	0	0	0	0	0	0
evm.model.Contig178.5	0	0	0	0	0	0	0	0	0	0	0	0	0	0	0	0	0	0	0	0	0	0	0	0	0	0	0	0	0	0	0	0	0	0	0
evm.model.Contig178.6	0.010038	0.031708	0	0	0.023228	0	0	0	0	0	0	0	0	0	0.013478	0	0	0	0	0.018506	0.022541	0	0	0	0.061974	0.032361	0.027799	0.009797	0	0	0	0	0	0	0.038683
evm.model.Contig178.7	0	0	0	0	0	0	0	0	0	0	0	0	0	0	0	0	0	0	0	0	0	0	0	0	0	0	0	0	0	0	0	0	0	0	0
evm.model.Contig178.8	0	0	0	0	0	0	0	0	0	0	0	0	0	0	0	0	0	0	0	0	0	0	0	0	0	0	0	0	0	0	0	0	0	0	0
evm.model.Contig179.1	2.33421	3.69985	2.52749	1.27231	0.795983	1.28636	1.904	0.992562	1.39502	2.07279	3.12991	2.23292	0.88972	1.54629	0.977284	2.31739	3.01669	2.13299	0.458111	0.447824	0.600567	0.120318	0	0.406592	1.70967	2.19327	1.27782	2.27752	2.08085	1.84321	6.21183	3.09095	1.97814	1.63322	1.12862
evm.model.Contig179.2	0.824988	0.547364	0.512107	1.91027	2.98099	2.81269	1.108	1.32197	4.20148	1.62554	1.50792	1.08418	1.06547	1.03978	0.760346	1.10439	1.24032	1.18837	1.51739	2.5086	0.922064	4.59601	1.16866	1.38645	1.28437	0.936894	0.795594	1.78944	0.9712	1.04229	0.201398	0.215475	3.70773	5.5952	5.49062
evm.model.Contig179.3	0.085811	0.259117	0.11174	0	0	0	0	0	0	0	0	0.052924	0.137421	0	0.254519	0.20921	0.029015	0	0	0.119848	0.133532	0	0	0	0.160229	0.308212	0.09038	0	0	0	0.324683	0	0.144027	0.067546	0.080634
evm.model.Contig179.4	0.378753	0.289007	0.37365	6.89302	5.73373	7.19151	1.24995	2.66888	3.72028	0.909827	1.19189	1.47844	0.411707	1.23959	0.593665	0.277262	0.535813	0.65208	3.72471	2.38027	2.57334	4.05849	0.738669	1.15925	0.25649	0.294973	0.339794	0.333398	0.321514	0.462102	0.133392	0.406585	2.15241	1.41414	2.69875
evm.model.Contig179.5	1.29101	0.975771	1.27114	3.35545	3.00267	2.48337	1.64065	1.49389	0.84358	1.18986	0.873676	1.12705	4.60759	4.36521	5.91423	0.444627	0.353848	0.388888	5.32592	5.11048	9.17524	1.55309	1.11814	1.51345	0.707134	0.61992	1.01305	0.583887	0.348497	0.498977	0.588499	0.49682	0.458184	1.13906	1.71871
evm.model.Contig179.6	2.41856	2.52041	3.80807	2.32906	3.54118	2.86663	4.0231	4.26938	2.40619	3.61543	0.882641	4.48928	3.68249	1.49033	3.3282	2.78472	2.80437	2.11851	2.58275	2.27788	2.74735	1.89048	2.38922	3.23808	2.1355	2.57356	2.53675	2.07686	2.60242	2.99083	2.40644	3.3167	1.68355	4.30537	3.04689
evm.model.Contig179.7	0	0	0	0	0	0	0	0	0	0	0	0	0	0	0	0	0	0	0	0	0	0	0	0	0	0	0	0	0	0	0	0	0	0	0
evm.model.Contig179.8	0	0	0	0	0	0	0	0	0	0	0	0	0	0	0	0	0	0	0	0	0	0	0	0	0	0	0	0	0	0	0	0	0	0	0
evm.model.Contig18.1	0	0	0	0	0	0	0	0	0	0	0	0	0	0	0	0	0	0	0	0	0	0	0	0	0	0	0	0	0	0	0	0	0	0	0
evm.model.Contig18.2	0	0	0	0	0	0	0	0	0	0	0	0	0	0	0	0	0	0	0	0	0	0	0	0	0	0	0	0	0	0	0	0	0	0	0
evm.model.Contig18.3	0	0	0	0	0	0	0	0	0	0	0	0	0	0	0	0	0	0	0	0	0	0	0	0	0	0	0	0	0	0	0	0	0	0	0
evm.model.Contig18.4	0	0	0	0	0	0	0.010705	0	0	0	0	0	0	0	0	0	0	0	0	0	0	0	0	0	0	0	0	0	0	0	0	0	0.013262	0	0
evm.model.Contig18.5	0	0	0	0	0	0.010653	0	0	0	0	0	0	0.015842	0	0	0	0	0	0.024137	0	0	0.011504	0	0.056273	0	0	0	0	0	0	0	0	0	0	0
evm.model.Contig18.6	0	0	0	0	0	0	0	0	0	0	0	0	0	0	0	0	0	0	0	0	0	0	0	0	0	0	0	0	0	0	0	0	0.001904	0	0
evm.model.Contig18.7	0	0	0	0	0	0	0	0	0	0	0	0	0	0	0	0	0	0	0	0	0	0	0	0	0	0	0	0	0	0	0	0	0	0	0
evm.model.Contig180.1	0	0	0	0.030412	0.090275	0.030504	0	0	0	0	0.046818	0	0	0	0	0	0.010021	0	0.031256	0	0	0.014898	0.01905	0.171857	0	0	0	0.075446	0.040617	0.026161	0	0	0.028695	0.034748	0
evm.model.Contig180.2	0	0	0	0	0	0	0	0	0	0	0	0	0	0	0	0	0	0	0	0	0	0	0	0	0	0	0	0	0	0	0	0	0.037751	0	0
evm.model.Contig180.3	0	0	0	0	0	0	0	0	0	0	0	0	0	0	0	0	0	0	0	0	0	0	0	0	0	0	0	0	0	0	0	0	0	0	0
evm.model.Contig180.4	0	0	0	0	0	0	0	0	0	0	0	0	0	0	0	0	0	0	0	0	0	0	0	0	0	0	0	0	0	0	0	0	0.194036	0	0
evm.model.Contig180.5	0	0	0	0	0	0	0	0	0	0	0	0	0	0	0	0	0	0	0	0	0	0	0	0	0	0	0	0	0	0	0	0	0	0.045117	0
evm.model.Contig180.6	0	0	0	0	0	0	0	0	0	0	0	0	0	0	0	0	0	0	0	0	0	0	0	0	0	0	0	0	0	0	0	0	0	0	0
evm.model.Contig180.7	0	0	0	0	0	0	0	0	0	0	0	0	0	0	0	0	0	0	0	0	0	0	0	0	0	0	0	0	0	0	0	0	0.089833	0	0
evm.model.Contig181.1	0	0	0	0	0	0	0	0	0	0	0	0	0	0	0	0	0	0	0	0	0	0	0	0	0	0	0	0	0	0	0	0	0	0	0
evm.model.Contig181.2	0	0	0	0	0	0	0	0	0	0	0	0	0	0	0	0	0	0	0	0	0	0	0	0	0	0	0	0	0	0	0	0	0.02827	0	0
evm.model.Contig181.3	0	0	0	0	0	0	0	0	0	0	0	0	0	0	0	0	0	0	0	0	0	0	0	0	0	0	0	0	0	0	0	0	0	0	0
evm.model.Contig181.4	0	0	0	0	0	0	0	0	0	0	0	0	0	0	0	0	0	0	0	0	0	0	0	0	0	0	0	0	0	0	0	0	0	0	0
evm.model.Contig182.1	0	0	0	0	0	0	0	0	0	0	0	0	0	0	0	0	0	0	0	0	0	0	0	0	0	0	0	0	0	0	0	0	0	0	0
evm.model.Contig182.2	0	0	0	0	0	0	0	0	0	0	0	0	0	0	0	0	0	0	0	0	0	0	0	0	0	0	0	0	0	0	0	0	0	0	0
evm.model.Contig182.3	0	0	0	0	0	0	0	0	0	0	0	0	0	0	0	0	0	0	0	0	0	0	0	0	0	0	0	0	0	0	0	0	0	0	0
evm.model.Contig182.4	0	0	0	0	0	0	0	0	0	0	0	0	0	0	0	0	0	0	0	0	0	0	0	0	0	0	0	0	0	0	0	0	0	0	0
evm.model.Contig182.5	0	0	0	0	0	0	0	0	0	0	0	0	0	0	0	0	0	0	0	0	0	0	0	0	0	0	0	0	0	0	0	0	0	0	0
evm.model.Contig182.6	0	0	0	0	0	0	0	0	0	0	0	0	0	0	0	0	0	0	0	0	0	0	0	0	0	0	0	0	0	0	0	0	0	0	0
evm.model.Contig183.1	0	0	0	0	0	0	0	0	0	0	0	0	0	0	0	0	0	0	0	0	0	0	0	0	0	0	0	0	0	0	0	0	0	0	0
evm.model.Contig183.2	0	0	0	0	0	0	0	0	0	0	0	0	0	0	0	0	0	0	0	0	0	0	0	0	0	0	0	0	0	0	0	0	0	0	0
evm.model.Contig183.3	0	0	0	0	0	0	0	0	0	0	0	0	0	0	0	0	0	0	0	0	0	0	0	0	0	0	0	0	0	0	0	0	0	0	0
evm.model.Contig184.1	1.41387	1.87854	1.89219	2.12787	2.63385	4.2954	2.40285	3.09182	3.70008	3.10651	2.61043	2.01538	1.30748	1.54883	0.735013	0.784169	0.939229	0.96838	1.80856	1.89742	0.986936	12.6975	7.26455	9.65988	0.986198	1.27001	1.17646	1.49131	1.83466	1.14289	1.43382	1.26141	5.05673	1.65516	2.08478
evm.model.Contig184.2	0.101544	0.093522	0.144449	0.408264	0.288749	0.531092	0.247329	0.484608	0.584914	0.298982	0.425972	0.165534	0.16201	0.231562	0.08878	0	0.186255	0.119229	0.125931	0.111873	0.063927	1.1305	0.696759	1.08594	0	0.017473	0	0.106654	0.076607	0.093031	0.35107	0.054937	0.406778	0.104747	0.182211
evm.model.Contig184.3	3.77943	4.67568	5.09369	1.7461	1.60031	1.47719	3.13112	1.78404	2.6389	2.55776	2.48369	2.76753	3.21974	3.26424	1.73859	1.78262	2.66531	3.74129	1.64151	1.77071	1.513	1.96045	0.628869	0.713331	3.59872	3.2683	3.52718	1.44917	1.39565	1.76499	8.70433	6.4939	2.86192	2.58291	2.55756
evm.model.Contig184.4	2.8269	2.54896	2.2675	0.256875	0.239269	0.238113	0.378027	0.390563	0.382516	0.642627	0.638198	0.573381	0.877836	1.11349	1.91784	1.67188	0.915899	0.758474	0.802869	0.557247	0.823577	0.496513	0.524706	1.34597	2.85911	3.60064	2.8697	1.17218	1.11838	0.897048	4.79207	3.29531	0.980138	0.494774	0.323973
evm.model.Contig184.5	1.84333	1.85325	2.38218	5.26176	2.99158	4.62211	3.53017	2.90115	3.52527	3.51052	2.56646	2.46668	2.47749	3.25467	2.00003	3.21751	2.37716	3.38398	2.8584	3.0665	2.21835	3.1553	0.792889	1.17853	4.52523	4.20287	4.52254	2.51377	2.05161	1.77306	6.98743	8.33555	3.8019	3.14474	2.5459
evm.model.Contig184.6	11.5045	10.8057	7.92973	11.7029	12.2592	11.7731	4.34829	13.4287	10.3948	12.4975	11.5238	14.3195	14.5957	11.9754	18.209	10.7174	8.73914	7.45351	19.7427	16.4148	22.2909	11.4913	16.2368	13.716	11.3145	11.6433	10.5747	11.2298	11.852	10.0634	5.07685	5.93466	21.9324	11.2031	3.76911
evm.model.Contig184.7	26.7287	23.9741	25.9581	22.5112	23.2477	24.3353	16.8747	19.4698	22.8047	12.8406	16.8032	19.36	28.8961	20.9185	32.9646	28.8787	30.5404	27.9047	33.2499	27.5719	36.3689	22.005	26.5861	22.658	27.133	26.1325	22.3543	25.4664	24.887	24.0757	17.5967	22.7465	28.2204	28.2207	29.6796
evm.model.Contig184.8	0	1.27838	1.18189	6.17459	4.54342	5.88489	0.284992	6.05513	0	0.665804	2.41171	3.19274	0.114621	2.49386	0.224847	0.177463	1.50101	0	5.18102	4.68234	7.20653	1.78066	3.01667	0.667842	0.825255	0.464879	0.673749	0	0.257283	0.114473	0.800139	1.02121	1.20045	2.44361	2.9117
evm.model.Contig185.1	0	0	0	0	0	0	0	0	0	0	0	0	0	0	0	0	0	0	0	0	0	0	0	0	0	0	0	0	0	0	0	0	0	0	0
evm.model.Contig185.2	0	0	0	0	0	0	0	0	0	0	0	0	0	0	0	0	0	0	0	0	0	0	0	0	0	0	0	0	0	0	0	0	0	0	0
evm.model.Contig185.3	0	0	0	0	0	0	0	0	0	0	0	0	0	0	0	0	0	0	0	0	0	0	0	0	0	0	0	0	0	0	0	0	0	0	0
evm.model.Contig185.4	0	0	0	0	0	0	0	0	0	0	0	0	0	0	0	0	0	0	0	0	0	0	0	0	0	0	0	0	0	0	0	0	0	0	0
evm.model.Contig185.5	0	0	0	0	0	0	0	0	0	0	0	0	0	0	0	0	0	0	0	0	0	0	0	0	0	0	0	0	0	0	0	0	0	0	0
evm.model.Contig185.6	0	0	0	0	0	0	0	0	0.062044	0	0	0	0	0	0	0	0	0	0	0	0	0	0	0	0	0	0	0	0	0	0	0	0	0	0
evm.model.Contig185.7	0	0	0	0	0	0	0	0	0	0	0	0	0	0	0	0	0	0	0	0	0	0	0	0	0	0	0	0	0	0	0	0	0	0	0
evm.model.Contig185.8	0	0	0	0	0	0	0	0	0	0	0	0	0	0	0	0	0	0	0	0	0	0	0	0	0	0	0	0	0	0	0	0	0	0	0
evm.model.Contig185.9	0	0	0	0	0	0	0	0	0	0	0	0	0	0	0	0	0	0	0	0	0	0	0	0	0	0	0	0	0	0	0	0	0	0	0
evm.model.Contig186.1	0	0	0	0	0	0	0	0	0	0	0	0	0	0	0	0	0	0	0	0	0	0	0	0	0	0	0	0	0	0	0	0	0	0	0
evm.model.Contig186.2	0	0	0	0	0	0	0	0	0	0	0	0	0	0	0	0	0	0	0	0	0	0	0	0	0	0	0	0	0	0	0	0	0	0	0
evm.model.Contig186.3	0	0	0	0	0	0	0	0	0	0	0	0	0	0	0	0	0	0	0	0	0	0	0	0	0	0	0	0	0	0	0	0	0	0	0
evm.model.Contig186.4	0	0	0	0	0	0	0	0	0	0	0	0	0	0	0	0	0	0	0	0	0	0	0	0	0	0	0	0	0	0	0	0	0	0	0
evm.model.Contig186.5	0	0	0	0	0	0	0	0	0	0	0	0	0	0	0	0	0	0	0	0	0	0	0	0	0	0	0	0	0	0	0	0	0	0	0
evm.model.Contig186.6	0	0	0	0	0	0	0	0	0	0	0	0	0	0	0	0	0	0	0	0	0	0	0	0	0	0	0	0	0	0	0	0	0	0	0
evm.model.Contig186.7	0	0	0	0	0	0	0	0	0	0	0	0	0	0	0	0	0	0	0	0	0	0	0	0	0	0	0	0	0	0	0	0	0	0	0
evm.model.Contig187.1	0	0	0	0	0	0	0	0	0	0	0	0	0	0	0	0	0	0	0	0	0	0	0	0	0	0	0	0	0	0	0	0	0	0	0
evm.model.Contig187.2	0	0	0	0	0	0	0	0	0	0	0	0	0	0	0	0	0	0	0	0	0	0	0	0	0	0	0	0	0	0	0	0	0	0	0
evm.model.Contig187.3	1.17525	1.16765	1.33618	6.22387	7.59903	6.4938	6.64222	5.70265	6.44647	7.24944	8.08786	5.25187	1.91878	2.22654	1.95551	0.86519	1.02679	0.864723	2.98311	3.09609	2.46917	3.50774	5.82777	6.60893	0.294901	0.43423	0.442177	2.15895	1.44233	1.91134	0.414692	0.234338	9.79622	6.62884	5.17473
evm.model.Contig187.4	0	0	0	0	0	0	0	0	0	0	0	0	0	0	0	0	0	0	0	0	0	0	0	0	0	0	0	0	0	0	0	0	0	0	0
evm.model.Contig187.5	0	0	0	0	0	0	0	0	0	0	0	0	0	0	0	0	0	0	0	0	0	0	0	0	0	0	0	0	0	0	0	0	0.015915	0	0
evm.model.Contig187.6	0	0	0	0	0	0	0	0	0	0	0	0	0	0	0	0	0	0	0	0	0	0	0	0	0	0	0	0	0	0	0	0	0.266401	0	0
evm.model.Contig187.7	0	0	0	0	0	0	0	0	0	0	0	0	0	0	0	0	0	0	0	0	0	0	0	0	0	0	0	0	0	0	0	0	0	0	0
evm.model.Contig187.8	0	0	0	0	0	0	0	0	0	0	0	0	0	0	0	0	0	0	0	0	0	0	0	0	0	0	0	0	0	0	0	0	0	0	0
evm.model.Contig187.9	0	0	0	0	0	0	0	0	0	0	0	0	0	0	0	0	0	0	0	0	0	0	0	0	0	0	0	0	0	0	0	0	0	0	0
evm.model.Contig188.1	0	0	0	0	0	0	0	0	0	0	0	0	0	0	0	0	0	0	0	0	0	0	0	0	0	0	0	0	0	0	0	0	0	0	0
evm.model.Contig188.2	0	0	0	0	0	0	0	0	0	0	0	0	0	0	0	0	0	0	0	0	0	0	0	0	0	0	0	0	0	0	0	0	0	0	0
evm.model.Contig188.3	0	0	0	0	0	0	0	0	0	0	0	0	0	0	0	0	0	0	0	0	0	0	0	0	0	0	0	0	0	0	0	0	0	0	0
evm.model.Contig188.4	0	0	0	0	0	0	0	0	0	0	0	0	0	0	0	0	0	0	0	0	0	0	0	0	0	0	0	0	0	0	0	0	0	0	0
evm.model.Contig188.5	0	0	0	0.017997	0	0	0	0	0	0	0	0	0	0	0	0	0	0	0	0	0	0	0	0	0	0	0	0	0	0	0	0	0	0	0
evm.model.Contig188.6	0	0	0	0	0	0	0	0	0	0	0	0	0	0	0	0	0	0	0	0	0	0	0	0	0	0	0	0	0	0	0	0	0	0	0
evm.model.Contig188.7	0	0	0	0	0	0	0	0	0	0	0	0	0	0	0	0	0	0	0	0	0	0	0	0	0	0	0	0	0	0	0	0	0	0	0
evm.model.Contig189.1	0	0	0	0	0	0	0	0	0	0	0	0	0	0	0	0	0	0	0	0	0	0	0	0	0	0	0	0	0	0	0	0	0	0	0
evm.model.Contig189.2	0	0	0	0	0	0	0	0	0	0	0	0	0	0	0	0	0	0	0	0	0	0	0	0	0	0	0	0	0	0	0	0	0	0	0
evm.model.Contig189.3	0	0	0	0	0	0	0	0	0	0	0	0	0	0	0	0	0	0	0	0	0	0	0	0	0	0	0	0	0	0	0	0	0.01958	0	0
evm.model.Contig189.4	0	0	0	0	0	0	0	0	0	0	0	0	0	0	0	0	0	0	0	0	0	0	0	0	0	0	0	0	0	0	0	0	0	0	0
evm.model.Contig19.1	0	0	0	0	0	0	0	0	0	0	0	0	0	0	0	0	0	0	0	0	0	0	0	0	0	0	0	0	0	0	0.002531	0	0	0	0
evm.model.Contig19.2	0	0	0	0	0	0	0	0	0	0	0	0	0	0	0	0	0	0	0	0	0	0	0	0	0	0	0	0	0	0	0	0	0	0	0
evm.model.Contig19.3	0	0	0	0	0	0	0	0	0	0	0	0	0	0	0	0	0	0	0	0	0	0	0	0	0	0	0	0	0	0	0	0	0	0	0
evm.model.Contig19.4	0	0	0	0	0	0	0	0	0	0	0	0	0	0	0	0	0	0	0	0	0	0	0	0	0	0	0	0	0	0	0	0	0	0	0
evm.model.Contig19.5	0	0	0	0	0	0	0	0	0	0	0	0	0	0	0	0	0	0	0	0	0	0	0	0	0	0	0	0	0	0	0	0	0	0	0
evm.model.Contig19.6	0	0	0	0	0	0	0	0	0	0	0	0	0	0	0	0	0	0	0	0	0	0	0	0	0	0	0	0	0	0	0	0	0	0	0
evm.model.Contig19.7	0.045821	0.034836	0.124787	0.028515	0	0.129913	0.065459	0.008543	0.047476	0.057905	0.072996	0	0	0	0	0	0.01889	0	0	0	0	0	0	0	0	0.057677	0	0.092829	0	0.059814	0.088804	0.014626	0.362043	0.680423	0.398842
evm.model.Contig19.8	0	0	0	0	0	0	0	0	0	0	0	0	0	0	0	0	0	0	0	0	0	0	0	0	0	0	0	0	0	0	0	0	0	0	0
evm.model.Contig19.9	0	0	0	0	0	0	0	0	0	0	0	0	0	0	0	0	0	0	0	0	0	0	0	0	0	0	0	0	0	0	0	0	0	0	0
evm.model.Contig19.10	0	0	0	0	0	0	0	0	0	0	0	0	0	0	0	0	0	0	0	0	0	0	0	0	0	0	0	0	0	0	0	0	0	0	0
evm.model.Contig190.1	0	0	0	0	0	0	0	0	0	0	0	0	0	0	0	0	0	0	0	0	0	0	0	0	0	0	0	0	0	0	0	0	0	0	0
evm.model.Contig191.1	0	0	0	0	0	0	0	0	0	0	0	0	0	0	0	0	0	0	0	0	0	0	0	0	0	0	0	0	0	0	0	0	0	0	0
evm.model.Contig191.2	0	0	0	0	0	0	0	0	0	0	0	0	0	0	0	0	0	0	0	0	0	0	0	0	0	0	0	0	0	0	0	0	0	0	0
evm.model.Contig191.3	0	0	0	0	0	0	0	0	0	0	0	0	0	0	0	0	0	0	0	0	0	0	0	0	0	0	0	0	0	0	0	0	0	0	0
evm.model.Contig191.4	0	0	0	0	0	0	0	0	0	0	0	0	0	0	0	0	0	0	0	0	0	0	0	0	0	0	0	0	0	0	0	0	0.077001	0	0
evm.model.Contig191.5	0	0	0	0	0	0	0	0	0	0	0	0	0	0	0	0	0	0	0	0	0	0	0	0	0	0.022848	0	0	0	0	0	0	0	0	0
evm.model.Contig191.6	0	0	0	0	0	0	0	0	0	0	0	0	0	0	0	0	0	0	0	0	0	0	0	0	0	0	0	0	0	0	0	0	0	0	0
evm.model.Contig191.7	0	0	0	0	0	0	0	0	0	0	0	0	0	0	0	0	0	0	0	0	0	0	0	0	0	0	0	0	0	0	0	0	0	0	0
evm.model.Contig191.8	0	0	0	0	0	0	0	0	0	0	0	0	0	0	0	0	0	0	0	0	0	0	0	0	0	0	0	0	0	0	0	0	0	0	0
evm.model.Contig192.1	0	0	0	0	0	0	0	0	0	0	0	0	0	0	0	0	0	0	0	0	0	0	0	0	0	0	0	0	0	0	0	0	0	0	0
evm.model.Contig192.2	0	0	0	0	0	0	0	0	0	0	0	0	0	0	0	0	0	0	0	0	0	0	0	0	0	0	0	0	0	0	0	0	0	0	0
evm.model.Contig192.3	0	0	0	0	0	0	0	0	0	0	0	0	0	0	0	0	0	0	0	0	0	0	0	0	0	0	0	0	0	0	0	0	0	0	0
evm.model.Contig192.4	0	0	0	0	0	0	0	0	0	0	0	0	0	0	0	0	0	0	0	0	0	0	0	0	0	0	0	0	0	0	0	0	0	0	0
evm.model.Contig192.5	0	0	0	0	0	0	0	0	0	0	0	0	0	0	0	0	0	0	0	0	0	0	0	0	0	0	0	0.02792	0	0	0	0	0	0	0
evm.model.Contig192.6	0	0	0	0	0	0	0	0	0	0	0	0	0	0	0	0	0	0	0	0	0	0	0	0	0	0	0	0	0	0	0	0	0	0.163459	0
evm.model.Contig192.7	0	0	0	0	0	0	0	0	0	0	0	0	0	0	0	0	0	0	0	0	0	0	0	0	0	0	0	0	0	0	0	0	0	0	0
evm.model.Contig192.8	0.557994	0	0	0	0	0.473854	0.347859	0	0.450904	0	0.228875	0	0.096546	0.54286	0	0	0	0	0	0	0	0	0.072217	0	0	0.24332	0	0.394666	0	0	0	0.155805	16.9631	3.39322	2.49145
evm.model.Contig192.9	0	0	0	0	0	0	0	0	0	0	0	0	0	0	0	0	0	0	0	0	0	0	0	0	0	0	0	0	0	0	0	0	0	0	0
evm.model.Contig193.1	0	0	0	0	0	0	0	0	0	0	0	0	0	0	0	0	0	0	0	0	0	0	0	0	0	0	0	0	0	0	0	0	0	0	0
evm.model.Contig193.2	0	0	0	0	0	0	0	0	0	0	0	0	0	0	0	0	0	0	0	0	0	0	0	0	0	0	0	0	0	0	0	0	0	0	0
evm.model.Contig193.3	0	0	0	0	0	0	0	0	0	0	0	0	0	0	0	0	0	0	0	0	0	0	0	0	0	0	0	0	0	0	0	0	0	0	0
evm.model.Contig193.4	0	0	0	0	0	0	0	0	0	0	0	0	0	0	0	0	0	0	0	0	0	0	0	0	0	0	0	0	0	0	0	0	0	0	0
evm.model.Contig193.5	0	0	0	0	0	0	0	0	0	0	0	0	0	0	0	0	0	0	0	0	0	0	0	0	0	0	0	0	0	0	0	0	0	0	0
evm.model.Contig193.6	0	0	0	0	0	0	0	0	0	0	0	0	0	0	0	0	0	0	0	0	0	0	0	0	0	0	0	0	0	0	0	0	0	0	0
evm.model.Contig194.1	0	0	0	0	0	0	0	0	0	0	0	0	0	0	0	0	0	0	0	0	0	0	0	0	0	0	0	0	0	0	0	0	0	0	0
evm.model.Contig194.2	0	0	0	0	0	0	0	0	0	0	0	0	0	0	0	0	0	0	0	0	0	0	0	0	0	0	0	0	0	0	0	0	0	0	0
evm.model.Contig194.3	0	0	0	0	0	0	0	0	0	0	0	0	0	0	0	0	0	0	0	0	0	0	0	0	0	0	0	0	0	0	0	0	0	0	0
evm.model.Contig194.4	0	0	0	0	0	0	0	0	0	0	0	0	0	0	0	0	0	0	0	0	0	0	0	0	0	0	0	0	0	0	0	0	0	0	0
evm.model.Contig194.5	0	0	0	0	0	0	0	0	0	0	0	0	0	0	0	0	0	0	0	0	0	0	0	0	0	0	0	0	0	0	0	0	0.018391	0	0
evm.model.Contig195.1	0	0	0	0	0	0	0	0	0	0	0	0	0	0	0	0	0	0	0	0	0	0	0	0	0	0	0	0	0	0	0	0	0	0	0
evm.model.Contig195.2	0	0	0	0	0	0	0	0	0	0	0	0	0	0	0	0	0	0.052291	0	0	0	0	0	0	0	0	0	0	0	0	0	0	0	0	0
evm.model.Contig195.3	0	0	0	0	0	0	0	0	0	0	0	0	0	0	0	0	0	0	0	0	0	0	0	0	0	0	0	0	0	0	0	0	0	0	0
evm.model.Contig195.4	0	0	0	0	0	0	0	0	0	0	0	0	0	0	0	0	0	0	0	0	0	0	0	0	0	0	0	0	0	0	0	0	0	0	0
evm.model.Contig195.5	0.962704	0.25893	0.486167	3.94208	7.89189	13.8458	1.61852	2.61237	6.30954	3.21699	2.7105	2.91414	2.48498	2.36999	5.97992	1.42696	1.37311	1.1166	5.79011	4.44233	7.72203	25.9629	12.6358	22.4998	0.071078	0	0.063868	6.63665	8.30319	5.12774	0.127096	0.061178	2.47797	3.76601	4.93145
evm.model.Contig195.6	0	0	0	0	0	0	0	0	0	0	0	0	0	0	0	0	0	0.041932	0	0.008797	0	0	0	0	0	0	0	0	0	0	0	0	0	0	0
evm.model.Contig195.7	0	0	0	0	0	0	0	0	0	0	0	0	0	0	0	0	0	0	0	0	0	0	0	0	0	0	0	0	0	0	0	0	0	0	0
evm.model.Contig196.1	0	0	0	0	0	0	0	0	0	0	0	0	0	0	0	0	0	0	0	0	0	0	0	0	0	0	0	0	0	0	0	0	0	0	0
evm.model.Contig196.2	0	0	0	0	0	0	0	0	0	0	0	0	0	0	0	0	0	0	0	0	0	0	0	0	0	0	0	0	0	0	0	0	0	0	0
evm.model.Contig196.3	0	0	0	0	0	0	0	0	0	0	0	0	0	0	0	0	0	0	0	0	0	0	0	0	0	0	0	0	0	0	0	0	0.025175	0	0
evm.model.Contig196.4	0	0	0	0	0	0	0	0	0	0	0	0	0	0	0	0	0	0	0	0	0	0	0	0	0	0	0	0	0	0	0	0	0	0	0
evm.model.Contig197.2	0	0	0	0	0	0	0	0	0	0	0	0	0	0	0	0	0	0	0	0	0	0	0	0	0	0	0	0	0	0	0	0	0	0	0
evm.model.Contig197.3	0	0	0	0	0	0	0	0	0	0	0	0	0	0	0	0	0	0	0	0	0	0	0	0	0	0.008802	0	0	0	0	0	0	0.007209	0	0
evm.model.Contig197.4	0	0	0	0	0	0	0	0	0	0	0	0	0	0	0	0	0	0	0	0	0	0	0	0	0	0	0	0	0	0	0	0	0	0	0
evm.model.Contig197.1	0.444672	0.631365	0.907986	2.99299	0.636618	1.46228	2.74566	1.63251	3.55324	2.9189	2.69421	2.24017	1.32743	1.31475	0.267506	0.188559	0.48846	0.63052	0.984194	1.1341	0.3937	2.22813	0.148357	0.182904	0.641381	0.787613	0.736807	0.0502	0.104179	0.188661	1.17259	0.937554	2.45193	4.00828	2.07368
evm.model.Contig197.5	5.08291	7.2157	8.81291	12.7596	9.20638	15.6526	15.628	11.7548	20.0376	14.3072	17.0489	11.8442	10.3703	10.0383	1.97344	2.04761	3.26274	6.2023	7.22234	7.83303	4.3438	8.61914	1.67973	2.19685	5.43672	4.06771	4.75965	1.84665	0.809162	2.92638	8.64154	8.40538	19.4489	22.7465	23.5148
evm.model.Contig197.6	1.00328	1.21511	0.803621	0.823503	0.495032	0.681002	0.329031	0.489941	0.503146	0.450681	0.618	0.605063	0.487184	0.710333	0.840877	0.571005	0.28409	0.259656	0.463078	0.375377	0.544849	0.421806	0.411417	0.568635	0.69118	0.901203	0.641622	0.709375	0.455099	0.400734	0.458864	0.747129	1.90789	0.620553	0.585101
evm.model.Contig198.1	0	0	0	0	0	0	0	0	0	0	0	0	0	0	0	0	0	0	0	0	0	0	0	0	0	0	0	0	0	0	0	0	0.011712	0.008642	0
evm.model.Contig198.2	0	0	0	0	0	0	0	0	0	0	0	0	0	0	0	0	0	0	0	0	0	0	0	0	0	0	0	0	0	0	0	0	0	0	0
evm.model.Contig198.3	0	0	0	0	0	0	0	0	0	0	0	0	0	0	0	0	0	0	0	0	0	0	0	0	0	0	0	0	0	0	0	0	0.02035	0	0
evm.model.Contig198.4	0	0	0	0	0	0	0	0	0	0	0	0	0	0	0	0	0	0	0	0	0	0	0	0	0	0	0	0	0	0	0	0	0	0	0
evm.model.Contig198.5	0	0	0	0	0	0	0	0	0	0	0	0	0	0	0	0	0	0	0	0	0	0	0	0	0	0	0	0	0	0	0	0	0	0	0
evm.model.Contig199.1	0	0	0	0	0	0	0	0	0	0	0	0	0	0	0	0	0	0	0	0	0	0	0	0	0	0	0	0	0	0	0	0	0	0	0
evm.model.Contig199.2	0	0	0	0	0	0	0	0	0	0	0	0	0	0	0	0	0	0	0	0	0	0	0	0	0	0	0	0	0	0	0	0	0	0	0
evm.model.Contig199.3	0	0	0	0	0	0	0	0	0	0	0	0	0	0	0	0	0	0	0	0	0	0	0	0	0	0	0	0	0	0	0	0	0.15787	0	0
evm.model.Contig199.4	0	0	0	0	0	0	0	0	0	0	0	0	0	0	0	0	0	0	0	0	0	0	0	0	0	0	0	0	0	0	0	0	0.037286	0	0
evm.model.Contig199.5	0	0	0	0	0	0	0	0	0	0	0	0	0	0	0	0	0	0	0	0	0	0	0	0	0	0	0	0	0	0	0	0	0	0	0
evm.model.Contig199.6	0	0	0	0	0	0	0	0	0	0	0	0	0	0	0	0	0	0	0	0	0	0	0	0	0	0	0	0	0	0	0	0	0	0	0
evm.model.Contig199.7	0	0	0	0	0	0	0	0	0	0	0	0	0	0	0	0	0	0	0	0	0	0	0	0	0	0	0	0	0	0	0	0	0	0	0
evm.model.Contig199.8	0	0	0	0	0	0	0	0	0	0	0	0	0	0	0	0	0	0	0	0	0	0	0	0	0	0	0	0	0	0	0	0	0	0	0
evm.model.Contig199.9	0	0	0	0	0	0	0	0	0	0	0	0	0	0	0	0	0	0	0	0	0	0	0	0	0	0	0	0	0	0	0	0	0	0	0
evm.model.Contig199.10	0	0	0	0	0	0	0	0	0	0	0	0	0	0	0	0	0	0	0	0	0	0	0	0	0	0	0	0	0	0	0	0	0	0	0
evm.model.Contig2.1	0	0	0	0	0	0	0	0	0	0	0	0	0	0	0	0	0	0	0	0	0	0	0	0	0	0	0	0	0	0	0	0	0	0	0
evm.model.Contig2.2	0	0	0	0	0	0	0	0	0	0	0	0	0	0	0	0	0	0	0	0	0	0	0	0	0	0	0	0	0	0	0	0	0	0	0
evm.model.Contig2.3	0	0	0	0	0	0	0	0	0	0	0	0	0	0	0	0	0	0	0	0	0	0	0	0	0	0	0	0	0	0	0	0	0	0	0
evm.model.Contig2.4	0	0	0	0	0	0	0	0	0	0	0	0	0	0	0	0	0	0	0	0	0	0	0	0	0	0	0	0	0	0	0	0	0	0	0
evm.model.Contig2.5	0	0	0	0	0	0	0	0	0	0	0	0	0	0	0	0	0	0	0	0	0	0	0	0	0	0	0	0	0	0	0	0	0	0	0
evm.model.Contig2.6	0	0	0	0	0	0	0	0	0	0	0	0	0	0	0	0	0	0	0	0	0	0	0	0	0	0	0	0	0	0	0	0	0	0	0
evm.model.Contig2.7	0	0	0	0	0	0	0	0	0	0	0	0	0	0	0	0	0	0	0	0	0	0	0	0	0	0	0	0	0	0	0	0	0.017417	0	0
evm.model.Contig2.8	0	0	0	0	0	0	0	0	0	0	0	0	0	0	0	0	0	0	0	0	0	0	0	0	0	0	0	0	0	0	0	0	0.015029	0	0
evm.model.Contig2.9	0	0	0	0	0	0	0	0	0	0	0	0	0	0	0	0	0	0	0	0	0	0	0	0	0	0	0	0	0	0	0	0	0	0	0
evm.model.Contig2.10	0	0	0	0	0	0	0.072223	0.029169	0	0	0	0	0	0	0	0	0	0	0	0	0	0	0	0	0	0	0	0	0	0	0	0	0.073091	0	0.045272
evm.model.Contig2.11	0	0	0	0	0	0	0.180824	0	0.03087	0	0	0.131015	0	0	0	0	0	0	0	0	0	0	0	0	0	0	0	0	0	0	0	0	0	0	0
evm.model.Contig2.12	0	0	0	0	0	0	0	0	0	0	0	0	0	0	0	0	0	0	0	0	0	0	0	0	0	0	0	0	0	0	0	0	0	0	0
evm.model.Contig2.13	0	0	0	0	0	0	0	0	0	0	0	0	0	0	0	0	0	0	0	0	0	0	0	0	0	0	0	0	0	0	0	0	0	0	0
evm.model.Contig2.14	0	0	0	0	0	0	0	0	0	0	0	0	0	0	0	0	0	0	0	0	0	0	0	0	0	0	0	0	0	0	0	0	0.013061	0	0
evm.model.Contig2.15	0	0	0	0	0	0	0	0	0	0	0	0	0	0	0	0	0	0	0	0	0	0	0	0	0	0	0	0	0	0	0	0	0.051997	0.060212	0
evm.model.Contig2.16	0	0	0	0	0	0	0	0	0	0	0	0	0	0	0	0	0	0	0	0	0	0	0	0	0	0	0	0	0	0	0	0	0.108452	0	0
evm.model.Contig2.17	0	0	0	0	0	0	0	0	0	0	0	0	0	0	0	0	0	0	0	0	0	0	0	0	0	0.119108	0	0	0	0	0	0	0.118344	0	0
evm.model.Contig2.18	0	0	0	0	0	0	0	0	0	0	0	0	0	0	0	0	0	0	0	0	0	0	0	0	0	0	0	0	0	0	0	0	0	0	0
evm.model.Contig2.19	0	0	0	0	0	0	0	0	0	0	0	0	0	0	0	0	0	0	0	0	0	0	0	0	0	0	0	0	0	0	0	0	0	0	0
evm.model.Contig20.1	0	0	0	0	0	0	0	0	0	0	0	0	0	0	0	0	0	0	0	0	0	0	0	0	0	0	0	0	0	0	0	0	0	0	0
evm.model.Contig20.2	0	0	0	0	0	0	0	0	0	0	0	0	0	0	0	0	0	0	0	0	0	0	0	0	0	0	0	0	0	0	0	0	0.111486	0	0
evm.model.Contig20.3	0	0	0	0	0	0	0	0	0	0	0	0	0	0	0	0	0	0	0	0	0	0	0	0	0	0	0	0	0	0	0	0	0.036633	0	0
evm.model.Contig20.4	0	0	0	0	0	0	0	0	0	0	0	0	0	0	0	0	0	0	0	0	0	0	0	0	0	0	0	0	0	0	0	0	0	0	0
evm.model.Contig20.5	0	0	0	0	0	0	0	0	0	0	0	0	0	0	0	0	0	0	0	0	0	0	0	0	0	0	0	0	0	0	0	0	0.031035	0	0
evm.model.Contig20.6	0	0	0	0	0	0	0	0	0	0	0	0	0	0	0	0	0	0	0	0	0	0	0	0	0	0	0	0	0	0	0	0	0	0	0
evm.model.Contig20.7	0	0	0	0	0	0	0	0	0	0	0	0	0	0	0	0	0	0	0	0	0	0	0	0	0	0	0	0	0	0	0	0	0.053607	0	0
evm.model.Contig20.8	0	0	0	0	0	0	0	0	0	0	0	0	0	0	0	0	0	0	0	0	0	0	0	0	0	0	0	0	0	0	0	0	0	0	0
evm.model.Contig20.9	0	0	0	0	0	0	0	0	0	0	0	0	0	0	0	0	0	0	0	0	0	0	0	0	0	0	0	0	0	0	0	0	0	0	0
evm.model.Contig20.10	0	0	0	0	0	0	0	0	0	0	0	0	0	0	0	0	0	0	0	0	0	0	0	0	0	0	0	0	0	0	0	0	0.039174	0	0
evm.model.Contig20.11	0	0	0	0	0	0	0	0	0	0	0	0	0	0	0	0	0	0	0	0	0	0	0	0	0	0	0	0	0	0	0	0	0	0	0
evm.model.Contig20.12	0	0	0	0	0	0	0	0	0	0	0	0	0	0	0	0	0	0	0	0	0	0	0	0	0	0	0	0	0	0	0	0	0	0	0
evm.model.Contig20.13	0	0	0	0	0	0	0	0	0	0	0	0	0	0	0	0	0	0	0	0	0	0	0	0	0	0	0	0	0	0	0	0	0	0	0
evm.model.Contig200.1	0	0	0	0	0	0	0	0	0	0	0	0	0	0	0	0	0	0	0	0	0	0	0	0	0	0	0	0	0	0	0	0	0	0	0
evm.model.Contig200.2	0	0	0	0	0	0	0	0	0	0	0	0	0	0	0	0	0	0	0	0	0	0	0	0	0	0	0	0	0	0	0	0	0	0	0
evm.model.Contig200.3	0	0	0	0	0	0	0	0	0	0	0	0	0	0	0	0	0	0	0	0	0	0	0	0	0	0	0	0	0	0	0	0	0	0	0
evm.model.Contig200.4	0	0	0	0	0	0	0	0	0	0	0	0	0	0	0	0	0	0	0	0	0	0	0	0	0	0	0	0	0	0	0	0	0.04385	0	0
evm.model.Contig200.5	0	0	0	0	0	0	0	0	0	0	0	0	0	0	0	0	0	0	0	0	0	0	0	0	0	0	0	0	0	0	0	0	0	0	0
evm.model.Contig200.6	0	0	0	0	0	0	0	0	0	0	0	0	0	0	0	0	0	0	0	0	0	0	0	0	0	0	0	0	0	0	0	0	0	0	0
evm.model.Contig200.7	0	0	0	0	0	0	0	0	0	0	0	0	0	0	0	0	0	0	0	0	0	0	0	0	0	0	0	0	0	0	0	0	0	0	0
evm.model.Contig200.8	0	0	0	0	0	0	0	0	0	0	0	0	0	0	0	0	0	0	0	0	0	0	0	0	0	0	0	0	0	0	0	0	0	0	0
evm.model.Contig201.1	0	0	0	0	0	0	0	0	0	0	0	0	0	0	0	0	0	0	0	0	0	0	0	0	0	0	0	0	0	0	0	0	0	0	0
evm.model.Contig201.2	0	0	0	0	0	0	0	0	0	0	0	0	0	0	0	0	0	0	0	0	0	0	0	0	0	0	0	0	0	0	0	0	0	0	0
evm.model.Contig201.3	0	0	0	0	0	0	0	0	0	0	0	0	0	0	0	0	0	0	0	0	0	0	0	0	0	0	0	0	0	0	0	0	0	0	0
evm.model.Contig201.4	0	0	0	0	0	0	0	0	0	0	0	0	0	0	0	0	0	0	0	0	0	0	0	0	0	0	0	0	0	0	0	0	0	0	0
evm.model.Contig201.5	0	0	0	0	0	0	0	0	0	0	0	0	0	0	0	0	0	0	0	0	0	0	0	0	0	0	0	0	0	0	0	0	0.024414	0	0
evm.model.Contig201.6	0	0	0	0	0	0	0	0	0	0	0	0	0	0	0	0	0	0	0	0	0	0	0	0	0	0	0	0	0	0	0	0	0	0	0
evm.model.Contig201.7	0	0	0	0	0	0	0	0	0	0	0	0	0	0	0	0	0	0	0	0	0	0	0	0	0	0	0	0	0	0	0	0	0	0	0
evm.model.Contig202.2	0	0	0	0	0	0	0	0	0	0	0	0	0	0	0	0	0	0	0	0	0	0	0	0	0	0	0	0	0	0	0	0	0	0	0
evm.model.Contig202.1	5.29608	2.28754	3.20475	13.8359	18.9923	17.026	14.3247	14.3799	7.55238	9.86009	11.1451	8.84828	11.8598	7.37631	10.1641	4.25642	3.5437	5.2991	13.8163	20.143	11.9701	4.9675	7.26728	14.3165	2.63212	3.47727	3.29092	5.7694	3.04108	6.00676	7.27162	1.61835	3.28327	15.7682	8.17122
evm.model.Contig203.1	0	0	0	0.03525	0	0	0	0	0	0	0	0	0	0	0	0	0	0	0	0	0	0	0	0	0	0	0	0	0	0	0	0	0	0	0
evm.model.Contig203.2	0	0	0	0	0	0	0	0	0	0	0	0	0	0	0	0	0	0	0	0	0	0	0	0	0	0	0	0	0	0	0	0	0.065647	0	0
evm.model.Contig203.3	0.016116	0	0.019453	0.097312	0	0.031266	0	0	0	0	0	0	0	0	0	0	0	0	0	0	0	0	0	0	0	0	0	0	0	0	0	0	0	0	0
evm.model.Contig203.4	0	0	0	0	0	0	0	0	0	0	0	0	0	0	0	0	0	0	0	0	0	0	0	0	0	0	0	0	0	0	0	0	0	0	0
evm.model.Contig203.5	0	0	0	0.347299	0.74746	0.225947	0	0	0	0	0	0	0	0	0	0	0	0	0	0	0	0	0	0	0	0	0	0	0	0	0	0	0	0	0
evm.model.Contig203.6	0	0	0	0	0	0	0	0	0	0	0	0	0	0	0	0	0	0	0	0	0	0	0	0	0	0	0	0	0	0	0	0	0	0	0
evm.model.Contig203.7	0	0	0	0	0	0	0	0	0	0	0	0	0	0	0	0	0	0	0	0	0	0	0	0	0	0	0	0	0	0	0	0	0	0	0
evm.model.Contig203.8	0	0	0	0	0	0	0	0	0	0	0	0	0	0	0	0	0	0	0	0	0	0	0	0	0	0	0	0	0	0	0	0	0	0	0
evm.model.Contig204.1	0	0	0	0	0	0	0	0	0	0	0	0	0	0	0	0	0	0	0	0	0	0	0	0	0	0	0	0	0	0	0	0	0	0	0
evm.model.Contig204.2	0	0	0	0	0	0	0	0	0	0	0	0	0	0	0	0	0	0	0	0	0	0	0	0	0	0	0	0	0	0	0	0	0	0	0
evm.model.Contig204.3	0.006922	0	0	0	0	0	0	0	0	0	0	0	0	0	0	0	0.011921	0	0	0	0	0	0	0	0	0	0	0	0	0	0	0	0	0	0
evm.model.Contig204.4	0	0	0	0	0	0	0	0	0	0	0	0	0	0	0	0	0	0	0	0	0	0	0	0	0	0	0	0	0	0	0	0	0.178022	0	0
evm.model.Contig204.5	0	0	0	0	0	0	0	0	0	0	0	0	0	0	0	0	0	0	0	0	0	0	0	0	0	0	0	0	0	0	0	0	0.07051	0	0
evm.model.Contig204.6	0	0	0	0	0	0	0	0	0	0	0	0	0	0	0	0	0	0	0	0	0	0	0	0	0	0	0	0	0	0	0	0	0	0	0
evm.model.Contig205.1	0	0	0	0	0	0	0	0	0	0	0	0	0	0	0	0	0	0	0	0	0	0	0	0	0	0	0	0	0	0	0	0	0	0	0
evm.model.Contig205.2	0	0	0	0	0	0	0	0	0	0	0	0	0	0	0	0	0	0	0	0	0	0	0	0	0	0	0	0	0	0	0	0	0	0	0
evm.model.Contig205.3	0	0	0	0	0	0	0	0	0	0	0	0	0	0	0	0	0	0	0	0	0	0	0	0	0	0	0	0	0	0	0	0	0	0	0
evm.model.Contig205.4	0	0	0	0	0	0	0	0	0	0	0	0	0	0	0	0	0	0	0	0	0	0	0	0	0	0	0	0	0	0	0	0	0	0	0
evm.model.Contig206.1	0	0	0	0	0	0	0	0	0	0	0	0	0	0	0	0	0	0	0	0	0	0	0	0	0	0	0	0	0	0	0	0	0	0	0
evm.model.Contig206.2	0	0	0	0	0	0	0	0	0	0	0	0	0	0	0	0	0	0	0	0	0	0	0	0	0	0	0	0	0	0	0	0	0	0	0
evm.model.Contig206.3	0	0	0	0	0	0	0	0	0	0	0	0	0	0	0	0	0	0	0	0	0	0	0	0	0	0	0	0	0	0	0	0	0.040708	0	0
evm.model.Contig206.4	0	0	0	0	0	0	0	0	0	0	0	0	0	0	0	0	0	0	0	0	0	0	0	0	0	0	0	0	0	0	0	0	0	0	0
evm.model.Contig206.5	0	0	0	0	0	0	0	0	0	0	0	0	0	0	0	0	0	0	0	0	0	0	0	0	0	0	0	0	0	0	0	0	0	0	0
evm.model.Contig206.6	0	0	0	0	0	0	0	0	0	0	0	0	0	0	0	0	0	0	0	0	0	0	0	0	0	0	0	0	0	0	0	0	0	0	0
evm.model.Contig206.7	0	0	0	0	0	0	0	0	0	0	0	0	0	0	0	0	0	0	0	0	0	0	0	0	0	0	0	0	0	0	0	0	0	0	0
evm.model.Contig207.1	0	0	0	0	0	0	0	0	0	0	0	0	0	0	0	0	0	0	0	0	0	0	0	0	0	0	0	0	0	0	0	0	0	0	0
evm.model.Contig207.2	0	0	0	0	0	0	0	0	0	0	0	0	0	0	0	0	0	0	0	0	0	0	0	0	0	0	0	0	0	0	0	0	0.068232	0	0
evm.model.Contig207.3	0	0	0	0	0	0	0	0	0	0	0	0	0	0	0	0	0	0	0	0	0	0	0	0	0	0	0	0	0	0	0	0	0	0	0
evm.model.Contig207.4	0	0	0	0	0	0	0	0	0	0	0	0	0	0	0	0	0	0	0	0	0	0	0	0	0	0	0	0	0	0	0	0	0	0	0
evm.model.Contig207.5	0	0	0	0	0	0	0	0	0	0	0	0	0	0	0	0	0	0	0	0	0	0	0	0	0	0	0	0	0	0	0	0	0	0	0
evm.model.Contig207.6	0	0	0	0	0	0	0	0	0	0	0	0	0	0	0	0	0	0	0	0	0	0	0	0	0	0	0	0	0	0	0	0	0	0	0
evm.model.Contig208.1	0	0	0	0	0	0	0	0	0	0	0	0	0	0	0	0	0	0	0	0	0	0	0	0	0	0	0	0	0	0	0	0	0	0	0
evm.model.Contig208.2	0	0	0	0	0	0	0	0	0	0	0	0	0	0	0	0	0	0	0	0	0	0	0	0	0	0	0	0	0	0	0	0	0	0	0
evm.model.Contig208.3	0	0	0	0	0	0	0	0	0	0	0	0	0	0	0	0	0	0	0	0	0	0	0	0	0	0	0	0	0	0	0	0	0	0	0
evm.model.Contig208.4	0	0	0	0	0	0	0	0	0	0	0	0	0	0	0	0	0	0	0	0	0	0	0	0	0	0	0	0	0	0	0	0	0	0	0
evm.model.Contig208.5	0	0	0	0	0	0	0	0	0	0	0	0	0	0	0	0	0	0	0	0	0	0	0	0	0	0	0	0	0	0	0	0	0	0	0
evm.model.Contig208.6	0	0	0	0	0	0	0	0	0	0	0	0	0	0	0	0	0	0	0	0	0	0	0	0	0	0	0	0	0	0	0	0	0	0	0
evm.model.Contig208.7	0	0	0	0	0	0	0	0	0	0	0	0	0	0	0	0	0	0	0	0	0	0	0	0	0	0	0	0	0	0	0	0	0	0	0
evm.model.Contig209.1	0	0	0	0	0	0	0	0	0	0	0	0	0	0	0	0	0	0	0	0	0	0	0	0	0	0	0	0	0	0	0	0	0	0	0
evm.model.Contig21.1	0	0	0	0	0	0	0	0	0	0	0	0	0	0	0	0	0	0	0	0	0	0	0	0	0	0	0	0	0	0	0	0	0.133045	0	0
evm.model.Contig21.2	0	0	0	0	0	0	0	0	0	0	0	0	0	0	0	0	0	0	0	0	0	0	0	0	0	0	0	0	0	0	0	0	0	0	0
evm.model.Contig21.3	0	0	0	0	0	0	0	0	0	0	0	0	0	0	0	0	0	0	0	0	0	0	0	0	0	0	0	0	0	0	0	0	0	0	0
evm.model.Contig21.4	0	0	0	0	0	0	0	0	0	0	0	0	0	0	0	0	0	0	0	0	0	0	0	0	0	0	0	0	0	0	0	0	0	0	0
evm.model.Contig21.5	0	0	0	0	0	0	0	0	0	0	0	0	0	0	0	0	0	0	0	0	0	0	0	0	0	0	0	0	0	0	0	0	0	0	0
evm.model.Contig21.6	0	0	0	0	0	0	0	0	0	0	0	0	0	0	0	0	0	0	0	0	0	0	0	0	0	0	0	0	0	0	0	0	0	0	0
evm.model.Contig21.7	0	0	0	0	0	0	0	0	0	0	0	0	0	0	0	0	0	0	0	0	0	0	0	0	0	0	0	0	0	0	0	0	0	0	0
evm.model.Contig21.8	0	0	0	0	0	0	0	0	0	0	0	0	0	0	0	0	0	0	0	0	0	0	0	0	0	0	0	0	0	0	0	0	0.159152	0	0
evm.model.Contig21.9	0	0	0	0	0	0	0	0	0	0	0	0	0	0	0	0	0	0	0	0	0	0	0	0	0	0	0	0	0	0	0	0	0	0	0
evm.model.Contig21.10	0	0	0	0	0	0	0	0	0	0	0	0	0	0	0	0	0	0	0	0	0	0	0	0	0	0	0	0	0	0	0	0	0	0	0
evm.model.Contig21.11	0	0	0	0	0	0	0	0	0	0	0	0	0	0	0	0	0	0	0	0	0	0	0	0	0	0	0	0	0	0	0	0	0	0	0
evm.model.Contig21.12	0	0	0	0	0	0	0	0	0	0	0	0	0	0	0	0	0	0	0	0	0	0	0	0	0	0	0	0	0	0	0	0	0.063084	0	0
evm.model.Contig21.13	0	0	0	0	0	0	0	0	0	0	0	0	0	0	0	0	0	0	0	0	0	0	0	0	0	0	0	0	0	0	0	0	0.028706	0	0
evm.model.Contig21.14	0	0	0	0	0	0	0	0	0	0	0	0	0	0	0	0	0	0	0	0	0	0	0	0	0	0	0	0	0	0	0	0	0	0	0
evm.model.Contig210.1	0	0	0	0	0	0	0	0	0	0	0	0	0	0	0	0	0	0	0	0	0	0	0	0	0	0	0	0	0	0	0	0	0	0	0
evm.model.Contig210.2	0	0	0	0	0	0	0	0	0	0	0	0	0	0	0	0	0	0	0	0	0	0	0	0	0	0	0	0	0	0	0	0	0	0	0
evm.model.Contig210.3	0	0	0	0	0	0	0	0	0	0	0	0	0	0	0	0	0	0	0	0	0	0	0	0	0	0	0	0	0	0	0	0	0	0	0
evm.model.Contig210.4	0	0	0	0	0	0	0	0	0	0	0	0	0	0	0	0	0	0	0	0	0	0	0	0	0	0	0	0	0	0	0	0	0	0	0
evm.model.Contig210.5	0	0	0	0	0	0	0	0	0	0	0	0	0	0	0	0	0	0	0	0	0	0	0	0	0	0	0	0	0	0	0	0	0	0	0
evm.model.Contig210.6	0	0	0	0	0	0	0	0	0	0	0	0	0	0	0	0	0	0	0	0	0	0	0	0	0	0	0	0	0	0	0	0	0	0	0
evm.model.Contig210.7	0	0	0	0	0	0	0	0	0	0	0	0	0	0	0	0	0	0	0	0	0	0	0	0	0	0	0	0	0	0	0	0	0	0	0
evm.model.Contig210.8	0	0	0	0	0	0	0	0	0	0	0	0	0	0	0	0	0	0	0	0	0	0	0	0	0	0	0	0	0	0	0	0	0	0	0
evm.model.Contig210.9	0	0	0	0	0	0	0	0	0	0	0	0	0	0	0	0	0	0	0	0	0	0	0	0	0	0	0	0	0	0	0	0	0	0	0
evm.model.Contig211.1	0	0	0	0	0	0	0	0	0	0	0	0	0	0	0	0	0	0	0	0	0	0	0	0	0	0	0	0	0	0	0	0	0	0	0
evm.model.Contig211.2	0.102392	0.031314	0.057783	2.81712	0.463681	0.4396	0.105334	0.224875	0.29273	0.186667	0.104523	0.175476	0.174487	0.132934	0.201028	0.03953	0.016814	0.015956	0.631444	0.421661	0.840176	0.15291	0.092308	0.341445	0.029834	0.042214	0.019356	0.020639	0	0	0.101865	0.056507	0.135709	0.003702	0.073461
evm.model.Contig211.3	0	0.076744	0	0	0	0.073126	0	0	0	0	0.051698	0.099768	0	0	0	0.033179	0	0	0	0	0	0	0.233264	0.218696	0	0	0	0	0	0	0	0	0	0	0
evm.model.Contig211.4	0	0	0	0	0	0	0	0	0	0	0	0	0	0	0	0	0	0	0	0	0	0	0	0	0	0	0	0	0	0	0	0	0.04053	0	0
evm.model.Contig211.5	0.042242	0.100886	0.059697	0.0266	0.02535	0.063112	0.075377	0.070753	0.104708	0.119104	0.101989	0.12241	0.08441	0.069359	0	0.132115	0.12497	0.044282	0	0.03979	0	0.021694	0.081405	0.036404	0.114159	0.401695	0.43541	0.153122	0.048555	0.06479	0	0.08188	0.145837	0.140999	0.124897
evm.model.Contig211.6	0.144266	0.114635	0.338212	0.22772	0.150078	0.082902	0.32575	0.179916	0.493385	0.27857	0.260225	0.177204	0.145984	0.240155	0.055582	0.032744	0.11677	0.164938	0.130894	0.140726	0.078914	0.114164	0	0.081835	0.214199	0.031324	0	0.349063	0.219533	0.069778	0.039795	0.094974	0.96402	0.30938	0.149465
evm.model.Contig211.7	1.50762	1.41122	1.77947	2.97092	1.27997	1.4587	2.81289	1.98224	2.88101	3.23935	2.76823	2.11174	1.44182	1.64428	0.637928	0.495512	0.772718	1.30043	1.39638	1.56414	0.904987	1.22822	0.220542	0.294653	1.11251	0.926561	1.52486	0.793361	0.24477	0.340607	0.400749	0.695368	1.98243	1.3419	2.16088
evm.model.Contig211.8	20.5341	19.474	16.7293	7.90799	9.53685	7.03271	8.34625	8.7946	8.70752	11.4553	9.5226	10.3551	13.2032	9.64995	13.1278	12.3419	7.61932	7.6196	14.2738	12.4512	15.1747	9.62783	6.79785	8.80473	17.9353	19.3589	18.6849	11.0289	12.6686	8.57861	2.86395	4.65469	13.6163	8.67935	9.22128
evm.model.Contig212.1	0	0	0	0	0	0	0	0	0	0	0	0	0	0	0	0	0	0	0	0	0	0	0	0	0	0	0	0	0	0	0	0	0	0	0
evm.model.Contig212.2	0	0	0	0	0	0	0	0	0	0	0	0	0	0	0	0	0	0	0	0	0	0	0	0	0	0	0	0	0	0	0	0	0.051287	0	0
evm.model.Contig212.3	0	0	0	0	0	0	0	0	0	0	0	0	0	0	0	0	0	0	0	0	0	0	0	0	0	0	0	0	0	0	0	0	0	0	0
evm.model.Contig212.4	0	0	0	0	0	0	0	0	0	0	0	0	0	0	0	0	0	0	0	0	0	0	0	0	0	0	0	0	0	0	0	0	0	0	0
evm.model.Contig212.5	0	0	0	0	0	0	0	0	0	0	0	0	0	0	0	0	0	0	0	0	0	0	0	0	0	0	0	0	0	0	0	0	0	0	0
evm.model.Contig212.6	0	0	0	0	0	0	0	0	0	0	0	0	0	0	0	0	0	0	0	0	0	0	0	0	0	0	0	0	0	0	0	0	0	0	0
evm.model.Contig213.1	0	0	0	0	0	0	0	0	0	0	0	0	0	0	0	0	0	0	0	0	0	0	0	0	0	0	0	0	0	0	0	0	0.048274	0	0
evm.model.Contig213.2	0	0	0	0	0	0	0	0	0	0	0	0	0	0	0	0	0	0	0	0	0	0	0	0	0	0	0	0	0	0	0	0	0.187442	0.040965	0
evm.model.Contig213.3	0	0	0	0	0	0	0	0	0	0	0	0	0	0	0	0	0	0	0	0	0	0	0	0	0	0	0	0	0	0	0	0	0	0	0
evm.model.Contig213.4	0	0	0	0	0	0	0	0	0	0	0	0	0	0	0	0	0	0	0	0	0	0	0	0	0	0	0	0	0	0	0	0	0.207452	0	0
evm.model.Contig213.5	0	0	0	0	0	0	0	0	0	0	0	0	0	0	0	0	0	0	0	0	0	0	0	0	0	0	0	0	0	0	0	0	0	0	0
evm.model.Contig213.6	0	0	0	0	0	0	0	0	0	0	0	0	0	0	0	0	0	0	0	0	0	0	0	0	0	0	0	0	0	0	0	0	0	0	0
evm.model.Contig213.7	0	0	0	0	0	0	0	0	0	0	0	0	0	0	0	0	0	0	0	0	0	0	0	0	0	0	0	0	0	0	0	0	0	0	0
evm.model.Contig214.1	2.62619	2.54933	2.49356	2.23542	1.15199	1.43566	1.30167	1.56445	2.03157	1.57764	1.33585	1.14751	1.29176	1.56933	0.749544	2.28647	2.01614	2.05966	0.586924	0.747566	0.396999	1.76522	0.406281	0.869471	1.3147	1.09358	1.60866	2.35517	1.79103	1.06828	0.41297	0.382887	2.63154	1.80048	1.79469
evm.model.Contig214.2	9.01121	8.79254	9.00901	9.25531	10.9097	8.67574	7.21121	8.14364	8.19787	8.07097	7.23998	9.01283	10.6818	9.2007	9.33948	6.88994	6.97308	5.92944	13.5986	13.9249	16.0267	8.57686	8.52358	8.34439	8.1741	9.73378	9.18188	7.76934	8.49726	8.15874	4.56491	5.32415	13.6643	7.05422	7.45452
evm.model.Contig214.3	0.433758	0.199321	0.206751	1.99404	0.925416	1.20696	0.997538	1.21141	1.17604	1.0012	0.579322	0.499843	0.563897	0.467851	0.178367	0.048895	0.025061	0.020155	0.883701	1.24589	0.746832	0.469271	0.052807	0.105555	0.135537	0.101901	0.109462	0.081565	0.049413	0.061731	0.088439	0.187013	0.145241	0.0835	0.101329
evm.model.Contig214.4	3.06123	1.97605	1.85561	5.31857	6.91371	5.12089	3.43602	3.9911	4.06953	2.47907	2.22395	2.12739	2.51541	1.91592	4.22148	0.063263	0.053377	0.147955	12.4164	7.99125	10.3405	2.36058	1.37678	2.65183	0.40541	1.2872	0.921746	0.247902	0.30553	0.278321	1.99495	2.12742	0.1834	0.286918	0.550354
evm.model.Contig214.5	0.983312	1.05276	1.25524	0.394938	0.413772	0.733	0.316598	0.406428	0.811599	0.916914	0.623299	0.333282	6.67124	5.87545	4.62135	2.44215	2.90112	2.70494	0.177377	0.200397	0.340552	0.016187	0.044793	0	4.50756	4.5059	2.79594	3.11627	2.82461	2.36739	3.27393	2.70976	1.01968	1.00355	1.15768
evm.model.Contig214.6	0.039753	0.020629	0.025178	0.129296	0.025345	0.066998	0.015358	0.02871	0.013817	0	0	0	0.047256	0.127044	0.011835	0.17066	0.121527	0.072611	0.088816	0.036021	0	0.021336	0.010419	0	0.13959	0.085794	0.159862	0.098635	0.111192	0.115886	0	0	0.179998	0.249566	0.078111
evm.model.Contig214.7	0	0	0	0	0	0	0	0	0	0	0	0	0	0	0	0	0	0	0	0	0	0	0	0	0	0	0	0	0	0	0	0	0	0	0.063565
evm.model.Contig214.8	0	0	0	0	0	0	0	0	0	0	0	0	0	0	0	0	0	0	0	0.043194	0	0	0	0	0	0	0	0	0	0	0	0.018399	0.110916	0	0.110972
evm.model.Contig214.9	0	0	0.015661	0.01701	0	0.025126	0	0	0	0	0	0	0	0	0	0	0	0.009181	0	0	0	0	0.017402	0	0	0.030259	0	0	0.005155	0	0	0	0.036615	0.114348	0.039929
evm.model.Contig214.10	0	0	0	0	0	0	0	0	0	0	0	0	0	0	0	0	0	0	0	0	0	0	0	0	0	0	0	0	0	0	0	0	0	0	0
evm.model.Contig214.11	0.430712	0.496492	0.341981	0.007845	0	0.019463	0.042991	0.045147	0	0.047807	0	0.056839	0.671027	0.454988	0.489452	1.00032	0.24714	0.804534	0.171264	0.265693	0.437816	0.446455	0.50695	0.170962	2.26254	0.819009	1.02326	0.882709	0.32896	1.26914	0.792557	0.638917	0	0.037724	0.035326
evm.model.Contig214.12	0.136023	0.234129	0.245337	0.286507	0.377808	0.538523	0.312364	0.26056	0.424393	0.657501	0.247014	0.147678	0.122015	0.158902	0.531961	0.415869	0	0.089213	0.263596	0.463617	0.747737	0.103901	0.134002	0.848427	0.261903	0.012442	0.539271	0.349488	0.299124	0.572978	0.247035	0.211848	0.199748	0.953615	0.31886
evm.model.Contig215.1	0	0	0	0	0	0	0	0	0	0	0	0	0	0	0	0	0	0	0	0	0	0	0	0	0	0	0	0	0	0	0	0	0	0	0
evm.model.Contig215.2	0	0	0	0	0	0	0	0	0	0	0	0	0	0	0	0	0	0	0	0	0	0	0	0	0	0	0	0	0	0	0	0	0	0	0
evm.model.Contig215.3	0	0	0	0	0	0	0	0	0	0	0	0	0	0	0	0	0	0	0	0	0	0	0	0	0	0	0	0	0	0	0	0	0	0	0
evm.model.Contig216.1	0	0	0	0	0	0	0	0	0	0	0	0	0	0	0	0	0	0	0	0	0	0	0	0	0	0	0	0	0	0	0	0	0	0	0
evm.model.Contig216.2	0	0	0	0	0	0	0	0	0	0	0	0	0	0	0	0	0	0	0	0	0	0	0	0	0	0	0	0	0	0	0	0	0.046628	0	0
evm.model.Contig216.3	0	0	0	0	0	0	0	0	0	0	0	0	0	0	0	0	0	0	0	0	0	0	0	0	0	0	0	0	0	0	0	0	0	0	0
evm.model.Contig216.4	0	0	0	0	0	0	0	0	0	0	0	0	0	0	0	0	0	0	0	0	0	0	0	0	0	0	0	0	0	0	0	0	0	0	0
evm.model.Contig216.5	0	0	0	0	0	0	0	0	0	0	0	0	0	0	0	0	0	0	0	0	0	0	0	0	0	0	0	0	0	0	0	0	0	0	0
evm.model.Contig216.6	0	0	0	0	0	0	0	0	0	0	0	0	0	0	0	0	0	0	0	0	0	0	0	0	0	0	0	0	0	0	0	0	0	0	0
evm.model.Contig216.7	0	0	0	0	0	0	0	0	0	0	0	0	0	0	0	0	0	0	0	0	0	0	0	0	0	0	0	0	0	0	0	0	0	0	0
evm.model.Contig217.1	0	0	0	0	0	0	0	0	0	0	0	0	0	0	0	0	0	0	0	0	0	0	0	0	0	0	0	0	0	0	0	0	0.01364	0	0
evm.model.Contig217.2	0	0	0	0	0	0	0	0	0	0	0	0	0	0	0	0	0	0	0	0	0	0	0	0	0	0	0	0	0	0	0	0	0	0	0
evm.model.Contig217.3	0	0	0	0	0	0	0	0	0	0	0	0	0	0	0	0	0	0	0	0	0	0	0	0	0	0	0	0	0	0	0	0	0	0	0
evm.model.Contig217.4	0	0	0	0	0	0	0	0	0	0	0	0	0	0	0	0	0	0	0	0	0	0	0	0	0	0	0	0	0	0	0	0	0	0	0
evm.model.Contig217.5	0	0	0	0	0	0	0	0	0	0	0	0	0	0	0	0	0	0	0	0	0	0	0	0	0	0	0	0	0	0	0	0	0.073297	0	0
evm.model.Contig217.6	0	0	0	0	0	0	0	0	0	0	0	0	0	0	0	0	0	0	0	0	0	0	0	0	0	0	0	0	0	0	0	0	0.054769	0	0
evm.model.Contig217.7	0	0	0	0	0	0	0	0	0	0	0	0	0	0	0	0	0	0	0	0	0	0	0	0	0	0	0	0	0	0	0	0	0	0	0
evm.model.Contig217.8	0	0.013066	0	0	0	0	0	0	0	0	0	0	0	0	0.017122	0	0	0	0	0	0	0	0	0	0	0	0	0	0	0	0	0	0	0	0
evm.model.Contig217.9	0	0	0	0	0	0	0	0	0	0	0	0	0	0	0	0	0	0	0	0	0	0	0	0	0	0	0	0	0	0	0	0	0.103854	0	0
evm.model.Contig217.10	0	0	0	0	0	0	0	0	0	0	0	0	0	0	0	0	0	0	0	0	0	0	0	0	0	0	0	0	0	0	0	0	0	0	0
evm.model.Contig218.1	0	0	0	0	0	0	0	0	0	0	0	0	0	0	0	0	0	0	0	0	0	0	0	0	0	0	0	0	0	0	0	0	0	0	0
evm.model.Contig218.2	0	0	0	0	0	0	0	0	0	0	0	0	0	0	0	0	0	0	0	0	0	0	0	0	0	0	0	0	0	0	0	0	0	0	0
evm.model.Contig218.3	0	0	0	0	0	0	0	0	0	0	0	0	0	0	0	0	0	0	0	0	0	0	0	0	0	0	0	0	0	0	0	0	0	0	0
evm.model.Contig218.4	0	0	0	0	0	0	0	0	0	0	0	0	0	0	0	0	0	0	0	0	0	0	0	0	0	0	0	0	0	0	0	0	0	0	0
evm.model.Contig218.5	0	0	0	0	0	0	0	0	0	0	0	0	0	0	0	0	0	0	0	0	0	0	0	0	0	0	0	0	0	0	0	0	0.071583	0	0
evm.model.Contig218.6	0	0	0	0	0	0	0	0	0	0	0	0	0	0	0	0	0	0	0	0	0	0	0	0	0	0	0	0	0	0	0	0	0	0	0
evm.model.Contig219.1	0	0	0	0	0	0	0	0	0	0	0	0	0	0	0	0	0	0	0	0	0	0	0	0	0	0	0	0	0	0	0	0	0	0	0
evm.model.Contig219.2	0	0	0	0	0	0	0	0	0.009345	0	0	0	0	0	0	0	0	0.010788	0	0	0	0	0	0	0	0	0	0	0	0	0	0	0	0	0
evm.model.Contig219.3	0	0	0	0	0	0	0	0	0	0	0	0	0	0	0	0	0	0	0	0	0	0	0	0	0	0.008532	0	0	0	0	0	0	0	0	0
evm.model.Contig219.4	0	0	0	0	0	0	0	0	0	0	0	0	0	0	0	0	0	0	0	0	0	0	0	0	0	0	0	0	0	0	0	0	0	0	0
evm.model.Contig219.5	0	0	0	0	0	0	0	0	0	0	0	0	0	0	0	0	0	0	0	0	0	0	0	0	0	0	0	0	0	0	0	0	0	0	0
evm.model.Contig22.10	3.54792	2.91194	2.81767	4.87878	5.71358	5.45949	5.35709	4.91593	3.93904	3.96443	4.15775	3.94573	5.24322	5.05654	8.98567	3.8646	2.38831	1.80172	13.5518	7.5605	11.2383	4.76471	4.86054	7.44147	2.26871	1.63326	3.2977	4.11331	4.41507	3.05076	0.709985	0.871005	8.58031	4.23898	4.63598
evm.model.Contig22.1	3.29891	3.4069	2.90211	8.27027	8.23979	9.86094	12.6607	8.52013	9.40215	10.9684	9.45612	7.04028	5.94487	6.39565	4.15017	3.8645	1.76508	4.22288	7.34637	6.64407	5.56237	3.30589	3.65574	5.28237	2.06646	4.96683	4.95411	3.42772	3.73594	4.11913	3.70323	3.19688	1.89341	4.47985	6.34169
evm.model.Contig22.2	0	0	0	0	0	0	0	0	0	0	0	0	0	0	0	0	0	0	0	0	0	0	0	0	0	0	0.013683	0	0	0	0	0	0	0	0
evm.model.Contig22.3	0	0	0	0	0	0	0	0	0	0	0	0	0	0	0	0	0	0	0	0	0	0	0	0	0	0.008015	0	0	0	0	0	0	0.605863	0	0
evm.model.Contig22.4	0	0	0	0	0	0	0	0	0	0	0	0	0	0	0	0	0	0	0	0	0	0	0	0	0	0	0	0	0	0	0	0	0	0	0
evm.model.Contig22.5	0	0	0	0	0	0	0	0	0	0	0	0	0	0	0	0	0	0	0	0	0	0	0	0	0	0	0	0	0	0	0	0	0	0	0
evm.model.Contig22.6	0	0	0	0	0	0	0	0	0	0	0	0	0	0	0	0	0	0	0	0	0	0	0	0	0	0	0	0	0	0	0	0	0.10548	0	0
evm.model.Contig22.7	0	0	0	0	0	0	0	0	0	0	0	0	0	0	0	0	0	0	0	0	0	0	0	0	0	0	0	0	0	0	0	0	0	0	0
evm.model.Contig22.8	0	0	0	0	0	0	0	0	0	0	0	0	0	0	0	0	0	0	0	0	0	0	0	0	0	0	0	0	0	0	0	0	0	0	0
evm.model.Contig22.9	0	0	0	0	0	0	0	0	0	0	0	0	0	0	0	0	0	0	0	0	0	0	0	0	0	0	0	0	0	0	0	0	0.063665	0	0
evm.model.Contig220.1	0	0	0	0	0	0	0	0	0	0	0	0	0	0	0	0	0	0	0	0	0	0	0	0	0	0	0	0	0	0	0	0	0	0	0
evm.model.Contig220.2	0	0	0	0	0	0	0	0	0	0	0	0	0	0	0	0	0	0	0	0	0	0	0	0	0	0	0	0	0	0	0	0	0	0	0
evm.model.Contig220.3	0	0	0	0	0	0	0	0	0	0	0	0	0	0	0	0	0	0	0	0	0	0	0	0	0	0	0	0	0	0	0	0	0	0	0
evm.model.Contig220.4	0	0	0	0	0	0	0	0	0	0	0	0	0	0	0	0	0	0	0	0	0	0	0	0	0	0	0	0	0	0	0	0	0	0	0
evm.model.Contig220.5	0	0	0	0	0	0	0	0	0	0	0	0	0	0	0	0	0	0	0	0	0	0	0	0	0	0	0	0	0	0	0	0	0	0	0
evm.model.Contig221.1	0	0	0	0	0	0	0	0	0	0	0	0	0	0	0	0	0	0	0	0	0	0	0	0	0	0	0	0	0	0	0	0	0	0	0
evm.model.Contig221.2	0	0	0	0	0	0	0	0	0	0	0	0	0	0	0	0	0	0	0	0	0	0	0	0	0	0	0	0	0	0	0	0	0	0	0
evm.model.Contig221.3	0	0	0	0	0	0	0	0	0	0	0	0	0	0	0	0	0	0	0	0	0	0	0	0	0	0	0	0	0	0	0	0	0	0	0
evm.model.Contig221.4	0	0	0	0	0	0	0	0	0	0	0	0	0	0	0	0	0	0	0	0	0	0	0	0	0	0	0	0	0	0	0	0	0	0	0
evm.model.Contig221.5	0	0	0	0	0	0	0	0	0	0	0	0	0	0	0	0	0	0	0	0	0	0	0	0	0	0	0	0	0	0	0	0	0	0	0
evm.model.Contig222.1	0	0	0	0	0	0	0	0	0	0	0	0	0	0	0	0	0	0	0	0	0	0	0	0	0	0	0	0	0	0	0	0	0	0	0
evm.model.Contig222.2	0	0	0	0	0	0	0	0	0	0	0	0	0	0	0	0	0	0	0	0	0	0	0	0	0	0	0	0	0	0	0	0	0	0	0
evm.model.Contig222.3	0	0	0	0	0	0	0	0	0	0	0	0	0	0	0	0	0	0	0	0	0	0	0	0	0	0	0	0	0	0	0	0	0	0	0
evm.model.Contig222.4	0.024805	0.061471	0	0	0.009479	0.017842	0.124583	0	0.107253	0.434775	0.142628	0.159708	0.086349	0	0.04873	0	0.018166	0.010496	0.060971	0.037315	0	0	0	0	0.338223	0.420811	0.224837	0.025542	0.038721	0	0.35691	0.266024	1.3384	3.97063	5.53552
evm.model.Contig222.5	0	0	0	0	0	0	0	0	0	0	0	0	0	0	0	0	0	0	0	0	0	0	0	0	0	0	0	0	0	0	0	0	0	0	0
evm.model.Contig222.6	0	0	0	0	0	0	0	0	0	0	0	0	0	0	0	0	0	0	0	0	0	0	0	0	0	0	0	0	0	0	0	0	0	0	0
evm.model.Contig222.7	0	0	0	0	0	0	0	0	0	0	0	0	0	0	0	0	0	0	0	0	0	0	0	0	0	0	0	0	0	0	0	0	0.223785	0	0
evm.model.Contig222.8	0	0	0	0	0	0	0	0	0	0	0	0	0	0	0	0	0	0	0	0	0	0	0	0	0	0	0	0	0	0	0	0	0	0	0
evm.model.Contig223.1	0	0	0	0	0	0	0	0	0	0	0	0	0	0	0	0	0	0	0	0	0	0	0	0	0	0	0	0	0	0	0	0	0	0	0
evm.model.Contig223.2	0	0	0	0	0	0	0	0	0	0	0	0	0	0	0	0	0	0	0	0	0	0	0	0	0	0	0	0	0	0	0	0	0	0	0
evm.model.Contig223.3	0	0	0	0	0	0	0	0	0	0	0	0	0	0	0	0	0	0	0	0	0	0	0	0	0	0	0	0	0	0	0	0	0	0	0
evm.model.Contig223.4	0	0	0	0	0	0	0	0	0	0	0	0	0	0	0	0	0	0	0	0	0	0	0	0	0	0	0	0	0	0	0	0	0	0	0
evm.model.Contig223.5	0	0	0	0	0	0	0	0	0	0	0	0	0	0	0	0	0	0	0	0	0	0	0	0	0	0	0	0	0	0	0	0	0.272331	0	0
evm.model.Contig223.6	0	0	0	0	0	0	0	0	0	0	0	0	0	0	0	0	0	0	0	0	0	0	0	0	0	0	0	0	0	0	0	0	0	0	0
evm.model.Contig223.7	0	0	0	0	0	0	0	0	0	0	0	0	0	0	0	0	0	0	0	0	0	0	0	0	0	0	0	0	0	0	0	0	0	0	0
evm.model.Contig224.1	0	0	0	0	0	0	0	0	0	0	0	0	0	0	0	0	0	0	0	0	0	0	0	0	0	0	0	0	0	0	0	0	0	0	0
evm.model.Contig224.2	0	0	0	0	0	0	0	0	0	0	0	0	0	0	0	0	0	0	0	0	0	0	0	0	0	0	0	0	0	0	0	0	0	0	0
evm.model.Contig224.3	0	0	0	0	0	0	0	0	0	0	0	0	0	0	0	0	0	0	0	0	0	0	0	0	0	0	0	0	0	0	0	0	0	0	0
evm.model.Contig224.4	0	0	0	0	0	0	0	0	0	0	0	0	0	0	0	0	0	0	0	0	0	0	0	0	0	0	0	0	0	0	0	0	0	0	0
evm.model.Contig225.1	0.046619	0.054118	0.036125	0.134099	0.021456	0.0487	0.026325	0.042513	0.011696	0	0	0.017518	0.112455	0.10755	0.070131	0.162077	0.127515	0.131329	0.070696	0.030494	0	0.018062	0.017209	0	0.159032	0.086493	0.212106	0.1464	0.133876	0.126475	0	0	0.193909	0.217659	0.250991
evm.model.Contig225.2	0	0	0	0	0	0	0	0	0	0	0	0	0	0	0	0	0	0	0	0	0	0	0	0	0	0	0	0	0	0	0	0	0.054429	0	0
evm.model.Contig225.3	0.430712	0.524949	0.341981	0.007845	0	0.019463	0.042991	0.045147	0	0.047807	0	0.056839	0.671027	0.454988	0.489452	1.00032	0.24714	0.878392	0.216707	0.265693	0.437816	0.446455	0.50695	0.170962	2.42155	0.802002	1.02326	0.960453	0.32896	1.26914	0.792557	0.626267	0	0.037724	0.089747
evm.model.Contig225.4	0.097484	0.202011	0.151494	0.156486	0.358974	0.23912	0.081546	0.069113	0.273664	0.346004	0.238211	0.109863	0.098038	0.158902	0.057457	0.100388	0	0.089213	0.067831	0.050782	0.328223	0.094871	0.134002	0.82811	0.041472	0	0.092313	0.189373	0.299124	0.217702	0.247035	0.131274	0.059196	0.472106	0.277655
evm.model.Contig225.5	0.182236	0.122873	0.173175	1.26712	0.978297	0.971015	0.927401	1.15928	1.12024	1.02316	0.705083	0.443272	0.483585	0.721435	0.147432	0.044406	0.210405	0.264844	0.735129	0.736908	0.750119	0.382179	0.071539	0.132411	0	0.016139	0.103556	0.133147	0.128498	0.142611	0.027448	0.036538	1.57097	1.06689	1.08006
evm.model.Contig225.6	0	0	0	0	0	0	0	0	0	0	0	0	0	0	0	0	0	0	0	0	0	0	0	0	0	0	0	0	0	0	0	0	0	0	0
evm.model.Contig225.7	0	0	0	0	0	0	0	0	0	0	0	0	0	0	0	0	0	0	0	0	0	0	0	0	0	0	0	0	0	0	0	0	0	0	0
evm.model.Contig226.1	0	0	0	0	0	0	0	0	0	0	0	0	0	0	0	0	0	0	0	0	0	0	0	0	0	0	0	0	0	0	0	0	0	0	0
evm.model.Contig226.2	0	0	0	0	0	0	0	0	0	0	0	0	0	0	0	0	0	0	0	0	0	0	0	0	0	0	0	0	0	0	0	0	0.029105	0	0
evm.model.Contig226.3	0	0	0	0	0	0	0	0	0	0	0	0	0	0	0	0	0	0	0	0	0	0	0	0	0	0	0	0	0	0	0	0	0	0	0
evm.model.Contig226.4	0	0	0	0	0	0	0	0	0	0	0	0	0	0	0	0	0	0	0	0	0	0	0	0	0	0	0	0	0	0	0	0	0.067851	0	0
evm.model.Contig227.1	0	0	0	0	0	0	0	0	0	0	0	0	0	0	0	0	0	0	0	0	0	0	0	0	0	0	0	0	0	0	0	0	0	0	0
evm.model.Contig227.2	0	0	0	0	0	0	0	0	0	0	0	0	0	0	0	0	0	0	0	0	0	0	0	0	0	0	0	0	0	0	0	0	0	0	0
evm.model.Contig227.3	0.032378	0	0.014524	0	0	0	0.026295	0	0.013032	0.014235	0.074631	0.028115	0.011494	0	0	0	0	0	0.077115	0	0	0	0.017972	0	0	0	0.036937	0	0.011351	0	0	0.056159	0	0	0
evm.model.Contig227.4	0	0	0	0	0	0	0	0	0	0	0	0	0	0	0	0	0	0	0	0	0	0	0	0	0	0	0	0	0	0	0	0	0	0	0
evm.model.Contig227.5	0	0	0	0	0	0	0	0	0	0	0	0	0	0	0	0	0	0	0	0	0	0	0	0	0	0	0	0	0	0	0	0	0	0	0
evm.model.Contig227.6	0	0	0	0	0	0	0	0	0	0	0	0	0	0	0	0	0	0	0	0	0	0	0	0	0	0	0	0	0	0	0	0	0.020423	0	0
evm.model.Contig227.7	0	0	0	0	0	0	0	0	0	0	0	0	0	0	0	0	0	0	0	0	0	0	0	0	0	0	0	0	0	0	0	0	0	0	0
evm.model.Contig228.1	0	0	0	0	0	0	0	0	0	0	0	0	0	0	0	0	0	0	0	0	0	0	0	0	0	0	0	0	0	0	0	0	0	0	0
evm.model.Contig228.2	0	0	0	0	0	0	0	0	0	0	0	0	0	0	0	0	0	0	0	0	0	0	0	0	0	0	0	0	0	0	0	0	0	0	0
evm.model.Contig228.3	0	0	0	0	0	0	0	0	0	0	0	0	0	0	0	0	0	0	0	0	0	0	0	0	0	0	0	0	0	0	0	0	0	0	0
evm.model.Contig228.4	0	0	0	0	0	0	0	0	0	0	0	0	0	0	0	0	0	0	0	0	0	0	0	0	0	0	0	0	0	0	0	0	0.00368	0	0
evm.model.Contig228.5	0	0	0	0	0	0	0	0	0	0	0	0	0	0	0	0	0	0	0	0	0	0	0	0	0	0	0	0	0	0	0	0	0.002954	0	0
evm.model.Contig229.1	0	0	0	0	0	0	0	0	0	0	0	0	0	0	0	0	0	0	0	0	0	0	0	0	0	0	0	0	0	0	0	0	0	0	0
evm.model.Contig229.2	0	0	0	0	0	0	0	0	0	0	0	0	0	0	0	0	0	0	0	0	0	0	0	0	0	0	0	0	0	0	0	0	0	0	0
evm.model.Contig229.3	0	0	0	0	0	0	0	0	0	0	0	0	0	0	0	0	0	0	0	0	0	0	0	0	0	0	0	0	0	0	0	0	0	0	0
evm.model.Contig229.4	15.3787	13.1467	16.4174	57.8291	62.9997	58.8212	40.6151	53.2057	41.9075	43.5381	36.6734	41.9704	33.9244	30.6264	35.6541	13.4563	15.0702	16.3863	63.8428	65.9536	73.4294	49.4749	51.1139	44.9635	10.1834	12.4697	12.179	22.0018	17.204	20.1362	13.9971	12.896	44.6422	34.0841	36.4305
evm.model.Contig229.5	0.26213	0.137954	0.405032	6.9282	3.47149	4.14666	3.65259	3.68256	3.3145	3.36468	3.96264	2.47957	1.06009	2.10762	0.283457	0.100541	0.276499	0.675775	1.87082	2.42205	2.04826	2.40658	0.770762	0.273317	0.179807	0.334454	0	0.196631	0	0.288352	0.612295	0.441494	0.449766	3.04048	2.83931
evm.model.Contig229.6	0	0	0	0	0	0	0	0	0	0	0	0	0	0	0	0	0	0	0	0	0	0	0	0	0	0	0	0	0	0	0	0	0	0	0
evm.model.Contig229.7	0	0	0	0	0	0	0	0	0	0	0	0	0	0	0	0	0	0	0	0	0	0	0	0	0	0	0	0	0	0	0	0	0	0	0
evm.model.Contig23.1	0	0	0	0	0	0	0	0	0	0	0	0	0	0	0	0	0	0	0	0	0	0	0	0	0	0	0	0	0	0	0	0	0	0	0
evm.model.Contig23.2	0	0	0	0	0	0	0	0	0	0	0	0	0	0	0	0	0	0	0	0	0	0	0	0	0	0	0	0	0	0	0	0	0	0	0
evm.model.Contig23.3	0	0	0	0	0	0	0	0	0	0	0	0	0	0	0	0	0	0	0	0	0	0	0	0	0	0	0	0	0	0	0	0	0	0	0
evm.model.Contig23.4	0	0	0	0	0	0	0	0	0	0	0	0	0	0	0	0	0	0	0	0	0	0	0	0	0	0	0	0	0	0	0	0	0	0	0
evm.model.Contig23.5	0	0	0	0	0	0	0	0	0	0	0	0	0	0	0	0	0	0	0	0	0	0	0	0	0.1751	0	0	0	0	0	0	0	0	0	0
evm.model.Contig23.6	0	0	0	0	0	0	0	0	0	0	0	0	0	0	0	0	0	0	0	0	0	0	0	0	0	0	0	0	0	0	0	0	0	0	0
evm.model.Contig23.7	0	0	0	0	0	0	0	0	0	0	0	0	0	0	0	0	0	0	0	0	0	0	0	0	0	0	0	0	0	0	0	0	0	0	0
evm.model.Contig23.8	0	0	0	0	0	0	0	0	0	0	0	0	0	0	0	0	0	0	0	0	0	0	0	0	0	0	0	0	0	0	0	0	0	0	0
evm.model.Contig23.9	0	0	0	0	0	0	0	0	0	0	0	0	0	0	0	0	0	0	0	0	0	0	0	0	0	0	0	0	0	0	0	0	0.008834	0	0
evm.model.Contig23.10	0	0	0	0	0	0	0	0	0	0	0	0	0	0	0	0	0	0	0	0	0	0	0	0	0	0	0	0	0	0	0	0	0	0	0
evm.model.Contig230.1	0	0	0	0	0	0	0	0	0	0	0	0	0	0	0	0	0	0	0	0	0	0	0	0	0	0	0	0	0	0	0	0	0	0	0
evm.model.Contig230.2	0	0	0	0	0	0	0	0	0	0	0	0	0	0	0	0	0	0	0	0	0	0	0	0	0	0	0	0	0	0	0	0	0	0	0
evm.model.Contig230.3	0	0	0	0	0	0	0	0	0	0	0	0	0	0	0	0	0	0	0	0	0	0	0	0	0	0	0	0	0	0	0	0	0	0	0
evm.model.Contig230.4	0	0	0	0	0	0	0	0	0	0	0	0	0	0	0	0	0	0	0	0	0	0	0	0	0	0	0	0	0	0	0	0	0	0	0
evm.model.Contig230.5	0	0	0	0	0	0	0	0	0	0	0	0	0	0	0	0	0	0	0	0	0	0	0	0	0	0	0	0	0	0	0	0	0.245363	0	0
evm.model.Contig230.6	0	0	0	0	0	0	0	0	0	0	0	0	0	0	0	0	0	0	0	0	0	0	0	0	0	0	0	0	0	0	0	0	0	0	0
evm.model.Contig231.1	0	0	0	0	0	0	0	0	0	0	0	0	0	0	0	0	0	0	0	0	0	0	0	0	0	0	0	0	0	0	0	0	0	0	0
evm.model.Contig231.2	0	0	0	0	0	0	0	0	0	0	0	0	0	0	0	0	0	0	0	0	0	0	0	0	0	0	0	0	0	0	0	0	0	0	0
evm.model.Contig231.3	0	0	0	0	0	0	0	0	0	0	0	0	0	0	0	0	0	0	0	0	0	0	0	0	0	0	0	0	0	0	0	0	0	0	0
evm.model.Contig231.4	0	0	0	0	0.001251	0	0	0	0.002002	0	0	0	0	0	0	0	0	0	0	0	0	0	0	0	0	0	0	0	0	0	0	0	0.026569	0	0
evm.model.Contig232.1	0	0	0	0	0	0	0	0	0	0	0	0	0	0	0	0	0	0	0	0	0	0	0	0	0	0	0	0	0	0	0	0	0	0	0
evm.model.Contig232.2	0	0	0	0	0	0	0	0	0	0	0	0	0	0	0	0	0	0	0	0	0	0	0	0	0	0	0	0	0	0	0	0	0	0	0
evm.model.Contig232.3	0	0	0	0	0	0	0	0	0	0	0	0	0	0	0	0	0	0	0	0	0	0	0	0	0	0	0	0	0	0	0	0	0.040059	0	0
evm.model.Contig232.4	0	0	0	0	0	0	0	0	0	0	0	0	0	0	0	0	0	0	0	0	0	0	0	0	0	0	0	0	0	0	0	0	0	0	0
evm.model.Contig233.1	0	0	0	0	0	0	0	0	0	0	0	0	0	0	0	0	0	0	0	0	0	0	0	0	0	0	0	0	0	0	0	0	0	0	0
evm.model.Contig233.2	0	0	0	0	0	0	0	0	0	0	0	0	0	0	0	0	0	0	0	0	0	0	0	0	0	0	0	0	0	0	0	0	0	0	0
evm.model.Contig233.3	0	0	0	0	0	0	0	0	0	0	0	0	0	0	0	0	0	0	0	0	0	0	0	0	0	0	0	0	0	0	0	0	0.099917	0	0
evm.model.Contig233.4	0.034989	0.030936	0	0	0	0.009922	0.038155	0.0226	0.02005	0	0	0.027941	0.011083	0	0.025281	0.02651	0.030953	0.021002	0.027781	0	0	0	0	0.057019	0.015807	0.028046	0.076274	0.063713	0.10896	0.028186	0	0	0.061699	0.024184	0.087528
evm.model.Contig233.5	0	0	0	0	0	0.011165	0	0.01651	0	0.020819	0.017507	0	0.013313	0	0	0	0	0	0	0	0	0	0	0	0	0	0	0	0.010892	0	0	0.014607	0	0	0
evm.model.Contig234.1	0	0	0	0	0	0	0	0	0	0	0	0	0	0	0	0	0	0	0	0	0	0	0	0	0	0	0	0	0	0	0	0	0	0	0
evm.model.Contig234.2	0	0	0	0	0	0	0	0	0	0	0	0	0	0	0	0	0	0	0	0	0	0	0	0	0	0	0	0	0	0	0	0	0	0	0
evm.model.Contig234.3	0	0	0	0	0	0	0	0	0	0	0	0	0	0	0	0	0	0	0	0	0	0	0	0	0	0	0	0	0	0	0	0	0	0	0
evm.model.Contig234.4	0	0	0	0	0	0	0	0	0	0	0	0	0	0	0	0	0	0	0	0	0	0	0	0	0	0	0	0	0	0	0	0	0	0	0
evm.model.Contig234.5	0.002281	0	0.002452	0	0	0	0	0	0	0	0	0	0	0	0	0	0	0	0	0	0	0	0	0	0.003207	0	0	0	0	0	0	0	0.003981	0	0
evm.model.Contig234.6	0	0	0	0	0	0	0	0	0	0	0	0	0	0	0	0	0	0	0	0	0	0	0	0	0	0	0	0	0	0	0	0	0	0	0
evm.model.Contig234.7	0	0	0	0	0	0	0	0	0	0	0	0	0	0	0	0	0	0	0	0	0	0	0	0	0	0	0	0	0	0	0	0	0	0	0
evm.model.Contig234.8	0	0	0	0	0	0	0	0	0	0	0	0	0	0	0	0	0	0	0	0	0	0	0	0	0	0	0	0	0	0	0	0	0	0	0
evm.model.Contig234.9	0	0	0	0	0	0	0	0	0	0	0	0	0	0	0	0	0	0	0	0	0	0	0	0	0	0	0	0	0	0	0	0	0	0	0
evm.model.Contig235.1	0	0	0	0	0	0	0	0	0	0	0	0	0	0	0	0	0	0	0	0	0	0	0	0	0	0	0	0	0	0	0	0	0	0	0
evm.model.Contig235.2	0	0	0	0	0	0	0	0	0	0	0	0	0	0	0	0	0	0	0	0	0	0	0	0	0	0	0	0	0	0	0	0	0	0	0
evm.model.Contig235.3	0	0	0	0	0	0	0	0	0	0	0	0	0	0	0	0	0	0	0	0	0	0	0	0	0	0	0	0	0	0	0	0	0	0	0
evm.model.Contig235.4	0	0	0	0	0	0	0	0	0	0	0	0	0	0	0	0	0	0	0	0	0	0	0	0	0	0	0	0	0	0	0	0	0.019984	0	0
evm.model.Contig235.5	0	0	0	0	0	0.151155	0.085472	0	0	0	0.081054	0	0	0	0	0	0	0	0	0	0	0	0	0	0	0	0	0.01907	0	0	0	0	0	0.176519	0
evm.model.Contig235.6	0.069532	0.057257	0.016955	4.09172	4.31101	4.25467	1.68971	2.32325	4.06817	1.13493	1.53027	1.50478	0.313924	0.43779	0.427739	0.044904	0.065567	0.125742	1.03167	0.73224	1.17911	0.710314	0.682654	1.00248	0	0	0.026644	0.389122	0.283219	0.52657	0.30272	0.263078	1.03752	0.206777	0.500018
evm.model.Contig235.7	0.812188	0.526692	0.538317	4.53782	4.83114	4.31019	2.9872	2.71032	3.56704	3.91061	4.2354	3.37701	1.29022	2.04233	1.02528	0.750033	0.908831	0.40557	0.388058	1.42224	1.37756	1.66158	1.45411	1.76997	0.867944	0.481417	0.78934	1.47033	0.97815	1.94984	0.338443	0.483363	4.41525	4.19515	3.83157
evm.model.Contig235.8	5.22999	4.92403	4.78882	4.34597	4.97805	5.10861	5.45583	4.58737	6.23533	6.79234	5.82771	6.02665	6.67293	4.83729	4.91921	3.7978	4.2166	3.6918	4.59108	5.47061	4.62088	5.31902	2.5735	1.8953	4.22888	4.30971	4.21591	4.46896	3.61572	4.03667	2.11348	2.2398	2.36217	6.64785	5.38481
evm.model.Contig235.9	0	0	0	0	0	0	0	0	0	0	0	0	0	0	0	0	0	0	0	0	0	0	0	0	0	0	0	0	0	0	0	0	0	0	0
evm.model.Contig236.1	0	0	0	0	0	0	0	0	0	0	0	0	0	0	0	0	0	0	0	0	0	0	0	0	0	0	0	0	0	0	0	0	0	0	0
evm.model.Contig236.2	0	0	0	0	0	0	0	0	0	0	0	0	0	0	0	0	0	0	0	0	0	0	0	0	0	0	0	0	0	0	0	0	0	0	0
evm.model.Contig236.3	0	0	0	0	0	0	0	0	0	0	0	0	0	0	0	0	0	0	0	0	0	0	0	0	0	0	0	0	0	0	0	0	0	0	0
evm.model.Contig236.4	0	0	0	0	0	0	0	0	0	0	0	0	0	0	0	0	0	0	0	0	0	0	0	0	0	0	0	0	0	0	0	0	0	0	0
evm.model.Contig236.5	0	0	0	0	0	0	0	0	0	0	0	0	0	0	0	0	0	0	0	0	0	0	0	0	0	0	0	0	0	0	0	0	0	0	0
evm.model.Contig236.6	0	0	0	0	0	0	0	0	0	0	0	0	0	0	0	0	0	0	0	0	0	0	0	0	0	0	0	0	0	0	0	0	0	0	0
evm.model.Contig236.7	0	0	0	0	0	0	0	0	0	0	0	0	0	0	0	0	0	0	0	0	0	0	0	0	0	0	0	0	0	0	0	0	0	0	0
evm.model.Contig236.8	0	0	0	0	0	0	0	0	0	0	0	0	0	0	0	0	0	0	0	0	0	0	0	0	0	0	0	0	0	0	0	0	0	0	0
evm.model.Contig237.1	0	0	0	0	0	0	0	0	0	0	0	0	0	0	0	0	0	0	0	0	0	0	0	0	0	0	0	0	0	0	0	0	0.015936	0	0
evm.model.Contig237.2	0	0	0	0	0	0	0	0	0	0	0	0	0	0	0	0	0	0	0	0	0	0	0	0	0	0	0	0	0	0	0	0	0	0	0
evm.model.Contig238.1	0	0	0	0	0	0	0	0	0	0	0	0	0	0	0	0	0	0	0	0	0	0	0	0	0	0	0	0	0	0	0	0	0	0	0
evm.model.Contig238.2	0	0	0	0	0	0	0	0	0	0	0	0	0	0	0	0	0	0	0	0	0	0	0	0	0	0	0	0	0	0	0	0	0	0	0
evm.model.Contig238.3	0	0	0	0	0	0	0	0	0	0	0	0	0	0	0	0	0	0	0	0	0	0	0	0	0	0	0	0	0	0	0	0	0	0	0
evm.model.Contig238.4	0	0	0	0	0	0	0	0	0	0	0	0	0	0	0	0	0	0	0	0	0	0	0	0	0	0	0	0	0	0	0	0	0.099128	0	0
evm.model.Contig239.1	0	0	0	0	0	0	0	0	0	0	0	0	0	0	0	0	0	0	0	0	0	0	0	0	0	0	0	0	0	0	0	0	0	0	0
evm.model.Contig239.2	0	0	0	0	0	0	0	0	0	0	0	0	0	0	0	0	0	0	0	0	0	0	0	0	0	0	0	0	0	0	0	0	0	0	0
evm.model.Contig239.3	0	0	0	0	0	0	0	0	0	0	0	0	0	0	0	0	0	0	0	0	0	0	0	0	0	0	0	0	0	0	0	0	0	0	0
evm.model.Contig239.4	0	0	0	0	0	0	0	0	0	0	0	0	0	0	0	0	0	0	0	0	0	0	0	0	0	0	0	0	0	0	0	0	0	0	0
evm.model.Contig239.5	0	0	0	0	0	0	0	0	0	0	0	0	0	0	0	0	0	0	0	0	0	0	0	0	0	0	0	0	0	0	0	0	0	0	0
evm.model.Contig239.6	0	0	0	0	0	0	0	0	0	0	0	0	0	0	0	0	0	0	0	0	0	0	0	0	0	0	0	0	0	0	0	0	0	0	0
evm.model.Contig239.7	0	0	0	0	0	0	0	0	0	0	0	0	0	0	0	0	0	0	0	0	0	0	0	0	0	0	0	0	0	0	0	0	0	0	0
evm.model.Contig239.8	0	0	0	0	0	0	0	0	0	0	0	0	0	0	0	0	0	0	0	0	0	0	0	0	0	0	0	0	0	0	0	0	0	0	0
evm.model.Contig24.1	0	0	0	0	0	0	0	0	0	0	0	0	0	0	0	0	0	0	0	0	0	0	0	0	0	0	0	0	0	0	0	0	0	0	0
evm.model.Contig24.2	0	0	0	0	0	0	0	0	0	0	0	0	0	0	0	0	0	0	0	0	0	0	0	0	0	0	0	0	0	0	0	0	0	0	0
evm.model.Contig24.3	0	0	0	0	0	0	0	0	0	0	0	0	0	0	0	0	0	0	0	0	0	0	0	0	0	0	0	0	0	0	0	0	0	0	0
evm.model.Contig24.4	0	0	0	0	0	0	0	0	0	0	0	0	0	0	0	0	0	0	0	0	0	0	0	0	0	0	0	0	0	0	0	0	0	0	0
evm.model.Contig24.5	0.041736	0.020855	0	0.611504	0.715051	0.747007	0.129843	0.293691	0.373166	0.087163	0.208938	0.13345	0.255084	0.391182	0	0	0.063022	0	0.166981	0.132196	0.21646	0.05114	0	0	0.028292	0	0.030117	0.056063	0	0	0.057403	0.029278	0.364135	0.105848	0.169366
evm.model.Contig24.6	0	0	0	0	0	0	0	0	0	0	0	0	0	0	0	0	0	0	0	0	0	0	0	0	0	0	0	0	0	0	0	0	0.104227	0	0
evm.model.Contig24.7	0	0	0	0	0	0	0	0	0	0	0	0	0	0	0	0	0	0	0	0	0	0	0	0	0	0	0	0	0	0	0	0	0.190553	0	0
evm.model.Contig24.8	0	0	0	0	0	0	0	0	0	0	0	0	0	0	0	0	0	0	0	0	0	0	0	0	0	0	0	0	0	0	0	0	0	0	0
evm.model.Contig24.9	0	0	0	0	0	0	0	0	0	0	0	0	0	0	0	0	0	0	0	0	0	0	0	0	0	0	0	0	0	0	0	0	0	0	0
evm.model.Contig24.10	0	0	0	0	0	0	0	0	0	0	0	0	0	0	0	0	0	0	0	0	0	0	0	0	0	0	0	0	0	0	0	0	0	0	0
evm.model.Contig24.11	0	0	0	0	0	0	0	0	0	0	0	0	0	0	0	0	0	0	0	0	0	0	0	0	0	0	0	0	0	0	0	0	0	0	0
evm.model.Contig24.12	0	0	0	0	0	0	0	0	0	0	0	0	0	0	0	0	0	0	0	0	0	0	0	0	0	0	0	0	0	0	0	0	0	0	0
evm.model.Contig240.1	0	0	0	0	0	0	0	0	0	0	0	0	0	0	0	0	0	0	0	0	0	0	0	0	0	0	0	0	0	0	0	0	0	0	0
evm.model.Contig240.2	0	0	0	0	0	0	0	0	0	0	0	0	0	0	0	0	0	0	0	0	0	0	0	0	0	0	0	0	0	0	0	0	0	0	0
evm.model.Contig240.3	0	0	0	0	0	0	0	0	0	0	0	0	0	0	0	0	0	0	0	0	0	0	0	0	0	0	0	0	0	0	0	0	0	0	0
evm.model.Contig240.4	0	0	0	0	0	0	0	0	0	0	0	0	0	0	0	0	0	0	0	0	0	0	0	0	0	0	0	0	0	0	0	0	0	0	0
evm.model.Contig241.13	0	0	0	0	0	0	0	0	0	0	0	0	0	0	0	0	0	0	0	0	0	0	0	0	0	0	0	0	0	0	0	0	0	0	0
evm.model.Contig241.12	0	0	0	0	0	0	0	0	0	0	0	0	0	0	0	0	0	0	0	0	0	0	0	0	0	0	0	0	0	0	0	0	0	0	0
evm.model.Contig241.1	0	0.004703	0.006137	0.002637	0.004307	0.003915	0.001154	0.003225	0.00368	0.005145	0	0.009461	0.030023	0.010739	0.022903	0.012594	0.00531	0.001467	0.013479	0.010289	0.017378	0.001326	0	0.006395	0.038687	0.017567	0.022757	0.007202	0.004897	0.013099	0.007135	0.031249	0.047262	0.00318	0.002196
evm.model.Contig241.2	6.69602	5.64323	5.34507	13.5737	17.0908	15.876	9.50493	12.7444	14.4334	8.63612	9.10437	15.7068	18.6017	18.9706	38.9548	10.2808	5.71121	4.64164	24.1539	19.2518	27.2106	9.199	5.23439	14.7601	31.1999	26.3529	25.3154	9.28938	16.702	10.1349	8.10907	9.85389	3.73166	7.19845	7.86621
evm.model.Contig241.3	0.445592	0.213289	0.485803	2.96741	1.86823	1.71802	1.57513	1.72945	1.99329	1.0942	1.17959	2.34122	3.0128	4.00258	1.52367	0.150117	0.539639	0.43937	2.67636	2.28009	2.28624	0.831281	0.18295	0.716116	0.394232	0.926162	0.832699	0.441413	0.175651	0.406453	0.286581	0.52281	1.29765	1.97352	2.02199
evm.model.Contig241.4	0	0	0	0	0	0	0	0	0	0	0	0	0	0	0	0	0	0	0	0	0	0	0	0	0	0	0	0	0	0	0	0	0	0	0
evm.model.Contig241.5	0	0	0	0	0	0.038942	0	0	0	0	0	0	0	0	0	0	0	0	0	0	0	0	0	0	0	0	0	0	0	0	0	0	0	0	0.012941
evm.model.Contig241.6	0.02554	0	0	0.417324	0.325799	0.317221	0.042287	0.125542	0.124885	0.045527	0.044345	0.040479	0.096649	0	0.192183	0	0	0	0.366018	0.141022	0.209234	0.127856	0	0.231834	0	0.033888	0	0.027584	0	0	0.079871	0.043237	0.36458	0.038211	0.086728
evm.model.Contig241.7	1.78844	1.01954	1.35267	2.90283	1.95893	2.32431	2.0081	3.00928	1.39198	2.39946	2.3467	1.89622	1.54195	1.62201	0.530562	0.97099	0.584842	1.02168	0.658871	1.99072	0.53726	1.29791	0.097312	0.076273	1.77681	0.571886	0.651655	0.672454	0.185736	1.09842	1.02027	0.957598	1.32891	2.35036	2.61078
evm.model.Contig241.8	0	0	0	0	0	0	0	0	0.178124	0.064511	0	0	0	0	0	0	0	0	0	0	0	0	0	0	0	0	0	0	0	0	0	0	0	0	0.030036
evm.model.Contig241.9	10.103	9.40079	6.65843	11.0096	9.15515	10.6324	9.52989	8.44936	10.4048	9.47068	10.1328	7.57489	14.0347	14.8062	9.19537	10.3326	9.47848	9.53173	17.6919	12.133	12.1165	13.296	8.31865	8.26317	26.8294	22.3359	23.8579	16.5002	15.0131	12.4584	4.9404	4.32491	21.329	10.4783	13.2486
evm.model.Contig241.10	0	0	0	0	0	0	0	0	0	0	0	0	0	0	0	0	0	0	0	0	0	0	0	0	0	0	0	0	0	0	0	0	0	0	0
evm.model.Contig241.11	0.34034	0.110684	0.434901	1.7994	1.24602	2.40093	1.58365	1.09842	2.31278	2.05899	1.13625	2.42238	0.878548	0.882164	0.350217	0.051958	0.65527	0.735105	0.2408	0.649325	1.11666	1.18381	0.845365	0.844075	0.200207	0.27941	0.089616	0.128412	0.080206	0.157377	0	0.04082	0.581944	2.1106	1.73722
evm.model.Contig242.1	0	0	0	0	0	0	0	0	0	0	0	0	0	0	0	0	0	0	0	0	0	0	0	0	0	0	0	0	0	0	0	0	0	0	0
evm.model.Contig242.2	0	0	0	0	0	0	0	0	0	0	0	0	0	0	0	0	0	0	0	0	0	0	0	0	0	0	0	0	0	0	0	0	0.172325	0	0
evm.model.Contig242.3	0	0	0	0	0	0	0	0	0	0	0	0	0	0	0	0	0	0	0	0	0	0	0	0	0	0	0	0	0	0	0	0	0	0	0
evm.model.Contig243.1	0	0	0	0	0	0	0	0	0	0	0	0	0	0	0	0	0	0	0	0	0	0	0	0	0	0	0	0	0	0	0	0	0	0	0
evm.model.Contig243.2	0	0	0	0	0	0	0	0	0	0	0	0	0	0	0	0	0	0	0	0	0	0	0	0	0	0	0	0	0	0	0	0	0	0	0
evm.model.Contig243.3	0	0	0	0	0	0	0	0	0	0	0	0	0	0	0	0	0	0	0	0	0	0	0	0	0.136004	0	0.017068	0	0	0	0	0	0.214153	0	0
evm.model.Contig243.4	0	0	0	0	0	0	0	0	0	0	0	0	0	0	0	0	0	0	0	0	0	0	0	0	0	0	0	0	0	0	0	0	0	0	0
evm.model.Contig243.5	1.45497	1.62983	1.05628	0.797398	1.04976	0.702181	0.782821	0.940052	0.804966	1.02851	1.28042	1.01566	0.835775	1.02862	1.71933	0.860059	0.819084	0.546225	1.17294	0.900145	1.38535	0.475478	1.04502	1.23144	2.12685	1.50614	1.53816	0.890351	1.07942	0.69227	0.571579	0.581351	1.97086	0.703084	0.719772
evm.model.Contig244.1	0	0	0	0	0	0	0	0	0	0	0	0	0	0	0	0	0	0	0	0	0	0	0	0	0	0	0	0	0	0	0	0	0	0	0
evm.model.Contig244.2	0	0	0	0	0	0	0	0	0	0	0	0	0	0	0	0	0	0	0	0	0	0	0	0	0	0	0	0	0	0	0	0	0	0	0
evm.model.Contig244.3	0	0	0	0	0	0	0	0	0	0	0	0	0	0	0	0	0	0	0	0	0	0	0	0	0	0	0	0	0	0	0	0	0	0	0
evm.model.Contig244.4	0	0	0	0	0	0	0	0	0	0	0	0	0	0	0	0	0	0	0	0	0	0	0	0	0	0	0	0	0	0	0	0	0	0	0
evm.model.Contig244.5	0	0	0	0	0	0	0	0	0	0	0	0	0	0	0	0	0	0	0	0	0	0	0	0	0	0.028579	0	0	0	0	0	0	0.073618	0	0
evm.model.Contig244.6	0	0	0	0	0	0	0	0	0	0	0	0	0	0	0	0	0	0	0	0	0	0	0	0	0	0	0.04759	0	0	0	0	0	0	0	0
evm.model.Contig244.7	0	0	0	0	0	0	0	0	0	0	0	0	0	0	0	0	0	0	0	0	0	0	0	0	0	0	0	0	0	0	0	0	0.006701	0	0
evm.model.Contig244.8	0	0	0	0	0	0	0	0	0	0	0	0	0	0	0	0	0	0	0	0	0	0	0	0	0	0	0	0	0	0	0	0	0	0	0
evm.model.Contig245.1	0	0	0	0	0	0	0	0	0	0	0	0	0	0	0	0	0	0	0	0	0	0	0	0	0	0	0	0	0	0	0	0	0	0	0
evm.model.Contig245.2	0	0	0	0	0	0	0	0	0	0	0	0	0	0	0	0	0	0	0	0	0	0	0	0	0	0	0	0	0	0	0	0	0.023646	0.011195	0
evm.model.Contig245.3	0	0	0	0	0	0	0	0	0	0	0	0	0	0	0	0	0	0	0	0	0	0	0	0	0	0	0	0	0	0	0	0	0.052745	0	0
evm.model.Contig245.4	0	0	0	0	0	0	0	0	0	0	0	0	0	0	0	0	0	0	0	0	0	0	0	0	0	0	0	0	0	0	0	0	0.024774	0	0
evm.model.Contig246.1	0	0	0	0	0	0	0	0	0	0	0	0	0	0	0	0	0	0	0	0	0	0	0	0	0	0	0	0	0	0	0	0	0	0	0
evm.model.Contig246.2	0	0	0	0	0	0	0	0	0	0	0	0	0	0	0	0	0	0	0	0	0	0	0	0	0	0	0	0	0	0	0	0	0.029373	0	0
evm.model.Contig246.3	0	0	0	0	0	0	0	0	0	0	0	0	0	0	0	0	0	0	0	0	0	0	0	0	0	0	0	0	0	0	0	0	0.029489	0	0
evm.model.Contig246.4	0	0	0	0	0	0	0	0	0	0	0	0	0	0	0	0	0	0	0	0	0	0	0	0	0	0	0	0	0	0	0	0	0	0	0
evm.model.Contig246.5	0	0	0	0	0	0	0	0	0	0	0	0	0	0	0	0	0	0	0	0	0	0	0	0	0	0	0	0	0	0	0	0	0	0	0
evm.model.Contig247.1	0	0	0	0	0	0	0	0	0	0	0	0	0	0	0	0	0	0	0	0	0	0	0	0	0	0	0	0	0	0	0	0	0	0	0
evm.model.Contig247.2	0	0	0	0	0	0	0	0	0	0	0	0	0	0	0	0	0	0	0	0	0	0	0	0	0	0	0	0	0	0	0	0	0	0	0
evm.model.Contig247.3	0	0	0	0	0	0	0	0	0	0	0	0	0	0	0	0	0	0	0	0	0	0	0	0	0	0	0	0	0	0	0	0	0	0	0
evm.model.Contig247.4	0	0	0	0	0	0	0	0	0	0	0	0	0	0	0	0	0	0	0	0	0	0	0	0	0	0	0	0	0	0	0	0	0	0	0
evm.model.Contig247.5	0	0	0	0	0	0	0	0	0	0	0	0	0	0	0	0	0	0	0	0	0	0	0	0	0	0	0	0	0	0	0	0	0.04617	0	0
evm.model.Contig247.6	0	0	0	0	0	0	0	0	0	0	0	0	0	0	0	0	0	0	0	0	0	0	0	0	0	0	0	0	0	0	0	0	0	0	0
evm.model.Contig247.7	0	0	0	0	0	0	0	0	0	0	0	0	0	0	0	0	0	0	0	0	0	0	0	0	0	0	0	0	0	0	0	0	0	0	0
evm.model.Contig247.8	0	0	0	0	0	0	0	0	0	0	0	0	0	0	0	0	0	0	0	0	0	0	0	0	0	0	0	0	0	0	0	0	0	0	0
evm.model.Contig247.9	0	0	0	0	0	0	0	0	0	0	0	0	0	0	0	0	0	0	0	0	0	0	0	0	0	0	0	0	0	0	0	0	0	0	0
evm.model.Contig248.1	0	0	0	0	0	0	0	0	0	0	0	0	0	0	0	0	0	0	0	0	0	0	0	0	0	0	0	0	0	0	0	0	0	0	0
evm.model.Contig248.2	0	0	0	0	0	0	0	0	0	0	0	0	0	0	0	0	0	0	0	0	0	0	0	0	0	0	0	0	0	0	0	0	0	0	0
evm.model.Contig248.3	0	0	0	0	0	0	0	0	0	0	0	0	0	0	0	0	0	0	0	0	0	0	0	0	0	0	0	0	0	0	0	0	0	0	0
evm.model.Contig249.1	0	0	0	0	0	0	0	0	0	0	0	0	0	0	0	0	0	0	0	0	0	0	0	0	0	0	0	0	0	0	0	0	0	0	0
evm.model.Contig249.2	0	0	0	0	0	0	0	0	0	0	0	0	0	0	0	0	0	0	0	0	0	0	0	0	0	0	0	0	0	0	0	0	0	0	0
evm.model.Contig249.3	0	0	0	0	0	0	0	0	0	0	0	0	0	0	0	0	0	0	0	0	0	0	0	0	0	0	0	0	0	0	0	0	0	0	0
evm.model.Contig249.4	0	0	0	0	0	0	0	0	0	0	0	0	0	0	0	0	0	0	0	0	0	0	0	0	0.173259	0.075666	0.099512	0	0	0	0	0	0.102473	0	0
evm.model.Contig249.5	0	0	0	0	0	0	0	0	0	0	0	0	0	0	0	0	0	0	0	0	0	0	0	0	0	0	0	0	0	0	0	0	0	0	0
evm.model.Contig249.6	0	0	0	0	0	0	0	0	0	0	0	0	0	0	0	0	0	0	0	0	0	0	0	0	0	0	0	0	0	0	0	0	0	0	0
evm.model.Contig249.7	0	0	0	0	0	0	0	0	0	0	0	0	0	0	0	0	0	0	0	0	0	0	0	0	0	0	0	0	0	0	0	0	0	0	0
evm.model.Contig249.8	0	0	0	0	0	0	0	0	0	0	0	0	0	0	0	0	0	0	0	0	0	0	0	0	0	0	0	0	0	0	0	0	0	0	0
evm.model.Contig249.9	0	0	0	0	0	0	0	0	0	0	0	0	0	0	0	0	0	0	0	0	0	0	0	0	0	0	0	0	0	0	0	0	0	0	0
evm.model.Contig25.1	0	0	0	0	0	0	0	0	0	0	0	0	0	0	0	0	0	0	0	0	0	0	0	0	0	0	0	0	0	0	0	0	0	0	0
evm.model.Contig25.2	0	0	0	0	0	0	0	0	0	0	0	0	0	0	0	0	0	0	0	0	0	0	0	0	0	0	0	0	0	0	0	0	0.027268	0	0
evm.model.Contig25.3	0	0	0	0	0	0	0	0	0	0	0	0	0	0	0	0	0	0	0	0	0	0	0	0	0	0	0	0	0	0	0	0	0	0	0
evm.model.Contig25.4	0	0	0	0	0	0	0	0	0	0	0	0	0	0	0	0	0	0	0	0	0	0	0	0	0	0	0	0	0	0	0	0	0	0	0
evm.model.Contig25.5	0	0	0	0	0	0	0	0	0	0	0	0	0	0	0	0	0	0	0	0	0	0	0	0	0	0	0	0	0	0	0	0	0.273446	0	0
evm.model.Contig25.6	0	0	0	0	0	0	0	0	0	0	0	0	0	0	0	0	0	0	0	0	0	0	0	0	0	0	0	0	0	0	0	0	0	0	0
evm.model.Contig25.7	0	0	0	0	0	0	0	0	0	0	0	0	0	0	0	0	0	0	0	0	0	0	0	0	0	0	0	0	0	0	0	0	0	0	0
evm.model.Contig25.8	0	0	0	0	0	0	0	0	0	0	0	0	0	0	0	0	0	0	0	0	0	0	0	0	0	0	0	0	0	0	0	0	0	0	0
evm.model.Contig25.9	0	0	0	0	0	0	0	0	0	0	0	0	0	0	0	0	0	0	0	0	0	0	0	0	0	0	0	0	0	0	0	0	0	0	0
evm.model.Contig250.1	0	0	0	0	0	0	0	0	0	0	0	0	0	0	0	0	0	0	0	0	0	0	0	0	0	0	0	0	0	0	0	0	0	0	0
evm.model.Contig250.2	0	0	0	0	0	0	0	0	0	0	0	0	0	0	0	0	0	0	0	0	0	0	0	0	0	0	0	0	0	0	0	0	0	0	0
evm.model.Contig250.3	8.49626	14.9143	3.22608	14.9043	14.8298	20.2452	15.7712	14.2005	11.0892	14.4335	12.7183	11.599	2.58479	9.54229	21.4287	3.49294	11.4025	9.32906	31.2923	12.2236	23.3909	3.42541	3.38249	2.45864	12.7398	12.7443	11.6647	13.6677	15.6459	11.3725	4.27608	6.34812	6.02471	8.83526	9.27092
evm.model.Contig250.4	0	0	0	0	0	0	0	0	0	0	0	0	0	0	0	0	0	0	0	0	0	0	0	0	0	0	0	0	0	0	0	0	0.075796	0	0
evm.model.Contig250.5	0	0	0	0	0	0	0	0	0	0	0	0	0	0	0	0	0	0	0	0	0	0	0	0	0	0	0	0	0	0	0	0	0	0	0
evm.model.Contig250.6	0	0	0	0	0	0	0	0	0	0	0	0	0	0	0	0	0	0	0	0	0	0	0	0	0	0	0	0	0	0	0	0	0	0	0
evm.model.Contig250.7	0	0	0	0	0	0	0	0	0	0	0	0	0	0	0	0	0	0	0	0	0	0	0	0	0	0	0	0	0	0	0	0	0	0	0
evm.model.Contig251.1	0	0	0	0	0	0	0	0	0	0	0	0	0	0	0	0	0	0	0	0	0	0	0	0	0	0	0	0	0	0	0	0	0.087259	0	0
evm.model.Contig251.2	0	0	0	0	0	0	0	0	0	0	0	0	0	0	0	0	0	0	0	0	0	0	0	0	0	0	0	0	0	0	0	0	0	0	0
evm.model.Contig251.3	0	0.029357	0	0.047169	0.054702	0.111965	0.50312	0.139928	0.061235	0.168275	0.177507	0.109419	0.532246	0.412165	0.301484	0.01583	0	0	0.020696	0.044378	0	0.035144	0.21975	0.168843	0	0.025623	0	0	0.061516	0.031188	0.024462	0	90.5574	38.4536	249.48
evm.model.Contig251.4	5.60635	5.13176	4.2207	8.21257	7.9878	6.46603	6.84518	7.35055	10.3979	10.3199	12.237	9.80505	15.612	10.6805	11.709	12.7686	10.7792	9.60465	32.9823	19.5759	23.7847	8.15352	12.9393	15.965	10.4301	13.758	13.4431	11.5772	10.706	10.8028	1.6594	1.62322	9.25149	7.66433	8.36533
evm.model.Contig251.5	1.79818	1.91617	2.20949	3.77948	3.98026	3.39013	4.40203	4.77787	5.11052	4.88027	3.86602	3.90398	3.05738	3.6313	2.01058	2.49152	3.56274	3.06723	3.17797	4.24243	3.62136	3.80827	3.57018	3.16191	2.23454	2.69624	2.05511	2.94653	2.78723	3.69063	0.578964	0.90995	2.84462	4.95157	4.51189
evm.model.Contig251.6	0	0	0	0	0	0	0	0	0	0	0	0	0	0	0	0	0	0	0	0	0	0	0	0	0	0	0	0	0	0	0	0	0	0	0
evm.model.Contig252.1	0	0	0	0	0	0	0	0	0	0	0	0	0	0	0	0	0	0	0	0	0	0	0	0	0	0	0	0	0	0	0	0	0	0	0
evm.model.Contig252.2	0	0	0	0	0	0	0	0	0	0	0	0	0	0	0	0	0	0	0	0	0	0	0	0	0	0	0	0	0	0	0	0	0.08025	0	0
evm.model.Contig252.3	0	0	0	0	0	0	0	0	0	0	0	0	0	0	0	0	0	0	0	0	0	0	0	0	0	0	0	0	0	0	0	0	0	0	0
evm.model.Contig252.4	0	0	0	0	0	0.009398	0	0	0	0	0	0	0	0	0	0	0	0	0	0	0	0	0	0	0	0	0	0	0	0	0	0	0	0	0
evm.model.Contig253.1	0	0	0	0	0	0	0	0	0	0	0	0	0	0	0	0	0	0	0	0	0	0	0	0	0	0	0	0	0	0	0	0	0.014367	0	0
evm.model.Contig253.2	0	0	0	0	0	0	0	0	0	0	0	0	0	0	0	0	0	0	0	0	0	0	0	0	0	0	0	0	0	0	0	0	0	0	0
evm.model.Contig253.3	0	0	0	0	0	0	0	0	0	0	0	0	0	0	0	0	0	0	0	0	0	0	0	0	0	0	0	0	0	0	0	0	0	0	0
evm.model.Contig254.1	0	0	0	0	0	0	0	0	0	0	0	0	0	0	0	0	0	0	0	0	0	0	0	0	0	0	0	0	0	0	0	0	0	0	0
evm.model.Contig254.2	0	0	0	0	0	0	0	0	0	0.040946	0	0.019103	0	0	0	0	0	0	0	0	0	0	0	0	0.065659	0.029247	0.07498	0	0	0	0	0	0	0	0
evm.model.Contig254.3	0	0	0	0	0	0	0	0	0	0	0	0	0	0	0	0	0	0	0	0	0	0	0	0	0	0	0	0	0	0	0	0	0	0	0
evm.model.Contig254.4	0	0	0	0	0	0	0	0	0	0	0	0	0	0	0	0	0	0	0	0	0	0	0	0	0	0	0	0	0	0	0	0	0	0	0
evm.model.Contig254.5	0	0	0	0	0	0	0	0	0	0	0	0	0	0	0	0	0	0	0	0	0	0	0	0	0	0	0	0	0	0	0	0	0	0	0
evm.model.Contig254.6	0	0	0	0	0	0	0	0	0	0	0	0	0	0	0	0	0	0	0	0	0	0	0	0	0	0	0	0	0	0	0	0	0	0	0
evm.model.Contig255.1	0	0	0	0	0	0	0	0	0	0	0	0	0	0	0	0	0	0	0	0	0	0	0	0	0	0	0	0	0	0	0	0	0	0	0
evm.model.Contig255.2	0	0	0	0	0	0	0	0	0	0	0	0	0	0	0	0	0	0	0	0	0	0	0	0	0	0	0	0	0	0	0	0	0	0	0
evm.model.Contig255.3	0	0	0	0	0	0	0	0	0	0	0	0	0	0	0	0	0	0	0	0	0	0	0	0	0	0	0	0	0	0	0	0	0	0	0
evm.model.Contig256.1	0	0	0	0	0	0	0	0	0	0	0	0	0	0	0	0	0	0	0	0	0	0	0	0	0	0	0	0	0	0	0	0	0	0	0
evm.model.Contig256.2	0	0	0	0	0	0	0	0	0	0	0	0	0	0	0	0	0	0	0	0	0	0	0	0	0	0	0	0	0	0	0	0	0	0	0
evm.model.Contig256.3	0	0	0	0	0	0	0	0	0	0	0	0	0	0	0	0	0	0	0	0	0	0	0	0	0	0	0	0	0	0	0	0	0	0	0
evm.model.Contig256.4	0	0	0	0	0	0	0	0	0	0	0	0	0	0	0	0	0	0	0	0	0	0	0	0	0	0	0	0	0	0	0	0	0	0	0
evm.model.Contig257.1	0	0	0	0	0	0	0	0	0	0	0	0	0	0	0	0	0	0	0	0	0	0	0	0	0	0	0	0	0	0	0	0	0	0	0
evm.model.Contig257.2	0	0	0	0	0	0	0	0	0	0	0	0	0	0	0	0	0	0	0	0	0	0	0	0	0	0	0	0	0	0	0	0	0	0	0
evm.model.Contig257.3	0	0	0	0	0	0	0	0	0	0	0	0	0	0	0	0	0	0	0	0	0	0	0	0	0	0	0	0	0	0	0	0	0	0	0
evm.model.Contig257.4	0	0	0	0	0	0	0	0	0	0	0	0	0	0	0	0	0	0	0	0	0	0	0	0	0	0	0	0	0	0	0	0	0	0	0
evm.model.Contig258.1	0	0	0	0	0	0	0	0	0	0	0	0	0	0	0	0	0	0	0	0	0	0	0	0	0	0	0	0	0	0	0	0	0	0	0
evm.model.Contig258.2	0	0	0	0	0	0	0	0	0	0	0	0	0	0	0	0	0	0	0	0	0	0	0	0	0	0	0	0	0	0	0	0	0	0	0
evm.model.Contig259.1	0	0	0	0	0	0	0	0	0	0	0	0	0	0	0	0	0	0	0	0	0	0	0	0	0	0	0	0	0	0	0	0	0	0	0
evm.model.Contig259.2	0	0	0	0	0	0	0	0	0	0	0	0	0	0	0	0	0	0	0	0	0	0	0	0	0	0	0	0	0	0	0	0	0	0	0
evm.model.Contig259.3	0	0	0	0	0	0	0	0	0	0	0	0	0	0	0	0	0	0	0	0	0	0	0	0	0	0	0	0	0	0	0	0	0.011766	0	0
evm.model.Contig259.4	0	0	0	0	0	0	0	0	0	0	0	0	0	0	0	0	0	0	0	0	0	0	0	0	0	0	0	0	0	0	0	0	0.038538	0	0
evm.model.Contig259.5	0	0	0	0	0	0	0	0	0	0	0	0	0	0	0	0	0	0	0	0	0	0	0	0	0	0	0	0	0	0	0	0	0.11015	0	0
evm.model.Contig259.6	0	0	0	0	0	0	0	0	0	0	0	0	0	0	0	0	0	0	0	0	0	0	0	0	0	0	0	0	0	0	0	0	0.204333	0	0
evm.model.Contig259.7	0	0	0	0	0	0	0	0	0	0	0	0	0	0	0	0	0	0	0	0	0	0	0	0	0	0	0	0	0	0	0	0	0	0	0
evm.model.Contig259.8	0	0	0	0	0	0	0	0	0	0	0	0	0	0	0	0	0	0	0	0	0	0	0	0	0	0	0	0	0	0	0	0	0	0	0
evm.model.Contig26.1	0	0	0	0	0	0	0	0	0	0	0	0	0	0	0	0	0	0	0	0	0	0	0	0	0	0	0	0	0	0	0	0	0	0	0
evm.model.Contig26.2	0	0	0	0	0	0	0	0	0	0	0	0	0	0	0	0	0	0	0	0	0	0	0	0	0	0	0	0	0	0	0	0	0	0	0
evm.model.Contig26.3	0	0	0	0	0	0	0	0	0	0	0	0	0	0	0	0	0	0	0	0	0	0	0	0	0	0	0	0	0	0	0	0	0.039504	0	0
evm.model.Contig26.4	0	0	0	0	0	0	0	0	0	0	0	0	0	0	0	0	0	0	0	0	0	0	0	0	0	0	0.037026	0	0	0	0	0	0	0	0
evm.model.Contig26.5	0	0	0	0	0	0	0	0	0	0	0	0	0	0	0	0	0	0	0	0	0	0	0	0	0	0	0	0	0	0	0	0	0	0	0
evm.model.Contig26.6	0	0	0	0	0	0	0	0	0	0	0	0	0	0	0	0	0	0	0	0	0	0	0	0	0	0	0	0	0	0	0	0	0	0	0
evm.model.Contig260.1	0	0	0	0	0	0	0	0	0	0	0	0	0	0	0	0	0	0	0	0	0	0	0	0	0	0	0	0	0	0	0	0	0	0	0
evm.model.Contig260.2	0	0	0	0	0	0	0	0	0	0	0	0	0	0	0	0	0	0	0	0	0	0	0	0	0	0	0	0	0	0	0	0	0	0	0
evm.model.Contig260.3	0.003176	0	0	0	0	0	0	0	0	0	0	0	0	0	0	0	0	0	0	0	0	0	0	0	0	0	0	0	0	0	0	0	0	0	0
evm.model.Contig261.1	0	0	0	0	0	0	0	0	0	0	0	0	0	0	0	0	0	0	0	0	0	0	0	0	0	0	0	0	0	0	0	0	0	0	0
evm.model.Contig261.2	0	0	0	0	0	0	0	0	0	0	0	0	0	0	0	0	0	0	0	0	0	0	0	0	0	0	0	0	0	0	0	0	0.36641	0	0
evm.model.Contig261.3	31.2249	21.224	32.7359	302.645	341.259	425.289	208.463	215.579	186.528	215.148	153.755	251.721	488.156	417.023	653.827	1.90299	3.50892	3.3294	958.337	720.015	962.032	220.4	479.562	365.878	9.71032	8.39444	8.45485	9.55798	5.61942	12.6	65.2676	58.3429	0.880754	4.48697	11.2554
evm.model.Contig261.4	0.235098	0.499712	0.282219	0.062715	0	0.015782	0	0.044842	0	0	0.082888	0	0.086953	0.039635	0.057457	0.306073	0.168769	0.154108	0	0.094506	0.045459	0	0	0	1.36397	0.690061	0.83103	0.404965	0.140589	0.101752	0	0.090432	0.15842	0.108077	0.095998
evm.model.Contig261.5	2.08749	1.71271	3.38009	55.1861	58.5545	66.9492	40.1609	33.2806	44.0659	62.6378	41.8702	45.975	55.2925	65.371	35.3277	8.188	19.3329	16.34	95.0291	129.741	98.5504	72.1282	94.5175	47.8701	2.71156	4.55159	2.91201	10.6817	7.62047	16.2182	7.43377	11.3176	3.64339	3.13294	6.23515
evm.model.Contig262.1	0	0	0	0	0	0	0	0	0	0	0	0	0	0	0	0	0	0	0	0	0	0	0	0	0	0	0	0	0	0	0	0	0	0	0
evm.model.Contig262.2	0	0	0	0	0	0	0	0	0	0	0	0	0	0	0	0	0	0	0	0	0	0	0	0	0	0	0	0	0	0	0	0	0	0	0
evm.model.Contig262.3	0	0	0	0	0	0	0	0	0	0	0	0	0	0	0	0	0	0	0	0	0	0	0	0	0	0	0	0	0	0	0	0	0	0	0
evm.model.Contig262.4	0	0	0	0	0	0	0	0	0	0	0	0	0	0	0	0	0	0	0	0	0	0	0	0	0	0	0	0	0	0	0	0	0	0	0
evm.model.Contig263.1	0	0	0	0	0	0	0	0	0	0	0	0	0	0	0	0	0	0	0	0	0	0	0	0	0	0	0	0	0	0	0	0	0	0	0
evm.model.Contig263.2	0	0	0	0	0	0	0	0	0	0	0	0	0	0	0	0	0	0	0	0	0	0	0	0	0	0	0	0	0	0	0	0	0	0	0
evm.model.Contig263.3	0	0	0	0	0	0	0	0	0	0	0	0	0	0	0	0	0	0	0	0	0	0	0	0	0	0	0	0	0	0	0	0	0	0	0
evm.model.Contig263.4	0	0	0	0	0	0	0	0	0	0	0	0	0	0	0	0	0	0	0	0	0	0	0	0	0	0	0	0	0	0	0	0	0	0	0
evm.model.Contig264.1	0	0	0	0	0	0	0	0	0	0	0	0	0	0	0	0	0	0	0	0	0	0	0	0	0	0	0	0	0	0	0	0	0	0	0
evm.model.Contig264.2	1.899	1.9693	1.96467	3.25224	2.084	2.70942	2.97565	2.99914	2.82286	2.34142	2.37476	2.35075	2.30079	1.92273	1.13577	1.85602	1.43814	1.76643	2.50405	3.06699	2.60264	1.13101	0.739011	1.01668	1.09493	2.36157	2.40986	1.72242	1.4945	1.20852	2.22593	1.32677	1.07769	2.34396	2.51779
evm.model.Contig264.3	9.80274	8.00463	7.83161	6.43487	7.96418	7.68349	7.57888	9.22987	8.57803	9.64241	10.5515	9.42879	13.3249	12.181	13.0074	8.81794	10.1496	8.86898	15.2912	12.5772	12.0881	27.162	17.3867	17.6049	7.41693	6.4171	5.60227	11.9314	12.255	10.0864	3.76718	5.44926	8.21717	9.97243	9.5996
evm.model.Contig264.4	3.15255	3.21768	2.65364	5.23341	6.39734	5.31184	1.69994	2.18647	1.37262	1.25706	1.23106	1.30482	1.76679	1.64993	1.96034	1.29297	1.18452	1.26207	3.05668	2.41261	4.48143	0.797641	1.17868	1.9702	2.79929	3.40039	2.42051	1.66644	1.35195	0.8503	7.47764	4.70295	1.01149	1.35481	1.65782
evm.model.Contig264.5	2.24665	1.43197	1.74386	11.9069	8.44947	8.67544	11.2612	14.5707	5.91661	7.16557	6.10081	6.8267	5.39379	4.97505	3.84894	1.88848	1.86093	1.81553	6.99019	7.54318	7.54404	2.66368	1.9061	1.87044	1.53216	1.47718	1.79814	1.98626	1.86528	1.73232	0.595492	0.925718	5.54958	8.47094	5.26909
evm.model.Contig264.6	11.8846	10.9578	8.58274	5.18899	5.84648	4.27966	4.19497	3.38365	4.73672	6.12566	4.84941	4.8301	6.68633	5.62165	7.2353	5.42936	4.90419	5.12561	11.6764	8.80518	9.56074	6.03533	3.77262	3.69288	7.17037	6.16026	7.98582	7.37502	7.46394	6.25644	2.06766	2.2148	5.08811	4.91411	7.54505
evm.model.Contig264.7	3.62121	5.51701	5.48281	9.84544	9.43416	9.10312	11.4025	9.38104	6.72691	6.24258	5.04916	5.9308	7.03482	9.53829	7.10684	7.15135	3.71951	4.54712	13.3965	9.37768	13.0101	5.35911	2.17533	2.65193	5.28072	5.31267	5.65036	6.70231	5.27669	4.08136	3.40013	1.44728	9.40867	8.25314	6.60291
evm.model.Contig264.8	13.9952	13.1346	10.7556	1.24674	1.49011	1.983	1.6966	2.09878	2.70555	2.21188	2.37739	2.11326	15.4547	15.0697	13.7959	25.194	21.818	17.4113	10.8547	7.17206	8.31035	4.22316	2.85063	2.01201	26.0223	23.3458	15.8118	12.283	11.0241	10.5189	22.6268	23.5865	5.44673	1.16872	1.48573
evm.model.Contig264.9	4.00916	3.40474	3.06273	3.18729	12.2072	9.31242	8.33254	4.6962	7.93635	10.8052	4.77756	4.09295	2.2431	2.30107	3.55769	1.45049	1.66681	1.8716	2.53648	2.53159	2.09512	4.28557	9.26	5.65796	1.19352	1.77746	1.80807	20.2181	22.3599	22.6734	3.21679	3.14477	23.2633	21.5541	89.1332
evm.model.Contig264.10	0.051154	0.269344	0	0.222115	0	0.143245	0.114458	0.035391	0.057726	0.130459	0.147002	0.122097	0.11558	0	0	0	0	0.091131	0	0.166165	0	0	0	0.613377	0.153334	0.074017	0	0.049698	0.207543	0.090183	0	0.066554	2.88117	0.260378	1.45162
evm.model.Contig264.11	0	0	0	0	0	0	0	0	0	0	0	0	0	0	0	0	0	0	0	0	0	0	0	0	0	0	0	0	0	0	0	0	0	0	0
evm.model.Contig265.1	0	0	0	0	0	0	0	0	0	0	0	0	0	0	0	0	0	0	0	0	0	0	0	0	0	0	0	0	0	0	0	0	0	0	0
evm.model.Contig265.2	0	0	0	0	0	0	0	0	0	0	0	0	0	0	0	0	0	0	0	0	0	0	0	0	0	0	0	0	0	0	0	0	0	0	0
evm.model.Contig265.3	0	0	0	0	0	0	0	0	0	0	0	0	0	0	0	0	0	0	0	0	0	0	0	0	0	0	0	0	0	0	0	0	0	0	0
evm.model.Contig265.4	0	0	0	0	0	0	0	0	0	0	0	0	0	0	0	0	0	0	0	0	0	0	0	0	0	0	0	0	0	0	0	0	0	0	0
evm.model.Contig265.5	0	0	0	0	0	0	0	0	0	0	0	0	0	0	0	0	0	0	0	0	0	0	0	0	0	0	0	0	0	0	0	0	0	0	0
evm.model.Contig265.6	0	0	0	0	0	0	0	0	0	0	0	0	0	0	0	0	0	0	0	0	0	0	0	0	0	0	0	0	0	0	0	0	0	0	0
evm.model.Contig266.1	0	0	0	0	0	0	0	0	0	0	0	0	0	0	0	0	0	0	0	0	0	0	0	0	0	0	0	0	0	0	0	0	0	0	0
evm.model.Contig266.2	0	0	0	0	0	0	0	0	0	0	0	0	0	0	0	0	0	0	0	0	0	0	0	0	0	0	0	0	0	0	0	0	0	0	0
evm.model.Contig266.3	0	0	0	0	0	0	0	0	0	0	0	0	0	0	0	0	0	0	0	0	0	0	0	0	0	0	0	0	0	0	0	0	0	0	0
evm.model.Contig267.1	0	0	0	0	0	0	0	0	0	0	0	0	0	0	0	0	0	0	0	0	0	0	0	0	0	0	0	0	0	0	0	0	0	0	0
evm.model.Contig267.2	0	0	0	0	0	0	0	0	0	0	0	0	0	0	0	0	0	0	0	0	0	0	0	0	0	0	0	0	0	0	0	0	0	0	0
evm.model.Contig267.3	0	0	0	0	0	0	0	0	0	0	0	0	0	0	0	0	0	0	0	0	0	0	0	0	0	0	0	0	0	0	0	0	0	0	0
evm.model.Contig268.1	0	0	0	0	0	0	0	0	0	0	0	0	0	0	0	0	0	0	0	0	0	0	0	0	0	0	0	0	0	0	0	0	0	0	0
evm.model.Contig268.2	0	0	0	0	0	0	0	0	0	0	0	0	0	0	0	0	0	0	0	0	0	0	0	0	0	0	0	0	0	0	0	0	0	0	0
evm.model.Contig268.3	0	0	0	0	0	0	0.012567	0	0	0	0	0	0	0	0	0	0	0	0	0	0	0	0	0	0	0	0	0	0	0	0	0	0	0	0
evm.model.Contig268.4	0	0	0	0	0	0	0	0	0	0	0	0	0	0	0	0	0	0	0	0	0	0	0	0	0	0	0	0	0	0	0	0	0	0	0
evm.model.Contig268.5	0	0	0	0	0	0	0	0	0	0	0	0	0	0	0	0	0	0	0	0	0	0	0	0	0	0	0	0	0	0	0	0	0	0	0
evm.model.Contig269.1	0	0	0	0	0	0	0	0	0	0	0	0	0	0	0	0	0	0	0	0	0	0	0	0	0	0	0	0	0	0	0	0	0.050079	0	0
evm.model.Contig269.2	0	0	0	0	0	0	0	0	0	0	0	0	0	0	0	0	0	0	0	0	0	0	0	0	0	0	0	0	0	0	0	0	0.087394	0	0
evm.model.Contig269.3	0	0	0	0	0	0	0	0	0	0	0	0	0	0	0	0	0	0	0	0	0	0	0	0	0.079525	0	0	0	0	0	0	0	0.140609	0	0
evm.model.Contig269.4	0	0	0	0	0	0	0	0	0	0	0	0	0	0	0	0	0	0	0	0	0	0	0	0	0	0	0	0	0	0	0	0	0	0	0
evm.model.Contig27.1	0	0	0	0	0	0	0	0	0	0	0	0	0	0	0	0	0	0	0	0	0	0	0	0	0	0	0	0	0	0	0	0	0	0	0
evm.model.Contig27.2	0	0	0	0	0	0	0	0	0	0	0	0	0	0	0	0	0	0	0	0	0	0	0	0	0	0	0	0	0	0	0	0	0	0	0
evm.model.Contig27.3	0.135737	0.067584	0.065792	0	0	0	0	0	0	0.044199	0	0	0	0	0.172493	0	0	0	0	0	0	0	0	0	0	0.117517	0.034394	0.016253	0	0	0	0	0	0	0
evm.model.Contig27.4	0	0	0	0	0	0	0	0	0	0	0	0	0	0	0	0	0	0	0	0	0	0	0	0	0	0	0	0	0	0	0	0	0	0	0
evm.model.Contig27.5	0	0	0	0	0	0	0	0	0	0	0	0	0	0	0	0	0	0	0	0	0	0	0	0	0	0	0	0	0	0	0	0	0.160757	0	0
evm.model.Contig27.6	0	0	0.031482	0	0.006816	0	0	0.01014	0.11759	0.100806	0.079757	0.077084	0	0	0.034694	0	0	0	0	0	0	0	0	0	0	0.080188	0.121337	0	0	0	0	0	0.053821	0	0
evm.model.Contig27.7	0	0.032524	0.027865	0.040274	0	0.026976	0	0	0	0	0	0.055157	0	0	0	0	0	0	0.103156	0.006505	0	0	0	0	0.006738	0.02624	0.009182	0	0	0	0.071586	0	0.040556	0.012455	0
evm.model.Contig27.8	0	0	0.025165	0	0	0	0.009609	0	0	0.01344	0	0.007835	0	0	0	0	0	0	0	0.006392	0	0	0	0	0	0.007734	0.009806	0	0	0.010335	0	0	0	0	0
evm.model.Contig27.9	0	0	0	0	0	0	0	0	0	0	0	0	0	0	0	0	0	0	0	0	0	0	0	0	0	0	0	0	0	0	0	0	0.075654	0	0
evm.model.Contig27.10	0	0.00661	0.010598	0.010661	0	0	0.063208	0	0.012691	0	0	0.015285	0	0	0	0	0	0	0	0	0	0	0	0	0.003369	0.021726	0.018364	0	0	0	0	0	0.03066	0.012455	0
evm.model.Contig27.11	0	0	0	0	0	0	0	0	0	0	0	0	0	0	0	0	0	0	0	0	0	0	0	0	0	0	0	0	0	0	0	0	0	0	0
evm.model.Contig270.1	0	0	0	0	0	0	0	0	0	0	0	0	0	0	0	0	0	0	0	0	0	0	0	0	0	0	0	0	0	0	0	0	0	0	0
evm.model.Contig270.2	0	0	0	0	0	0	0	0	0	0	0	0	0	0	0	0	0	0	0	0	0	0	0	0	0	0	0	0	0	0	0	0	0	0	0
evm.model.Contig270.3	0	0	0	0	0	0	0	0	0	0	0	0	0	0	0	0	0	0	0	0	0	0	0	0	0	0	0	0	0	0	0	0	0	0	0
evm.model.Contig270.4	0	0	0	0	0	0	0	0	0	0	0	0	0	0	0	0	0	0	0	0	0	0	0	0	0	0	0	0	0	0	0	0	0	0	0
evm.model.Contig271.1	0	0	0	0	0	0	0	0	0	0	0	0	0	0	0	0	0	0	0	0	0	0	0	0	0	0	0	0	0	0	0	0	0	0	0
evm.model.Contig271.2	0	0	0	0	0	0	0	0	0	0	0	0	0	0	0	0	0	0	0	0	0	0	0	0	0	0	0	0	0	0	0	0	0	0.072903	0
evm.model.Contig271.3	0	0	0	0	0	0	0	0	0	0	0	0	0	0	0	0	0	0	0	0	0	0	0	0	0	0	0	0	0	0	0	0	0	0	0
evm.model.Contig271.4	0	0	0	0	0	0	0	0	0	0	0	0	0	0	0	0	0	0	0	0	0	0	0	0	0	0	0	0	0	0	0	0	0	0	0
evm.model.Contig271.5	0	0	0	0	0	0	0	0	0	0	0	0	0	0	0	0	0	0	0	0	0	0	0	0	0	0	0	0	0	0	0	0	0.001871	0	0
evm.model.Contig272.1	0	0	0	0	0	0	0	0	0	0	0	0	0	0	0	0	0	0	0	0	0	0	0	0	0	0	0	0	0	0	0	0	0	0	0
evm.model.Contig272.2	0	0	0	0	0	0	0	0	0	0	0	0	0	0	0	0	0	0	0	0	0	0	0	0	0	0	0	0	0	0	0	0	0	0	0
evm.model.Contig272.3	0	0	0	0	0	0	0	0	0	0	0	0	0	0	0	0	0	0	0	0	0	0	0	0	0	0	0	0	0	0	0	0	0	0	0
evm.model.Contig273.1	0	0	0	0	0	0	0	0	0	0	0	0	0	0	0	0	0	0	0	0	0	0	0	0	0	0	0	0	0	0	0	0	0	0	0
evm.model.Contig273.2	0	0	0	0	0	0	0	0	0	0	0	0	0	0	0	0	0	0	0	0	0	0	0	0	0	0	0	0	0	0	0	0	0	0	0
evm.model.Contig274.1	0	0	0	0	0	0	0	0	0	0	0	0	0	0	0	0	0	0	0	0	0	0	0	0	0	0	0	0	0	0	0	0	0	0	0
evm.model.Contig274.2	0	0	0	0	0	0	0	0	0	0	0	0	0	0	0	0	0	0	0	0	0	0	0	0	0	0	0	0	0	0	0	0	0	0	0
evm.model.Contig274.3	0	0	0	0	0	0	0	0	0	0	0	0	0	0	0	0	0	0	0	0	0	0	0	0	0	0	0	0	0	0	0	0	0	0	0
evm.model.Contig274.4	0	0	0	0	0	0	0	0	0	0	0	0	0	0	0	0	0	0	0	0	0	0	0	0	0	0	0	0	0	0	0	0	0	0	0
evm.model.Contig274.5	0	0	0	0	0	0	0	0	0	0	0	0	0	0	0	0	0	0	0	0	0	0	0	0	0	0	0	0	0	0	0	0	0	0.005744	0
evm.model.Contig274.6	0	0	0	0	0	0	0	0	0	0	0	0	0	0	0	0	0	0	0	0	0	0	0	0	0	0	0	0	0	0	0	0	0	0	0
evm.model.Contig275.2	0	0	0	0	0	0	0	0	0	0	0	0	0	0	0	0	0	0	0	0	0	0	0	0	0	0	0	0	0	0	0	0	0.217867	0	0
evm.model.Contig275.3	0	0	0	0	0	0	0	0	0	0	0	0	0	0	0	0	0	0	0	0	0	0	0	0	0	0	0.044583	0	0	0	0	0	0	0	0
evm.model.Contig275.4	16.6598	15.217	15.634	11.4892	12.9408	13.534	13.4493	11.4799	12.3301	15.549	14.0101	17.9895	8.47279	12.0168	17.9968	16.0896	12.6437	12.5867	13.8656	12.489	17.4816	12.5844	8.49884	12.0943	12.5682	13.1723	15.9818	16.2487	16.3619	6.87705	9.9475	9.51466	12.7081	12.3221	18.254
evm.model.Contig275.1	0.762662	0.861446	1.73948	3.30903	1.79149	2.39786	3.05492	2.74384	3.26969	2.92928	3.48007	3.07395	1.77541	1.94135	0.353701	0.586629	0.794017	1.83346	1.19582	2.30798	1.07876	1.73091	0.19954	0.279192	0.637541	0.987194	0.555095	0.362375	0.236961	0.633614	1.00715	1.11373	0.83443	2.57857	2.5219
evm.model.Contig276.1	0	0	0	0	0	0	0	0	0	0	0	0	0	0	0	0	0	0	0	0	0	0	0	0	0	0	0	0	0	0	0	0	0.296361	0	0
evm.model.Contig276.2	0	0	0	0	0	0	0	0	0	0	0	0	0	0	0	0	0	0	0	0	0	0	0	0	0.049046	0	0	0	0	0	0	0	0	0	0
evm.model.Contig276.3	0	0	0	0	0	0	0	0	0	0	0	0	0	0	0	0	0	0	0	0	0	0	0	0	0	0	0	0	0	0	0	0	0.144892	0	0
evm.model.Contig276.4	0	0	0	0	0	0	0	0	0	0	0	0	0	0	0	0	0	0	0	0	0	0	0	0	0	0	0	0	0	0	0	0	0	0	0
evm.model.Contig276.5	0	0	0	0	0	0	0	0	0	0	0	0	0	0	0	0	0	0	0	0	0	0	0	0	0	0	0	0	0	0	0	0	0	0	0
evm.model.Contig277.1	0	0	0	0	0	0	0	0	0	0	0	0	0	0	0	0	0	0	0	0	0	0	0	0	0	0	0	0	0	0	0	0	0	0	0
evm.model.Contig277.2	0	0	0	0	0	0	0	0	0	0	0	0	0	0	0	0	0	0	0	0	0	0	0	0	0	0	0	0	0	0	0	0	0	0	0
evm.model.Contig277.3	0	0	0	0	0	0	0	0	0	0	0	0	0	0	0	0	0	0	0	0	0	0	0	0	0	0	0	0	0	0	0	0	0	0	0
evm.model.Contig277.4	0	0	0	0	0	0	0	0	0	0	0	0	0	0	0	0	0	0	0	0	0	0	0	0	0	0	0	0	0	0	0	0	0	0	0
evm.model.Contig277.5	0	0	0	0	0	0	0	0	0	0	0	0	0	0	0	0	0	0	0	0	0	0	0	0	0	0	0	0	0	0	0	0	0	0	0
evm.model.Contig277.6	0	0	0	0	0	0	0	0	0	0	0	0	0	0	0	0	0	0	0	0	0	0	0	0	0	0	0	0	0	0	0	0	0.004951	0	0
evm.model.Contig277.7	0	0	0	0	0	0	0	0	0	0	0	0	0	0	0	0	0	0	0	0	0	0	0	0	0	0	0	0	0	0	0	0	0	0	0
evm.model.Contig277.8	0	0	0	0	0	0	0	0	0	0	0	0	0	0	0	0	0	0	0	0	0	0	0	0	0	0	0	0	0	0	0	0	0.05265	0	0
evm.model.Contig277.9	0	0	0	0	0	0	0	0	0	0	0	0	0	0	0	0	0	0	0	0	0	0	0	0	0	0	0	0	0	0	0	0	0	0	0
evm.model.Contig278.1	0	0	0	0	0	0	0	0	0	0	0	0	0	0	0	0	0	0	0	0	0	0	0	0	0.005829	0	0	0	0	0	0	0	0.049121	0	0
evm.model.Contig278.2	0.04476	0	0	0	0	0.053251	0	0	0	0	0.06556	0	0	0	0	0	0	0	0	0	0	0	0	0	0	0	0	0	0.064857	0	0	0	0.010318	0	0
evm.model.Contig278.3	0	0	0	0	0	0	0	0	0	0	0	0	0	0	0	0	0	0	0	0	0	0	0	0	0	0	0	0	0	0	0	0	0	0	0
evm.model.Contig278.4	0	0	0	0.008581	0	0.002709	0.03195	0.022031	0.019939	0.095145	0.030701	0.037082	0	0	0	0	0	0	0	0	0	0	0	0.016061	0	0	0	0	0	0	0	0	0	0	0
evm.model.Contig278.5	0	0	0	0.012894	0.010485	0	0	0	0	0.01551	0.007685	0	0	0	0	0.008722	0	0	0	0	0.008567	0.006177	0	0	0	0	0	0	0	0	0	0	0.006693	0	0
evm.model.Contig278.6	0	0	0	0	0	0	0	0	0	0	0	0	0	0	0	0	0	0	0	0	0	0	0	0	0	0	0	0	0	0	0	0	0.037815	0	0
evm.model.Contig278.7	0	0	0	0	0	0	0	0	0	0	0	0	0	0	0	0	0	0	0	0	0	0	0	0	0	0	0	0	0	0	0	0	0	0.017326	0
evm.model.Contig279.1	0.10356	0.225107	0.0757	0	0	0	0.220899	0.049133	0.171416	0.51738	0.237486	0.21764	0	0	0	0	0	0	0	0	0	0	0	0	0.230469	0.114235	0.043614	0.120075	0.095316	0.357596	0	0	0	0	0.04568
evm.model.Contig279.2	0	0	0	0	0	0	0.032976	0.01469	0.032669	0.058421	0.066582	0.055473	0	0	0	0	0	0	0	0	0.025891	0	0	0	0	0	0	0	0	0	0	0.018936	0	0	0
evm.model.Contig279.3	7.70228	4.8042	7.31677	4.4404	4.46739	4.28601	1.95835	3.86562	5.19193	2.78909	2.39172	2.26073	12.7477	12.3817	9.24991	8.34769	10.0611	13.6941	1.34917	3.04643	1.84879	10.807	8.95905	9.002	6.67287	6.68746	6.92745	10.0497	8.73347	18.0677	1.73807	2.58455	18.4554	31.3081	22.6478
evm.model.Contig279.4	0.098285	0.08338	0.220109	0.023739	0.140789	0.319906	0.072576	0.23249	0.206684	0.092608	0.071091	0	0.243298	0.255154	0.10669	2.22528	1.99669	2.49473	0.09745	0.113552	0	0.484472	0.373342	0.384497	0.048369	0.166917	0.149255	2.31976	2.18077	2.28089	1.13599	1.08348	1.03	1.99794	1.62537
evm.model.Contig279.5	0	0	0	0	0	0	0	0	0	0	0	0	0	0	0	0	0	0	0	0	0	0	0	0	0	0	0	0	0	0	0	0	0	0	0
evm.model.Contig280.1	0	0	0	0	0	0	0	0	0	0	0	0	0	0	0	0	0	0	0	0	0	0	0	0	0	0	0	0	0	0	0	0	0	0	0
evm.model.Contig280.2	0	0	0	0	0	0	0	0	0	0	0	0	0	0	0	0	0	0	0	0	0	0	0	0	0	0	0	0	0	0	0	0	0	0	0
evm.model.Contig280.3	0	0	0	0	0	0	0	0	0	0	0	0	0	0	0	0	0	0	0	0	0	0	0	0	0	0	0	0	0	0	0	0	0.109349	0	0
evm.model.Contig280.4	0	0	0	0	0	0	0	0	0	0	0	0	0	0	0	0	0	0	0	0	0	0	0	0	0	0	0	0	0	0	0	0	0	0	0
evm.model.Contig280.5	0	0	0	0	0	0	0	0	0	0	0	0	0	0	0	0	0	0	0	0	0	0	0	0	0	0	0	0	0	0	0	0	0	0	0
evm.model.Contig281.1	0	0	0	0	0	0	0	0	0	0	0	0	0	0	0	0	0	0	0	0	0	0	0	0	0	0	0	0	0	0	0	0	0	0	0
evm.model.Contig282.1	0	0	0	0	0	0	0	0	0	0	0	0	0	0	0	0	0	0	0	0	0	0	0	0	0	0	0	0	0	0	0	0	0	0	0
evm.model.Contig282.2	0	0	0	0	0	0	0	0	0	0	0	0	0	0	0	0	0	0	0	0	0	0	0	0	0	0	0	0	0	0	0	0	0	0	0
evm.model.Contig282.3	0	0	0	0	0	0	0	0	0	0	0	0	0	0	0	0	0	0	0	0	0	0	0	0	0	0	0	0	0	0	0	0	0	0	0
evm.model.Contig282.4	0	0	0	0	0	0	0	0	0	0	0	0	0	0	0	0	0	0	0	0	0	0	0	0	0	0	0	0	0	0	0	0	0	0	0
evm.model.Contig283.1	0	0	0	0	0	0	0	0	0	0	0	0.018327	0.000856	0	0	0	0	0	0	0	0	0	0	0	0	0	0	0	0	0	0	0	0.0209	0	0
evm.model.Contig283.2	0	0	0	0	0	0	0	0	0	0	0	0	0	0	0	0	0	0	0	0	0	0	0	0	0	0	0	0	0	0	0	0	0.059101	0	0
evm.model.Contig283.3	0	0	0	0	0	0	0	0	0	0	0	0	0	0	0	0	0	0	0	0	0	0	0	0	0	0	0	0	0	0	0	0	0	0	0
evm.model.Contig283.4	0	0	0	0	0	0	0	0	0	0	0	0	0	0	0	0	0	0	0	0	0	0	0	0	0	0	0	0	0	0	0	0	0	0	0
evm.model.Contig283.5	0	0	0	0	0	0	0	0	0	0	0	0	0	0	0	0	0	0	0	0	0	0	0	0	0	0	0	0	0	0	0	0	0	0	0
evm.model.Contig284.1	0	0	0	0	0	0	0	0	0	0	0	0	0	0	0	0	0	0	0	0	0	0	0	0	0	0	0	0	0	0	0	0	0	0	0
evm.model.Contig284.2	0	0	0	0	0	0	0	0	0	0	0	0	0	0	0	0	0	0	0	0	0	0	0	0	0	0	0	0	0	0	0	0	0	0	0
evm.model.Contig285.1	0	0	0	0	0	0	0	0	0	0	0	0	0	0	0	0	0	0	0	0	0	0	0	0	0	0	0	0	0	0	0	0	0	0	0
evm.model.Contig285.2	0	0	0	0	0	0	0	0	0	0	0	0	0	0	0	0	0	0	0	0	0	0	0	0	0	0	0	0	0	0	0	0	0.145989	0	0
evm.model.Contig285.3	0	0	0	0	0	0	0	0	0	0	0	0	0	0	0	0	0	0	0	0	0	0	0	0	0	0	0	0	0	0	0	0	0	0	0
evm.model.Contig286.1	0	0	0	0	0	0	0	0	0	0	0	0	0	0	0	0	0	0	0	0	0	0	0	0	0	0	0	0	0	0	0	0	0	0	0
evm.model.Contig286.2	0	0	0	0	0	0	0	0	0	0	0	0	0	0	0	0	0	0	0	0	0	0	0	0	0	0	0	0	0	0	0	0	0	0	0
evm.model.Contig286.3	0	0	0	0	0	0	0	0	0	0	0	0	0	0	0	0	0	0	0	0	0	0	0	0	0	0	0	0	0	0	0	0	0	0	0
evm.model.Contig286.4	0	0	0	0	0	0	0	0	0	0	0	0	0	0	0	0	0	0	0	0	0	0	0	0	0	0	0	0	0	0	0	0	0	0	0
evm.model.Contig287.1	0	0	0	0	0	0	0	0	0	0	0	0	0	0	0	0	0	0	0	0	0	0	0	0	0	0	0	0	0	0	0	0	0	0	0
evm.model.Contig287.2	0	0	0	0	0	0	0	0	0	0	0	0	0	0	0	0	0	0	0	0	0	0	0	0	0	0	0	0	0	0	0	0	0	0	0
evm.model.Contig287.3	0	0	0	0	0	0	0	0	0	0	0	0	0	0	0	0	0	0	0	0	0	0	0	0	0	0	0	0	0	0	0	0	0	0	0
evm.model.Contig288.1	0	0	0	0	0	0	0	0	0	0	0	0	0	0	0	0	0	0	0	0	0	0	0	0	0	0	0	0	0	0	0	0	0	0	0
evm.model.Contig288.2	0	0	0	0	0	0	0	0	0	0	0	0	0	0	0	0	0	0	0	0	0	0	0	0	0	0	0	0	0	0	0	0	0	0	0
evm.model.Contig288.3	0	0	0	0	0	0	0	0	0	0	0	0	0	0	0	0	0	0	0	0	0	0	0	0	0	0	0	0	0	0	0	0	0	0	0
evm.model.Contig288.4	0	0	0	0	0	0	0	0	0	0	0	0	0	0	0	0	0	0	0	0	0	0	0	0	0	0	0	0	0	0	0	0	0	0	0
evm.model.Contig289.1	0	0	0	0	0	0	0	0	0	0	0	0	0	0	0	0	0	0	0	0	0	0	0	0	0	0	0	0	0	0	0	0	0	0	0
evm.model.Contig289.2	0	0	0	0	0	0	0	0	0	0	0	0	0	0	0	0	0	0	0	0	0	0	0	0	0	0	0	0	0	0	0	0	0	0	0
evm.model.Contig289.3	0	0	0	0	0	0	0	0	0	0	0	0	0	0	0	0	0	0	0	0	0	0	0	0	0	0	0	0	0	0	0	0	0.065887	0	0
evm.model.Contig289.4	0	0	0	0	0	0	0	0	0	0	0	0	0	0	0	0	0	0	0	0	0	0	0	0	0	0	0	0	0	0	0	0	0	0	0
evm.model.Contig289.5	0.159364	0.209643	0.205598	0.095383	0.113257	0.118662	0	0	0.432535	0	0	0.408544	0.232016	0.307753	0.133826	0.428455	0	0.375029	0.437606	0.525742	0.169898	0.308053	0.293552	0.262421	2.47942	0.58031	1.11046	0	0.387089	0.16492	0.734774	0.19502	0.103934	0.779028	0.297719
evm.model.Contig29.1	0	0	0	0	0	0	0	0	0	0	0	0	0	0	0	0	0	0	0	0	0	0	0	0	0	0	0	0	0	0	0	0	0	0	0
evm.model.Contig29.2	0	0	0	0	0	0	0	0	0	0	0	0	0	0	0	0	0	0	0	0	0	0	0	0	0	0	0	0	0	0	0	0	0.110763	0	0
evm.model.Contig29.3	0.232832	0.206648	0.081394	1.3985	4.82252	2.89433	1.56194	0.442469	3.64363	2.00232	1.50221	1.08812	0.044065	0.135556	0.124125	6.46298	5.0167	4.63673	0.645852	0.459619	0.289029	0.079985	0.189292	0.202428	1.77251	2.06612	2.1621	8.86919	13.0528	8.79983	0.228331	0.18643	3.07502	6.85471	4.62169
evm.model.Contig29.4	0	0	0	0	0	0	0	0	0	0	0	0	0	0	0	0	0	0	0	0	0	0	0	0	0	0	0	0	0	0	0	0	0	0	0
evm.model.Contig290.1	0	0	0	0	0	0	0	0	0	0	0	0	0	0	0	0	0	0	0	0	0	0	0	0	0	0	0	0	0	0	0	0	0	0	0
evm.model.Contig290.2	0	0	0	0	0	0	0	0	0	0	0	0	0	0	0	0	0	0	0	0	0	0	0	0	0	0	0	0	0	0	0	0	0	0	0
evm.model.Contig290.3	0	0	0	0	0	0	0	0	0	0	0	0	0	0	0	0	0	0	0	0	0	0	0	0	0	0	0	0	0	0	0	0	0.006829	0	0
evm.model.Contig290.4	0	0	0	0	0	0	0	0	0	0	0	0	0	0	0	0	0	0	0	0	0	0	0	0	0	0	0	0	0	0	0	0	0.020722	0	0
evm.model.Contig291.1	0	0	0	0	0	0	0	0	0	0	0	0	0	0	0	0	0	0	0	0	0	0	0	0	0	0	0	0	0	0	0	0	0	0	0
evm.model.Contig291.2	0	0	0	0	0	0	0	0	0	0	0	0	0	0	0	0	0	0	0	0	0	0	0	0	0	0	0	0	0	0	0	0	0	0	0
evm.model.Contig291.3	0	0	0	0	0	0	0	0	0	0	0	0	0	0	0	0	0	0	0	0	0	0	0	0	0	0	0	0	0	0	0	0	0	0	0
evm.model.Contig291.4	0	0	0	0	0	0	0	0	0	0	0	0	0	0	0	0	0	0	0	0	0	0	0	0	0	0	0	0	0	0	0	0	0	0	0
evm.model.Contig292.1	0	0	0	0	0	0	0	0	0	0	0	0	0	0	0	0	0	0	0	0	0	0	0	0	0	0	0	0	0	0	0	0	0	0	0
evm.model.Contig292.2	0	0	0	0	0	0	0	0	0	0	0	0	0	0	0	0	0	0	0	0	0	0	0	0	0	0	0	0	0	0	0	0	0	0	0
evm.model.Contig292.3	0	0	0	0	0	0	0	0	0	0	0	0	0	0	0	0	0	0	0	0	0	0	0	0	0	0	0	0	0	0	0	0	0	0	0
evm.model.Contig292.4	0	0	0	0	0	0	0	0	0	0	0	0	0	0	0	0	0	0	0	0	0	0	0	0	0	0	0	0	0	0	0	0	0	0	0
evm.model.Contig292.5	0	0	0	0	0	0	0	0	0	0	0	0	0	0	0	0	0	0	0	0	0	0	0	0	0	0	0	0	0	0	0	0	0	0	0
evm.model.Contig292.6	0	0	0	0	0	0	0	0	0	0	0	0	0	0	0	0	0	0	0	0	0	0	0	0	0	0	0	0	0	0	0	0	0	0	0
evm.model.Contig292.7	0	0	0	0	0	0	0	0	0	0	0	0	0	0	0	0	0	0	0	0	0	0	0	0	0	0	0	0	0	0	0	0	0	0.003284	0
evm.model.Contig293.1	0	0	0	0	0	0	0	0	0	0	0	0	0	0	0	0	0	0	0	0	0	0	0	0	0	0	0	0	0	0	0	0	0	0	0
evm.model.Contig293.2	0	0	0	0	0	0	0	0	0	0	0	0	0	0	0	0	0	0	0	0	0	0	0	0	0	0	0	0	0	0	0	0	0	0	0
evm.model.Contig293.3	0	0	0	0	0	0	0	0	0	0	0	0	0	0	0	0	0	0	0	0	0	0	0	0	0	0	0	0	0	0	0	0	0	0	0
evm.model.Contig293.4	0	0	0	0	0	0	0	0	0	0	0	0	0	0	0	0	0	0	0	0	0	0	0	0	0	0	0	0	0	0	0	0	0	0	0
evm.model.Contig293.5	0	0	0	0	0	0	0	0	0	0	0	0	0	0	0	0	0	0	0	0	0	0	0	0	0	0	0	0	0	0	0	0	0	0	0
evm.model.Contig293.6	0	0	0	0	0	0	0	0	0	0	0	0	0	0	0	0	0	0	0	0	0	0	0	0	0	0	0	0	0	0	0	0	0.059523	0	0
evm.model.Contig293.7	0	0	0	0	0	0	0	0.036945	0	0.063802	0.087087	0	0	0	0	0	0	0	0	0	0	0	0	0	0	0	0	0	0	0	0	0	0	0	0.092262
evm.model.Contig294.1	0	0	0	0	0	0	0	0	0	0	0	0	0	0	0	0	0	0	0	0	0	0	0	0	0	0	0	0	0	0	0	0	0	0	0
evm.model.Contig294.2	0	0	0	0	0	0	0	0	0	0	0	0	0	0	0	0	0	0	0	0	0	0	0	0	0	0	0	0	0	0	0	0	0	0	0
evm.model.Contig294.3	0	0	0	0	0	0	0	0	0	0	0	0	0	0	0	0	0	0	0	0	0	0	0	0	0	0	0	0	0	0	0	0	0	0	0
evm.model.Contig295.1	0	0	0	0	0	0	0	0	0	0	0	0	0	0	0	0	0	0	0	0	0	0	0	0	0	0	0	0	0	0	0	0	0	0	0
evm.model.Contig295.2	0	0	0	0	0	0	0	0	0	0	0	0	0	0	0	0	0	0	0	0	0	0	0	0	0	0	0	0	0	0	0	0	0.038762	0	0
evm.model.Contig295.3	0	0	0	0	0	0	0	0	0	0	0	0	0	0	0	0	0	0	0	0	0	0	0	0	0	0	0	0	0	0	0	0	0	0	0
evm.model.Contig295.4	0	0	0	0	0	0	0	0	0	0	0	0	0	0	0	0	0	0.005939	0	0	0	0	0	0	0	0	0	0	0	0	0	0.003728	0.012959	0	0
evm.model.Contig296.1	0	0	0	0	0	0	0	0	0	0	0	0	0	0	0	0	0	0	0	0	0	0	0	0	0	0	0	0	0	0	0	0	0	0	0
evm.model.Contig296.2	0	0	0	0	0	0	0	0	0	0	0	0	0	0	0	0	0	0	0	0	0	0	0	0	0.047754	0.041475	0.108575	0	0	0	0	0	0.010882	0	0
evm.model.Contig296.3	0	0	0	0	0	0	0	0	0	0	0	0	0	0	0	0	0	0	0	0	0	0	0	0	0	0	0	0	0	0	0	0	0	0	0
evm.model.Contig296.4	0	0	0	0	0	0	0	0	0	0	0	0	0	0	0	0	0	0	0	0	0	0	0	0	0	0	0	0	0	0	0	0	0	0	0
evm.model.Contig296.5	0	0	0	0	0	0	0	0	0	0	0	0	0	0	0	0	0	0	0	0	0	0	0	0	0	0	0	0	0	0	0	0	0	0	0
evm.model.Contig297.1	0	0	0	0	0	0	0	0	0	0	0	0	0	0	0	0	0	0	0	0	0	0	0	0	0	0	0	0	0	0	0	0	0	0	0
evm.model.Contig297.2	0	0	0	0	0	0	0	0	0	0	0	0	0	0	0	0	0	0	0	0	0	0	0	0	0	0	0	0	0	0	0	0	0	0	0
evm.model.Contig297.3	0	0	0	0	0	0	0	0	0	0	0	0	0	0	0	0	0	0	0	0	0	0	0	0	0	0	0	0	0	0	0	0	0	0	0
evm.model.Contig297.4	0	0	0	0.158105	0	0.287223	0.141307	0.145404	0.120941	0	0	0	0	0	0	0	0	0	0	0.066443	0.203698	0	0	0	0	0	0	0	0	0	0	0	0	0	0
evm.model.Contig298.1	0	0	0	0	0	0	0	0	0	0	0	0	0	0	0	0	0	0	0	0	0	0	0	0	0	0	0	0	0	0	0	0	0	0	0
evm.model.Contig298.2	0	0	0	0	0	0	0	0	0	0	0	0	0	0	0	0	0	0	0	0	0	0	0	0	0	0	0	0	0	0	0	0	0.001919	0	0
evm.model.Contig298.3	0	0	0	0	0	0	0	0	0	0	0	0	0	0	0	0	0	0	0	0	0	0	0	0	0	0	0	0	0	0	0	0	0.100696	0	0
evm.model.Contig298.4	0	0	0	0	0	0	0	0	0	0	0	0	0	0	0	0	0	0	0	0	0	0	0.000668	0	0	0	0	0	0	0	0	0	0.007246	0	0
evm.model.Contig298.5	0.018782	0	0.06897	0.126119	1.39768	0.806287	0.350842	0.321278	0.166031	0.078391	0.449731	0.344759	0.05797	0	0.296784	0	0	0	0	0.079433	0.010319	0.320895	0.078913	0.286355	0	0	0	0	0	0	0	0	0.22223	0.150864	0.703472
evm.model.Contig298.6	0	0	0	0	0	0	0	0	0	0	0	0	0	0	0	0	0	0	0	0	0	0	0	0	0	0	0	0	0	0	0	0	0	0	0
evm.model.Contig299.1	0	0	0	0	0	0	0	0	0	0	0	0	0	0	0	0	0	0	0	0	0	0	0	0	0	0	0	0	0	0	0	0	0	0	0
evm.model.Contig299.2	0	0	0	0	0	0	0	0	0	0	0	0	0	0	0	0	0	0	0	0	0	0	0	0	0	0	0	0	0	0	0	0	0	0	0
evm.model.Contig299.3	0	0	0	0	0	0	0	0	0	0	0	0	0	0	0	0	0	0	0	0	0	0	0	0	0	0	0	0	0	0	0	0	0	0	0
evm.model.Contig299.4	0	0	0	0	0	0	0	0	0	0	0	0	0	0	0	0	0	0	0	0	0	0	0	0	0	0	0	0	0	0	0	0	0	0	0
evm.model.Contig299.5	0	0	0	0	0	0	0	0	0	0	0	0	0	0	0	0	0	0	0	0	0	0	0	0	0	0	0	0	0	0	0	0	0	0	0
evm.model.Contig299.6	0	0	0	0	0	0	0	0	0	0	0	0	0	0	0	0	0	0	0	0	0	0	0	0	0	0	0	0	0	0	0	0	0	0	0
evm.model.Contig3.1	0	0	0	0	0	0	0	0	0	0	0	0	0	0	0	0	0	0	0	0	0	0	0	0	0	0	0	0	0	0	0	0	0	0	0
evm.model.Contig3.2	0	0	0	0	0	0	0	0	0	0	0	0	0	0	0	0	0	0	0	0	0	0	0	0	0	0	0	0	0	0	0	0	0	0	0
evm.model.Contig3.3	0	0	0	0	0	0	0	0	0	0	0	0	0	0	0	0	0	0	0	0	0	0	0	0	0	0	0	0	0	0	0	0	0	0	0
evm.model.Contig3.4	0	0	0	0	0	0	0	0	0	0	0	0	0	0	0	0	0	0	0	0	0	0	0	0	0	0	0	0	0	0	0	0	0	0	0
evm.model.Contig3.5	0	0	0	0	0	0	0	0	0	0	0	0	0	0	0	0	0	0	0.004201	0	0	0	0	0	0	0	0	0	0	0	0	0	0.10149	0	0
evm.model.Contig3.6	0	0	0	0	0	0	0	0	0	0	0	0	0	0	0	0	0	0	0	0	0	0	0	0	0	0	0	0	0	0	0	0	0	0	0
evm.model.Contig3.7	0	0	0	0	0	0	0	0	0	0	0	0	0	0	0	0	0	0	0	0	0	0	0	0	0	0	0	0	0	0	0	0	0	0	0
evm.model.Contig3.8	0	0	0	0	0	0	0	0	0	0	0	0	0	0	0	0	0	0	0	0	0	0	0	0	0	0	0	0	0	0	0	0	0.263095	0	0
evm.model.Contig3.9	0	0	0	0	0	0	0	0	0	0	0	0	0	0	0	0	0	0	0	0	0	0	0	0	0	0	0	0	0	0	0	0	0	0	0
evm.model.Contig3.10	0	0	0	0	0	0	0	0	0	0	0	0	0	0	0	0	0	0	0	0	0	0	0	0	0	0	0	0	0	0	0	0	0.083226	0	0
evm.model.Contig3.11	0	0	0	0	0	0	0	0	0	0	0	0	0	0	0	0	0	0	0	0	0	0	0	0	0	0	0	0	0	0	0	0	0	0	0
evm.model.Contig3.12	0	0	0	0	0	0	0	0	0	0	0	0	0	0	0	0	0	0	0	0	0	0	0	0	0	0	0	0	0	0	0	0	0.082463	0	0
evm.model.Contig3.13	0	0	0	0	0	0	0	0	0	0	0	0	0	0	0	0	0	0	0	0	0	0	0	0	0	0	0	0	0	0	0	0	0	0	0
evm.model.Contig3.14	0	0	0	0	0	0	0	0	0	0	0	0	0	0	0	0	0	0	0	0	0	0	0	0	0	0	0	0	0	0	0	0	0.066821	0	0
evm.model.Contig3.15	0	0	0	0	0	0	0	0	0	0	0	0	0	0	0	0	0	0	0	0	0	0	0	0	0	0	0	0	0	0	0	0	0.018938	0	0
evm.model.Contig3.16	0	0	0	0	0	0	0	0	0	0	0	0	0	0	0	0	0	0	0	0	0	0	0	0	0	0	0	0	0	0	0	0	0.165213	0	0
evm.model.Contig30.1	96.5091	86.3186	77.3767	8.63577	16.2335	17.6713	27.6228	18.9996	30.3985	28.2125	16.9193	18.0179	152.186	164.22	118.48	144.182	154.902	177.859	91.9653	108.6	71.5842	129.727	29.3941	51.4283	209.898	227.182	213.793	130.191	102.823	128.984	337.925	379.099	11.3601	11.0801	20.2985
evm.model.Contig30.2	0	0	0	0	0	0	0	0	0	0	0	0	0	0	0	0	0	0	0	0	0	0	0	0	0	0	0	0	0	0	0	0	0	0	0
evm.model.Contig30.3	0	0	0	0	0	0	0	0	0	0	0	0	0	0	0	0	0	0	0	0	0	0	0	0	0	0	0	0	0	0	0	0	0	0	0
evm.model.Contig30.4	0	0	0	0	0	0	0	0	0	0	0	0	0	0	0	0	0	0	0	0	0	0	0	0	0	0	0	0	0	0	0	0	0	0	0
evm.model.Contig30.5	0.010187	0.010889	0.017121	0.0587	0.06783	0.099153	0.074009	0.140884	0.131631	0.114189	0.11969	0.090359	0.016161	0	0	0	0.011315	0	0.007215	0.070553	0.030114	0.013139	0	0.036358	0.002384	0.041967	0.023846	0.019884	0.043664	0.0411	0.007294	0	0.00682	0.034637	0.08401
evm.model.Contig30.6	4.26486	3.44258	4.69546	19.9203	16.4837	14.329	21.0543	25.0254	15.2087	10.7343	11.5738	15.326	12.5219	14.5082	8.3398	2.67386	2.84253	2.94382	15.1161	15.9138	17.9248	9.20997	7.48592	9.35708	2.78738	2.2106	2.71137	3.67812	1.80109	4.86714	0.981051	2.09434	23.7302	14.9526	12.7625
evm.model.Contig30.7	26.5381	23.2999	23.1943	21.9268	18.7226	20.2344	28.8623	24.539	30.9011	36.6079	29.5524	31.6231	26.3585	23.579	20.3914	15.4401	17.6349	19.0794	25.9329	28.3004	20.7395	16.0273	9.64321	8.07868	21.5705	22.833	22.1543	15.4471	13.5335	15.0427	25.766	23.9228	18.3557	26.4277	23.0109
evm.model.Contig30.8	0	0	0	0	0	0	0	0	0	0	0	0	0	0	0	0	0	0	0	0	0	0	0	0	0	0	0	0	0	0	0	0	0	0	0
evm.model.Contig30.9	0	0	0	0	0	0	0	0	0	0	0	0	0	0.002622	0	0	0	0	0	0	0	0	0	0	0	0	0	0	0	0	0	0	0.063209	0	0
evm.model.Contig30.10	0	0	0	0	0	0	0	0	0	0	0	0	0	0	0	0	0	0	0	0	0	0	0	0	0	0	0	0	0	0	0	0	0	0	0
evm.model.Contig30.11	0	0	0	0	0	0	0	0	0	0	0	0	0	0	0	0	0	0	0	0	0	0	0	0	0	0	0	0	0	0	0	0	0	0	0
evm.model.Contig30.12	0	0	0	0	0	0	0	0	0	0	0	0	0	0	0	0	0	0	0	0	0	0	0	0	0	0	0	0	0	0	0	0	0	0	0
evm.model.Contig300.1	0	0	0	0	0	0	0	0	0	0	0	0	0	0	0	0	0	0	0	0	0	0	0	0	0	0	0	0	0	0	0	0	0	0	0
evm.model.Contig300.2	0	0	0	0	0	0	0	0	0	0	0	0	0	0	0	0	0	0	0	0	0	0	0	0	0	0	0	0	0	0	0	0	0	0	0
evm.model.Contig301.1	0	0	0	0	0	0	0	0	0	0	0	0	0	0	0	0	0	0	0	0	0	0	0	0	0	0	0	0	0	0	0	0	0	0	0
evm.model.Contig301.2	0	0	0	0	0	0	0	0	0	0	0	0	0	0	0	0	0	0	0	0	0	0	0	0	0	0	0	0	0	0	0	0	0	0	0
evm.model.Contig301.3	0	0	0	0	0	0	0	0	0	0	0	0	0.004769	0	0	0	0	0	0	0	0	0	0	0	0	0	0	0	0	0	0	0	0	0	0
evm.model.Contig301.4	0	0	0	0	0	0	0	0	0	0	0	0	0	0	0	0	0	0	0	0	0	0	0	0	0	0	0	0	0	0	0	0	0.087058	0	0
evm.model.Contig301.5	0	0	0	0	0	0	0	0	0	0	0	0	0	0	0	0	0	0	0	0	0	0	0	0	0	0	0	0	0	0	0	0	0	0	0
evm.model.Contig301.6	0	0	0	0	0	0	0	0	0	0	0	0	0	0.082874	0	0	0	0	0	0	0	0	0	0	0	0	0	0	0	0	0.002451	0	0.056981	0	0
evm.model.Contig301.7	0	0	0	0	0	0	0	0	0	0	0	0	0	0	0	0	0	0	0	0	0	0	0	0	0	0	0	0	0	0	0	0	0	0	0
evm.model.Contig301.8	0	0	0	0	0	0	0	0	0	0	0	0	0	0	0	0	0	0	0	0	0	0	0	0	0	0	0	0	0	0	0	0	0	0	0
evm.model.Contig301.9	0.006227	0	0	0	0	0	0	0	0	0	0	0	0	0	0	0	0	0	0	0	0	0	0	0	0	0	0	0	0	0	0	0	0	0	0
evm.model.Contig301.10	0	0	0	0	0	0	0	0	0	0	0	0	0	0	0	0	0	0	0	0	0	0	0	0	0	0	0	0	0	0	0	0	0	0	0
evm.model.Contig301.11	0	0	0	0	0	0	0	0	0	0	0	0	0	0	0	0	0	0	0	0	0	0	0	0	0	0	0	0	0	0	0	0	0	0	0
evm.model.Contig301.12	0	0	0	0	0	0	0	0	0	0	0	0	0.00614	0	0	0	0	0	0.028431	0	0.011889	0	0	0	0	0	0	0	0	0	0	0	0	0	0
evm.model.Contig302.1	0	0	0	0	0	0	0	0	0	0	0	0	0	0	0	0	0	0	0	0	0	0	0	0	0	0	0	0	0	0	0	0	0	0	0
evm.model.Contig302.2	0	0	0	0	0	0	0	0	0	0	0	0	0	0	0	0	0	0	0	0	0	0	0	0	0	0	0	0	0	0	0	0	0	0	0
evm.model.Contig302.3	0	0	0	0	0	0	0	0	0	0	0	0	0	0	0	0	0	0	0	0	0	0	0	0	0	0	0	0	0	0	0	0	0	0	0
evm.model.Contig302.4	0	0	0	0	0	0	0	0	0	0	0	0	0	0	0	0	0	0	0	0	0	0	0	0	0	0	0	0	0	0	0	0	0	0	0
evm.model.Contig303.1	0	0	0	0	0	0	0	0	0	0	0	0	0	0	0	0	0	0	0	0	0	0	0	0	0	0	0	0	0	0	0	0	0	0	0
evm.model.Contig303.2	0	0	0	0	0	0	0	0	0	0	0	0	0	0	0	0	0	0	0	0	0	0	0	0	0	0	0	0	0	0	0	0	0	0	0
evm.model.Contig303.3	0	0	0	0	0	0	0	0	0	0	0	0	0	0	0	0	0	0	0	0	0	0	0	0	0	0	0	0	0	0	0	0	0	0	0
evm.model.Contig304.1	0	0	0	0	0	0	0	0	0	0	0	0	0	0	0	0	0	0	0	0	0	0	0	0	0	0	0	0	0	0	0	0	0	0	0
evm.model.Contig304.2	0	0	0	0	0	0	0	0	0	0	0	0	0	0	0	0	0	0	0	0	0	0	0	0	0	0	0	0	0	0	0	0	0	0	0
evm.model.Contig304.3	0	0	0	0	0	0	0	0	0	0	0	0	0	0	0	0	0	0	0	0	0	0	0	0	0	0	0	0	0	0	0	0	0	0	0
evm.model.Contig304.4	0	0	0	0	0	0	0	0	0	0	0	0	0	0	0	0	0	0	0	0	0	0	0	0	0	0	0	0	0	0	0	0	0	0	0
evm.model.Contig305.1	0	0	0	0	0	0	0	0	0	0	0	0	0	0	0	0	0	0	0	0	0	0	0	0	0	0	0	0	0	0	0	0	0	0	0
evm.model.Contig305.2	0	0	0	0	0	0	0	0	0	0	0	0	0	0	0	0	0	0	0	0	0	0	0	0	0	0	0	0	0	0	0	0	0	0	0
evm.model.Contig305.3	0.451431	0.15289	0.514141	1.92051	1.55323	0.030353	0.703632	0.68418	0.820992	0.150179	0.310501	0.304956	0.160337	0.112254	0.196387	0.038027	0.067774	0	3.15562	2.61739	1.76191	0	0.026294	0	0.129824	0.13825	0.224175	0.020635	0	0.101372	0.108757	0.014186	0.053474	0.048726	0.039671
evm.model.Contig305.4	0	0.120947	0.035848	0.648075	0.378613	0	0.216267	0.132844	0.259339	0.087487	0.061602	0.122914	0.081841	0	0.025537	0	0.021595	0	0.579052	0.383214	0.41467	0	0	0	0.018031	0	0.03116	0.017041	0	0.017907	0.080777	0.016239	0.042968	0	0
evm.model.Contig306.12	0	0	0	0	0	0	0	0	0	0	0	0	0	0	0	0	0	0	0	0	0	0	0	0	0	0	0	0	0	0	0	0	0	0	0
evm.model.Contig306.11	0	0	0	0	0	0	0	0	0	0	0	0	0	0	0	0	0	0	0	0	0	0	0	0	0	0	0	0	0	0	0	0	0	0	0
evm.model.Contig306.1	0	0	0	0	0	0	0	0	0	0	0	0	0	0	0	0	0	0	0	0	0	0	0	0	0	0	0	0	0	0	0	0	0	0	0
evm.model.Contig306.2	0	0	0	0	0	0	0	0	0	0	0	0	0	0	0	0	0	0	0	0	0	0	0	0	0	0	0	0	0	0	0	0	0	0	0
evm.model.Contig306.3	0	0	0	0	0	0	0	0	0	0	0	0	0	0	0	0	0	0	0	0	0	0	0	0	0	0.014876	0	0	0	0	0	0	0	0	0
evm.model.Contig306.4	0	0	0	0	0	0	0	0	0	0	0	0	0	0	0	0	0	0	0	0	0	0	0	0	0	0	0	0	0	0	0	0	0	0	0
evm.model.Contig306.5	0	0	0	0	0	0	0	0	0	0	0	0	0	0	0	0	0	0	0	0	0	0	0	0	0	0	0	0	0	0	0	0	0	0	0
evm.model.Contig306.6	0	0	0	0.0765	0.215877	0.180154	0	0	0	0.03719	0	0	0	0	0	0	0	0	0	0	0	0	0	0	0	0	0	0	0	0	0	0	0.020105	0	0
evm.model.Contig306.7	0	0	0	0	0	0	0	0.017764	0	0	0	0	0	0	0	0	0	0	0	0	0	0.011031	0	0	0	0	0	0.004402	0	0	0	0	0	0	0
evm.model.Contig306.8	2.82062	3.30297	2.27155	1.34958	2.086	1.61678	1.11925	1.17893	1.08909	1.95058	2.07376	1.30439	0.802087	0.924224	1.71119	1.14384	1.14822	0.988111	1.38609	0.814536	1.05732	2.18003	5.44684	7.18686	1.18446	0.619222	0.762998	2.19011	1.78855	1.68343	0.702276	0.84803	3.2201	1.20015	0.989732
evm.model.Contig306.9	0	0	0	0	0	0	0	0	0.044925	0	0	0.042392	0	0	0	0	0	0	0	0	0	0	0	0	0	0	0	0	0.093804	0	0	0	0.022263	0.037002	0.028959
evm.model.Contig306.10	0.991431	3.13917	1.52975	1.41275	0.155236	1.46416	1.88799	0.541693	2.37463	1.62206	1.41909	0.502207	0.603916	0.558644	0.636248	0.809376	0.129274	0.42433	0.424415	0.19208	0.889918	0.539005	0.275085	0.031412	2.37887	1.44843	1.52482	1.04933	0.046111	1.1566	1.31786	0.237183	1.28776	0.39364	2.33521
evm.model.Contig307.1	0	0	0	0	0	0	0	0	0	0	0	0	0	0	0	0	0	0	0	0	0	0	0	0	0	0	0	0	0	0	0	0	0	0	0
evm.model.Contig307.2	0	0	0	0	0	0	0	0	0	0	0	0	0	0	0	0	0	0	0	0	0	0	0	0	0	0	0	0	0	0	0	0	0	0	0
evm.model.Contig307.3	0	0	0	0	0	0	0	0	0	0	0	0	0	0	0	0	0	0	0	0	0	0	0	0	0	0	0	0	0	0	0	0	0	0	0
evm.model.Contig307.4	0	0	0	0	0	0	0	0	0	0	0	0	0	0	0	0	0	0	0	0	0	0	0	0	0	0	0	0	0	0	0	0	0	0	0
evm.model.Contig307.5	0	0	0	0	0	0	0	0	0	0	0	0	0	0	0	0	0	0	0	0	0	0	0	0	0	0	0	0	0	0	0	0	0	0	0
evm.model.Contig308.1	0	0	0	0	0	0	0	0	0	0	0	0	0	0	0	0	0	0	0	0	0	0	0	0	0	0	0	0	0	0	0	0	0	0	0
evm.model.Contig308.2	0	0	0	0	0	0	0	0	0	0	0	0	0	0	0	0	0	0	0	0	0	0	0	0	0	0	0	0	0	0	0	0	0	0	0
evm.model.Contig308.3	0	0	0	0	0	0	0	0	0	0	0	0	0	0	0	0	0	0	0	0	0	0	0	0	0	0	0	0	0	0	0	0	0	0	0
evm.model.Contig308.4	0	0	0	0	0	0	0	0	0	0	0	0	0	0	0	0	0	0	0	0	0	0	0	0	0	0	0	0	0	0	0	0	0	0	0
evm.model.Contig308.5	0	0	0	0	0	0	0	0	0	0	0	0	0	0	0	0	0	0	0	0	0	0	0	0	0	0	0	0	0	0	0	0	0	0	0
evm.model.Contig309.1	0	0	0	0	0	0	0	0	0	0	0	0	0	0	0	0	0	0	0	0	0	0	0	0	0	0	0	0	0	0	0	0	0	0	0
evm.model.Contig309.2	0	0	0	0	0	0	0	0	0	0	0	0	0	0	0	0	0	0	0	0	0	0	0	0	0	0	0	0	0	0	0	0	0	0	0
evm.model.Contig309.3	0	0	0	0	0	0	0	0	0	0	0	0	0	0	0	0	0	0	0	0	0	0	0	0	0	0	0	0	0	0	0	0	0.068277	0	0
evm.model.Contig309.4	0	0	0	0	0	0	0	0	0	0	0	0	0	0	0	0	0	0	0	0	0	0	0	0	0	0	0	0	0	0	0	0	0	0	0
evm.model.Contig31.1	0	0	0	0	0	0	0	0	0	0	0	0	0	0	0	0	0	0	0	0	0	0	0	0	0	0	0	0	0	0	0	0	0	0	0
evm.model.Contig31.2	0	0	0	0	0	0	0	0	0	0	0	0	0	0	0	0	0	0	0	0	0	0	0	0	0	0	0	0	0	0	0	0	0	0	0
evm.model.Contig31.3	0	0	0	0	0	0	0	0	0	0	0	0	0	0	0	0	0	0	0	0	0	0	0	0	0	0	0	0	0	0	0	0	0	0	0
evm.model.Contig31.4	0	0	0	0	0	0	0	0	0	0	0	0	0	0	0	0	0	0	0	0	0	0	0	0	0	0	0.025602	0	0	0	0	0	0	0	0
evm.model.Contig31.5	0	0	0	0	0	0	0	0	0	0	0	0	0	0	0	0	0	0	0	0	0	0	0	0	0	0	0	0	0	0	0	0	0.032967	0	0
evm.model.Contig31.6	0	0	0	0	0	0	0	0	0	0	0	0	0	0	0	0	0	0	0	0	0.037769	0	0	0	0	0	0	0	0	0	0	0	0.148099	0	0
evm.model.Contig31.7	0	0	0	0	0	0	0	0	0	0	0	0	0	0	0	0	0	0	0	0	0	0	0	0	0	0	0	0	0	0	0	0	0	0	0
evm.model.Contig31.8	0	0	0	0	0	0	0	0	0	0	0	0	0	0	0	0	0	0	0	0	0	0	0	0	0	0	0	0	0	0	0	0	0	0	0
evm.model.Contig31.9	0	0	0	0	0	0	0	0	0	0	0	0	0	0	0	0	0	0	0	0	0	0	0	0	0	0	0	0	0	0	0	0	0	0	0
evm.model.Contig31.10	0	0	0	0	0	0	0	0	0	0	0	0	0	0	0	0	0	0	0	0	0	0	0	0	0	0	0	0	0	0	0	0	0.011963	0	0
evm.model.Contig310.1	0	0	0	0	0	0	0	0	0	0	0	0	0	0	0	0	0	0	0	0	0	0	0	0	0.002651	0	0	0	0	0	0	0	0	0	0
evm.model.Contig310.2	0	0	0	0	0	0	0	0	0	0	0	0	0	0	0	0	0	0	0	0	0	0	0	0	0	0	0	0	0	0	0	0	0	0	0
evm.model.Contig310.3	0	0	0	0	0	0	0	0	0	0	0	0	0	0	0	0	0	0	0	0	0	0	0	0	0	0	0	0	0	0	0	0	0	0	0
evm.model.Contig310.4	0	0	0	0	0	0	0	0	0	0	0	0	0	0	0	0	0	0	0	0	0	0	0	0	0	0	0	0	0	0	0	0	0	0	0
evm.model.Contig311.1	0	0	0	0	0	0	0	0	0	0	0	0	0	0	0	0	0	0	0	0	0	0	0	0	0	0	0	0	0	0	0	0	0	0	0
evm.model.Contig311.2	0	0	0	0	0	0	0	0	0	0	0	0	0	0	0	0	0	0	0	0	0	0	0	0	0	0	0	0	0	0	0	0	0	0	0
evm.model.Contig311.3	0	0	0	0	0	0	0	0	0	0	0	0	0	0	0	0	0	0	0	0	0	0	0	0	0	0	0	0	0	0	0	0	0.040556	0	0
evm.model.Contig311.4	0	0	0	0	0	0	0	0	0	0	0	0	0	0	0	0	0	0	0	0	0	0	0	0	0	0	0	0	0	0	0	0	0	0	0
evm.model.Contig312.1	0	0	0	0	0	0	0	0	0	0	0	0	0	0	0	0	0	0	0	0	0	0	0	0	0	0	0	0	0	0	0	0	0	0	0
evm.model.Contig312.2	0	0	0	0	0	0	0	0	0	0	0	0	0	0	0	0	0	0	0	0	0	0	0	0	0	0	0	0	0	0	0	0	0	0	0
evm.model.Contig312.3	0	0	0	0.038317	0	0.032681	0	0	0	0	0	0	0	0	0	0	0	0	0	0	0	0	0	0	0	0	0	0	0	0	0	0	0	0	0
evm.model.Contig312.4	0	0	0	0	0	0	0	0	0	0	0	0	0	0	0	0	0	0	0	0	0	0	0	0	0	0	0	0	0	0	0	0	0	0	0
evm.model.Contig312.5	0	0	0	0.216133	0	0.067235	0	0	0	0	0	0	0	0	0	0	0	0	0	0	0	0	0	0	0	0	0	0	0	0	0	0	0	0	0
evm.model.Contig312.6	0	0	0	0	0	0	0	0	0	0	0	0	0	0	0	0	0	0	0	0	0	0	0	0	0	0	0	0	0	0	0	0	0	0	0
evm.model.Contig313.1	0	0	0	0	0	0	0	0	0	0	0	0	0	0	0	0	0	0	0	0	0	0	0	0	0	0	0	0	0	0	0	0	0	0	0
evm.model.Contig313.2	0	0	0	0	0	0	0	0	0	0	0	0	0	0	0	0	0	0	0	0	0	0	0	0	0	0	0	0	0	0	0	0	0	0	0
evm.model.Contig313.3	0	0	0	0	0	0	0	0	0	0	0	0	0	0	0	0	0	0	0	0	0	0	0	0	0	0	0	0	0	0	0	0	0	0	0
evm.model.Contig313.4	0	0	0	0	0	0	0	0	0	0	0	0	0	0	0	0	0	0	0	0	0	0	0	0	0	0	0	0	0	0	0	0	0	0	0
evm.model.Contig314.1	0	0	0	0	0	0	0	0	0	0	0	0	0	0	0	0	0	0	0	0	0	0	0	0	0	0	0	0	0	0	0	0	0	0	0
evm.model.Contig314.2	0	0	0	0	0	0	0	0	0	0	0	0	0	0	0	0	0	0	0	0	0	0	0	0	0	0	0	0	0	0	0	0	0	0	0
evm.model.Contig315.1	0	0	0	0	0	0	0	0	0	0	0	0	0	0	0	0	0	0	0	0	0	0	0	0	0	0	0	0	0	0	0	0	0	0	0
evm.model.Contig315.2	0	0	0	0	0	0	0	0	0	0	0	0	0	0	0	0	0	0	0	0	0	0	0	0	0	0	0	0	0	0	0	0	0	0	0
evm.model.Contig315.3	0	0	0	0	0	0	0	0	0	0	0.02194	0	0	0	0	0	0.029603	0	0	0	0	0	0	0	0	0	0	0	0	0	0	0	0	0	0
evm.model.Contig315.4	0	0	0	0	0	0	0	0	0	0	0	0	0	0	0	0	0	0	0	0	0	0	0	0	0	0.024578	0.021713	0	0	0	0	0	0	0	0
evm.model.Contig315.5	0.106439	0.050924	0.013088	0.05646	0.086718	0.10084	0.053649	0.046778	0.230685	0.101251	0.075115	0.05374	0.060078	0.0474	0.014201	0.069379	0.041824	0.039572	0.036394	0.055525	0.06875	0.071046	0.175983	0.086485	0.116639	0.170613	0.339268	0.156331	0.046977	0.057315	0	0	0.038742	0.023506	0
evm.model.Contig316.1	0	0	0	0	0	0	0	0	0	0	0	0	0	0	0	0	0	0	0	0	0	0	0	0	0	0	0	0	0	0	0	0	0	0	0
evm.model.Contig316.2	0	0	0	0	0	0	0	0	0	0	0	0	0	0	0	0	0	0	0	0	0	0	0	0	0	0	0	0	0	0	0	0	0	0	0
evm.model.Contig316.3	0	0	0	0	0	0	0	0	0	0	0	0	0	0	0	0	0	0	0	0	0	0	0	0	0	0	0	0	0	0	0	0	0	0	0
evm.model.Contig316.4	0	0	0	0	0	0	0	0	0	0	0	0	0	0	0	0	0	0	0	0	0	0	0	0	0	0	0	0	0	0	0	0	0	0	0
evm.model.Contig317.1	0	0	0	0	0	0	0	0	0	0	0	0	0	0	0	0	0	0	0	0	0	0	0	0	0	0	0	0	0	0	0	0	0.123078	0	0
evm.model.Contig318.1	0	0	0	0	0	0	0	0	0	0	0	0	0	0	0	0	0	0	0	0	0	0	0	0	0	0	0	0	0	0	0	0	0	0	0
evm.model.Contig318.2	0	0	0	0	0	0	0	0	0	0	0	0	0	0	0	0	0	0	0	0	0	0	0	0	0	0	0	0	0	0	0	0	0	0	0
evm.model.Contig318.3	0	0	0	0	0	0	0	0	0	0	0	0	0	0	0	0	0	0	0	0	0	0	0	0	0	0	0	0	0	0	0	0	0	0	0
evm.model.Contig319.1	0	0	0	0	0	0	0	0	0	0	0	0	0	0	0	0	0	0	0	0	0	0	0	0	0	0	0	0	0	0	0	0	0	0	0
evm.model.Contig319.2	0	0	0	0	0	0	0	0	0	0	0	0	0	0	0	0	0	0	0	0	0	0	0	0	0	0	0	0	0	0	0	0	0	0	0
evm.model.Contig319.3	0	0	0	0	0	0	0	0	0	0	0	0	0	0	0	0	0	0	0	0	0	0	0	0	0	0	0	0	0	0	0	0	0	0	0
evm.model.Contig319.4	0.144505	0.066896	0.244435	31.1294	190.532	160.455	137.409	42.0673	220.428	137.05	84.7239	70.6692	0	0	0.004207	0.533001	0	0.285133	1.08812	1.28689	0.261727	253.155	388.924	325.218	0.103919	0	0.016187	0.075621	0.519186	0.055738	0.237435	0.709788	0.04849	0.043008	0.064121
evm.model.Contig319.5	0	0	0	0	0	0	0	0	0	0	0	0	0	0	0	0	0	0	0	0	0	0	0	0	0	0	0	0	0	0	0	0	0	0	0
evm.model.Contig32.1	0	0	0	0	0	0	0	0	0	0	0	0	0	0	0	0	0	0	0	0	0	0	0	0	0	0	0	0	0	0	0	0	0	0	0
evm.model.Contig32.2	0	0	0	0	0	0	0	0	0	0	0	0	0	0	0	0	0	0	0	0	0	0	0	0	0	0	0	0	0	0	0	0	0	0	0
evm.model.Contig32.3	0	0	0	0	0	0	0	0	0	0	0	0	0	0	0	0	0	0	0	0	0	0	0	0	0	0	0	0	0	0	0	0	0	0	0
evm.model.Contig32.4	0	0	0	0	0	0	0	0	0	0	0	0	0	0	0	0	0	0	0	0	0	0	0	0	0	0	0	0	0	0	0	0	0	0	0
evm.model.Contig32.5	0	0	0	0	0	0	0	0	0	0	0	0	0	0	0	0	0	0	0	0	0	0	0	0	0	0	0	0	0	0	0	0	0	0	0
evm.model.Contig32.6	0	0	0	0	0	0	0	0	0	0	0	0	0	0	0	0	0	0	0	0	0	0	0	0	0	0	0	0	0	0	0	0	0	0	0
evm.model.Contig32.7	0	0	0	0	0	0	0	0	0	0	0	0	0	0	0	0	0	0	0	0	0	0	0	0	0	0	0	0	0	0	0	0	0	0	0
evm.model.Contig320.1	0	0	0	0	0	0	0	0	0	0	0	0	0	0	0	0	0	0	0	0	0	0	0	0	0	0	0	0	0	0	0	0	0	0	0
evm.model.Contig320.2	0	0	0	0	0	0	0	0	0	0	0	0	0	0	0	0	0	0	0	0	0	0	0	0	0	0	0	0	0	0	0	0	0	0	0
evm.model.Contig320.3	0	0	0	0	0	0	0	0	0	0	0	0	0	0	0	0	0	0	0	0	0	0	0	0	0	0	0	0	0	0	0	0	0	0	0
evm.model.Contig320.4	0.083985	0.096222	0.068522	0.484055	0.79913	0.642761	0.416042	0.306793	0.471324	0.349839	0.51573	0.195428	0.030989	0.080053	0.080877	0.549902	0.975796	0.309413	0.13223	0.021968	0.068843	0.033	0.074614	0.072275	0.077641	0.140381	0.155663	1.20196	0.868848	1.79913	0.067396	0.079577	0.603819	2.33396	0.885248
evm.model.Contig320.5	0	0	0	0	0	0	0	0	0	0	0	0	0	0	0	0	0	0	0	0	0	0	0	0	0	0	0	0	0	0	0	0	0.049983	0	0
evm.model.Contig321.1	0	0	0	0	0	0	0	0	0	0	0	0	0	0	0	0	0	0	0	0	0	0	0	0	0	0	0	0	0	0	0	0	0	0	0
evm.model.Contig321.2	0	0	0	0	0	0	0	0	0	0	0	0	0	0	0	0	0	0	0	0	0	0	0	0	0	0	0	0	0	0	0	0	0	0	0
evm.model.Contig321.3	0	0	0	0	0	0	0	0	0	0	0	0	0	0	0	0	0	0	0	0	0	0	0	0	0	0	0	0	0	0	0	0	0	0	0
evm.model.Contig322.1	0	0	0	0	0	0	0	0	0	0	0	0	0	0	0	0	0	0	0	0	0	0	0	0	0	0	0	0	0	0	0	0	0	0	0
evm.model.Contig322.2	0	0	0	0	0	0	0	0	0	0	0	0	0	0	0	0	0	0	0	0	0	0	0	0	0	0	0	0	0	0	0	0	0	0	0
evm.model.Contig322.3	0	0	0	0	0	0	0	0	0	0	0	0	0	0	0	0	0	0	0	0	0	0	0	0	0	0	0	0	0	0	0	0	0	0	0
evm.model.Contig323.1	0	0	0	0	0	0	0	0	0	0	0	0	0	0	0	0	0	0	0	0	0	0	0	0	0	0	0	0	0	0	0	0	0	0	0
evm.model.Contig323.2	0	0	0	0	0	0	0	0	0	0	0	0	0	0	0	0	0	0	0	0	0	0	0	0	0	0	0	0	0	0	0	0	0.022208	0	0
evm.model.Contig323.3	0	0	0	0	0	0	0	0	0	0	0	0	0	0	0	0	0	0	0	0	0	0	0	0	0	0	0	0	0	0	0	0	0	0	0
evm.model.Contig323.4	0	0	0	0	0	0	0	0	0	0	0	0	0	0	0	0	0	0	0	0	0	0	0	0	0	0	0	0	0	0	0	0	0	0	0
evm.model.Contig324.1	0	0	0	0	0	0	0	0	0	0	0	0	0	0	0	0	0	0	0	0	0	0	0	0	0	0	0	0	0	0	0	0	0	0	0
evm.model.Contig324.2	0	0	0	0	0	0	0	0	0	0	0	0	0	0	0	0	0	0	0	0	0	0	0	0	0	0	0	0	0	0	0	0	0	0	0
evm.model.Contig324.3	0	0	0	0	0	0	0	0	0	0	0	0	0	0	0	0	0	0	0	0	0	0	0	0	0	0	0	0	0	0	0	0	0	0	0
evm.model.Contig324.4	0	0	0	0	0	0	0	0	0	0	0	0	0	0	0	0	0	0	0	0	0	0	0	0	0	0	0	0	0	0	0	0	0	0	0
evm.model.Contig325.1	0	0	0	0	0	0	0	0	0	0	0	0	0	0	0	0	0	0	0	0	0	0	0	0	0	0	0	0	0	0	0	0	0	0	0
evm.model.Contig325.2	0	0	0	0	0	0	0	0	0	0	0	0	0	0	0	0	0	0	0	0	0	0	0	0	0	0	0	0	0	0	0	0	0	0	0
evm.model.Contig325.3	0	0	0	0	0	0	0	0	0	0	0	0	0	0	0	0	0	0	0	0	0	0	0	0	0	0	0	0	0	0	0	0	0	0	0
evm.model.Contig325.4	0	0	0	0	0	0	0	0	0	0	0	0	0	0	0	0	0	0	0	0	0	0	0	0	0	0	0	0	0	0	0	0	0	0	0
evm.model.Contig326.1	0	0	0	0	0	0	0	0	0	0	0	0	0	0	0	0	0	0	0	0	0	0	0	0	0	0	0	0	0	0	0	0	0	0	0
evm.model.Contig326.2	0	0	0	0	0	0	0	0	0	0	0	0	0	0	0	0	0	0	0	0	0	0	0	0	0	0	0	0	0	0	0	0	0	0	0
evm.model.Contig328.1	0	0	0	0	0	0	0	0	0	0	0	0	0	0	0	0	0	0	0	0	0	0	0	0	0	0	0	0	0	0	0	0	0	0	0
evm.model.Contig328.2	0	0	0	0	0	0	0	0	0	0	0	0	0	0	0	0	0	0	0	0	0	0	0	0	0	0	0	0	0	0	0	0	0	0	0
evm.model.Contig328.3	0	0	0	0	0	0	0	0	0	0	0	0	0	0	0	0	0	0	0	0	0	0	0	0	0	0	0	0	0	0	0	0	0	0	0
evm.model.Contig328.4	0	0	0	0	0	0	0	0	0	0	0	0	0	0	0	0	0	0	0	0	0	0	0	0	0	0	0	0	0	0	0	0	0	0	0
evm.model.Contig329.1	0	0	0	0	0	0	0	0	0	0	0	0	0	0	0	0	0	0	0	0	0	0	0	0	0	0	0	0	0	0	0	0	0	0	0
evm.model.Contig329.2	0	0	0	0	0	0	0	0	0	0	0	0	0	0	0	0	0	0	0	0	0	0	0	0	0	0	0	0	0	0	0	0	0	0	0
evm.model.Contig329.3	0	0	0	0	0	0	0	0	0	0	0	0	0	0	0	0	0	0	0	0	0	0	0	0	0	0	0	0	0	0	0	0	0	0	0
evm.model.Contig329.4	0	0	0	0	0	0	0	0	0	0	0	0	0	0	0	0	0	0	0	0	0	0	0	0	0	0	0	0	0	0	0	0	0	0	0
evm.model.Contig329.5	0	0	0	0	0	0	0	0	0	0	0	0	0	0	0	0	0	0	0	0	0	0	0	0	0	0	0	0	0	0	0	0	0	0	0
evm.model.Contig33.1	0	0	0	0	0	0	0	0	0	0	0	0	0	0	0	0	0	0	0	0	0	0	0	0	0	0	0	0	0	0	0	0	0	0	0
evm.model.Contig33.2	0	0	0	0	0	0	0	0	0	0	0	0	0	0	0	0	0	0	0	0	0	0	0	0	0	0	0	0	0	0	0	0	0	0	0
evm.model.Contig33.3	0	0	0	0	0	0	0	0	0	0	0	0	0	0	0	0	0	0	0	0	0	0	0	0	0	0	0	0	0	0	0	0	0	0	0
evm.model.Contig33.4	0	0	0	0	0	0	0	0	0	0	0	0	0	0	0	0	0	0	0	0	0	0	0	0	0	0	0	0	0	0	0	0	0.104643	0	0
evm.model.Contig33.5	0	0	0	0	0	0	0	0	0	0	0	0	0	0	0	0	0	0	0	0	0	0	0	0	0	0	0	0	0	0	0	0	0	0	0
evm.model.Contig33.6	0	0	0	0	0	0	0	0	0	0	0	0	0	0	0	0	0	0	0	0	0	0	0	0	0	0	0	0	0	0	0	0	0.073103	0	0
evm.model.Contig33.7	0	0	0	0	0	0	0	0	0	0	0	0	0	0	0	0	0	0	0	0	0	0	0	0	0	0	0	0	0	0	0	0	0.059157	0	0
evm.model.Contig33.8	5.07242	5.27601	3.60549	10.6139	8.06603	9.54921	7.44843	6.91019	7.08587	5.21271	4.50558	6.50246	4.2601	2.98932	4.73016	4.18568	2.90679	2.24175	11.5883	6.49646	9.2277	4.05351	1.67016	2.63543	7.3134	6.44707	7.15065	3.71899	4.05765	2.18609	1.42667	1.15684	5.52212	4.1837	4.3768
evm.model.Contig33.9	13.8497	13.5419	14.0373	12.0025	13.59	13.0665	16.3265	16.805	12.5433	15.7631	13.2007	17.9837	12.6073	11.9998	13.149	11.8398	11.7069	11.3679	11.9855	13.3372	14.8334	8.05767	13.1023	12.5872	6.16	9.30272	8.16902	11.8809	10.9389	12.857	9.77416	7.08746	12.3345	9.74882	9.70095
evm.model.Contig33.10	1.05308	1.19659	1.10015	7.12211	6.57117	5.48864	2.80566	4.72757	4.15897	2.33788	2.35879	2.70932	4.1169	4.00376	6.4245	0.342667	0.644014	0.435238	3.09329	3.39783	4.16184	3.92218	2.25659	2.25769	0.844238	0.948233	0.921988	0.961841	1.11392	0.859079	0.475806	0.4548	3.67783	3.19548	3.4432
evm.model.Contig33.11	0.062646	0.019698	0.064372	1.18579	0.144482	0.816825	0.678927	0.043776	0.536752	0.229229	0.346053	0.237483	0.299933	0.433291	0.147546	0	0.073206	0.038912	0.1333	0.029287	0.233504	0.331223	0.061424	0.164281	0.006762	0.014931	0.057842	0.040415	0.047877	0.054328	0	0.018829	0.058927	0.561925	0.389543
evm.model.Contig33.12	0	0	0	0	0	0	0	0	0	0	0.006653	0	0	0	0	0	0	0	0	0	0	0	0	0	0	0	0	0	0	0	0	0	0	0	0
evm.model.Contig330.1	0	0	0	0	0	0	0	0	0	0	0	0	0	0	0	0	0	0	0	0	0	0	0	0	0	0	0	0	0	0	0	0	0	0	0
evm.model.Contig330.2	0	0	0	0	0	0	0	0	0	0	0	0	0	0	0	0	0	0	0	0	0	0	0	0	0	0	0	0	0	0	0	0	0.02529	0	0
evm.model.Contig330.3	0	0	0	0	0	0	0	0	0	0	0	0	0	0	0	0	0	0	0	0	0	0	0	0	0	0	0	0	0	0	0	0	0.185321	0	0
evm.model.Contig330.4	0	0	0	0	0	0	0	0	0	0	0	0	0	0	0	0	0	0	0	0	0	0	0	0	0	0	0	0	0	0	0	0	0	0	0
evm.model.Contig330.5	0	0	0	0	0	0	0.020636	0	0	0	0	0.014872	0	0	0	0	0	0	0	0	0	0	0	0	0	0	0	0	0	0	0	0	0.028812	0	0
evm.model.Contig331.1	0	0	0	0	0	0	0	0	0	0	0	0	0	0	0	0	0	0	0	0	0	0	0	0	0	0	0.056504	0	0	0	0	0	0	0	0
evm.model.Contig331.2	9.1128	10.1445	5.81721	1.65985	0.925437	0.787413	1.36097	0.62259	1.71863	0.956246	2.81705	2.14036	2.26097	4.0718	4.4796	8.24742	5.70386	5.78811	1.72413	1.83685	0.901407	1.18541	1.10789	1.41343	11.2664	9.97157	5.74323	4.78718	5.07697	3.51005	8.57961	8.53336	1.78889	1.42754	1.54061
evm.model.Contig331.3	0	0	0	0	0	0	0	0	0	0	0	0	0	0	0	0	0	0	0	0	0	0	0	0	0	0	0	0	0	0	0	0	0	0	0
evm.model.Contig331.4	0	0	0	0	0	0	0	0.010541	0	0.061721	0	0.028243	0	0	0.019819	0	0.015793	0	0	0	0	0	0.017565	0	0	0	0.069762	0	0	0	0	0	0	0.01103	0
evm.model.Contig332.1	0	0	0	0	0	0	0	0	0	0	0	0	0	0	0	0	0	0	0	0	0	0	0	0	0	0	0	0	0	0	0	0	0	0	0
evm.model.Contig332.2	0	0	0	0	0	0	0	0	0	0	0	0	0	0	0	0	0	0	0	0	0	0	0	0	0	0	0	0	0	0	0	0	0	0	0
evm.model.Contig332.3	0	0	0	0	0	0	0	0	0	0	0	0	0	0	0	0	0	0	0	0	0	0	0	0	0	0	0	0	0	0	0	0	0	0	0
evm.model.Contig332.4	1.33721	0.345008	1.26151	0.042383	0.238758	0.059812	1.39961	2.40524	0	0.172393	0.84367	2.21575	0.394626	0	0.091319	0	0	0.055533	0	0	0	0.123207	0	0	0	0	0	0	0	0	0.237507	0	0.288397	0.839933	0.397838
evm.model.Contig332.5	0.315998	0.274244	0.124824	0.014415	0	0.049058	0.179964	0.417798	0	0.009035	0.15123	0.233495	0	0	0	0	0	0	0	0	0	0	0	0	0	0	0	0	0	0	0	0	0.143274	0.102559	0
evm.model.Contig333.1	0	0	0	0	0	0	0	0	0	0	0	0	0	0	0	0	0	0	0	0	0	0	0	0	0	0	0	0	0	0	0	0	0	0	0
evm.model.Contig333.2	0	0	0	0	0	0	0	0	0	0	0	0	0	0	0	0	0	0	0	0	0	0	0	0	0	0	0	0	0	0	0	0	0	0	0
evm.model.Contig333.3	0	0	0	0	0	0	0	0	0	0	0	0	0	0	0	0	0	0	0	0	0	0	0	0	0	0	0	0	0	0	0	0	0	0	0
evm.model.Contig333.4	0	0	0	0	0	0	0	0	0	0	0	0	0	0	0	0	0	0	0	0	0	0	0	0	0	0	0	0	0	0	0	0	0	0	0
evm.model.Contig333.5	0	0	0	0	0	0	0	0	0	0	0	0	0	0	0	0	0	0	0	0	0	0	0	0	0	0	0	0	0	0	0	0	0.074744	0	0
evm.model.Contig333.6	0	0	0	0	0	0	0	0	0	0	0	0	0	0	0	0	0	0	0	0	0	0	0	0	0	0	0	0	0	0	0	0	0	0	0
evm.model.Contig334.1	0	0	0	0	0	0	0	0	0	0	0	0	0	0	0	0	0	0	0	0	0	0	0	0	0	0	0	0	0	0	0	0	0	0	0
evm.model.Contig334.2	0	0	0	0	0	0	0	0	0	0	0	0	0	0	0	0	0	0	0	0	0	0	0	0	0	0	0	0	0	0	0	0	0	0	0
evm.model.Contig335.1	0	0	0	0	0	0	0	0	0	0	0	0	0	0	0	0	0	0	0	0	0	0	0	0	0	0	0	0	0	0	0	0	0	0	0
evm.model.Contig335.2	0	0	0	0	0	0	0	0	0	0	0	0	0	0	0	0	0	0	0	0	0	0	0	0	0.136838	0	0	0	0	0	0	0	0	0	0
evm.model.Contig335.3	0	0	0	0	0	0	0	0	0	0	0	0	0	0	0	0	0	0	0	0	0	0	0	0	0	0	0	0	0	0	0	0	0	0	0
evm.model.Contig335.4	0	0	0	0	0	0	0	0	0	0	0	0	0	0	0	0	0	0	0	0	0	0	0	0	0	0	0	0	0	0	0	0	0	0	0
evm.model.Contig335.5	0	0	0	0	0	0	0	0	0	0	0	0	0	0	0	0	0	0	0	0	0	0	0	0	0	0	0	0	0	0	0	0	0	0	0
evm.model.Contig336.6	0.282358	0.225416	0.110843	3.98565	1.20951	3.02694	1.73309	2.10975	1.68595	2.03014	1.60142	1.29546	0.849375	1.74051	0.137109	0.207311	0.269841	0.683636	1.18423	1.8918	1.01449	0.957429	0.228532	0.341949	0.226008	0.646748	0.184756	0.195666	0.068675	0.23635	0	0.181301	8.20055	2.46509	2.46215
evm.model.Contig336.1	0.468063	0.496249	0.219763	2.11684	1.39028	3.74208	2.52377	1.89845	1.8758	1.83677	1.44149	1.81762	0.102908	1.09998	0.210957	0.25678	0.281894	0.427038	0.843827	0.839414	1.08495	0.988797	0.396177	0.189346	0	0.384408	0.267991	0.660012	0.368772	0.245365	0.339867	0.052208	3.6934	2.20336	2.39992
evm.model.Contig336.2	4.47521	4.39956	2.64235	16.3818	21.1344	24.0349	13.1963	13.6356	12.6362	10.8861	9.59518	10.0902	11.0507	8.6445	11.5579	6.19373	3.7828	5.9277	18.0889	19.2215	24.1004	11.7897	9.29064	12.3894	6.10441	3.65736	7.51402	8.20979	9.61719	7.4105	2.82943	2.01538	11.11	14.9395	12.5444
evm.model.Contig336.3	0	0	0	0	0	0	0	0	0	0	0	0	0	0	0	0	0	0	0	0	0	0	0	0	0	0	0	0	0	0	0	0	0	0	0
evm.model.Contig336.4	0	0	0	0	0	0	0	0	0	0	0	0	0	0	0	0	0	0	0	0	0	0	0	0	0	0	0	0	0	0	0	0	0	0	0
evm.model.Contig336.5	0	0	0	0	0	0	0	0	0	0	0	0	0	0	0	0	0	0	0	0	0	0	0	0	0	0	0	0	0	0	0	0	0	0	0
evm.model.Contig337.1	0	0	0	0	0	0	0	0	0	0	0	0	0	0	0	0	0	0	0	0	0	0	0	0	0	0	0	0	0	0	0	0	0	0	0
evm.model.Contig337.2	0	0	0	0	0	0	0	0	0	0	0	0	0	0	0	0	0	0	0	0	0	0	0	0	0	0	0	0	0	0	0	0	0	0	0
evm.model.Contig337.3	0	0	0	0	0	0	0	0	0	0	0	0	0	0	0	0	0	0	0	0	0	0	0	0	0	0	0	0	0	0	0	0	0	0	0
evm.model.Contig337.4	0	0	0	0	0	0	0	0	0	0	0	0	0	0	0	0	0	0	0	0	0	0	0	0	0	0	0	0	0	0	0	0	0	0	0
evm.model.Contig339.1	0	0	0	0	0	0	0	0	0	0	0	0	0	0	0	0	0	0	0	0	0	0	0	0	0	0	0	0	0	0	0	0	0	0	0
evm.model.Contig339.2	0	0	0	0	0	0	0	0	0	0	0	0	0	0	0	0	0	0	0	0	0	0	0	0	0	0	0	0	0	0	0	0	0	0	0
evm.model.Contig34.1	0	0	0	0	0	0	0	0	0	0	0	0	0	0	0	0	0	0	0	0	0	0	0	0	0	0	0	0	0	0	0	0	0	0	0
evm.model.Contig34.2	0	0	0	0	0	0	0	0	0	0	0	0	0	0	0	0	0	0	0	0	0	0	0	0	0	0	0	0	0	0	0	0	0	0	0
evm.model.Contig34.3	0	0	0	0	0	0	0	0	0	0	0	0	0	0	0	0	0	0	0	0	0	0	0	0	0	0	0	0	0	0	0	0	0.110936	0	0
evm.model.Contig34.4	0	0	0	0	0	0	0	0	0	0	0	0	0	0	0	0	0	0	0	0	0	0	0	0	0	0	0	0	0	0	0	0	0	0	0
evm.model.Contig34.5	0	0	0	0	0	0	0	0	0	0	0	0	0	0	0	0	0	0	0	0	0	0	0	0	0	0	0	0	0	0	0	0	0.039253	0	0
evm.model.Contig34.6	0	0	0	0	0	0	0	0	0	0	0	0	0	0	0	0	0	0	0	0	0	0	0	0	0	0	0	0	0	0	0	0	0.038455	0	0
evm.model.Contig34.7	0	0	0	0	0	0	0	0	0	0	0	0	0	0	0	0	0	0	0	0	0	0	0	0	0	0	0	0	0	0	0	0	0	0	0
evm.model.Contig34.8	0	0	0	0	0	0	0	0	0	0	0	0	0	0	0	0	0	0	0	0	0	0	0	0	0	0	0	0	0	0	0	0	0	0	0
evm.model.Contig34.9	0	0	0	0	0	0	0	0	0	0	0	0	0	0	0	0	0	0	0	0	0	0	0	0	0	0	0	0	0	0	0	0	0	0	0
evm.model.Contig340.1	0	0	0	0	0	0	0	0	0	0	0	0	0	0	0	0	0	0	0	0	0	0	0	0	0	0	0	0	0	0	0	0	0.044735	0	0
evm.model.Contig340.2	0	0	0	0	0	0	0	0	0	0	0	0	0	0	0	0	0	0	0	0	0	0	0	0	0	0	0	0	0	0	0	0	0	0	0
evm.model.Contig342.1	0	0	0	0	0	0	0	0	0	0	0	0	0	0	0	0	0	0	0	0	0	0	0	0	0	0	0	0	0	0	0	0	0	0	0
evm.model.Contig342.2	0	0	0	0	0	0	0	0	0	0	0	0	0	0	0	0	0	0	0	0	0	0	0	0	0	0	0	0	0	0	0	0	0	0	0
evm.model.Contig342.3	0	0	0	0	0	0	0	0	0	0	0	0	0	0	0	0	0	0	0	0	0	0	0	0	0	0	0	0	0	0	0	0	0	0	0
evm.model.Contig343.1	0	0	0	0	0	0	0	0	0	0	0	0	0	0	0	0	0	0	0	0	0	0	0	0	0	0	0	0	0	0	0	0	0	0	0
evm.model.Contig343.2	0	0	0	0	0	0	0	0	0	0	0	0	0	0	0	0	0	0	0	0	0	0	0	0	0	0	0	0	0	0	0	0	0.110247	0	0
evm.model.Contig343.3	0	0	0	0	0	0	0	0	0	0	0	0	0	0	0	0	0	0	0	0	0	0	0	0	0	0	0	0	0	0	0	0	0	0	0
evm.model.Contig343.4	0.199155	0.143626	0.023856	1.73782	4.27602	3.22691	3.11284	2.10987	4.92049	5.53944	4.46441	2.7487	0.060701	0.246911	0	0.295693	0.022654	0.184622	0.220523	0.385183	0.323952	5.93675	5.91172	4.33245	0	0	0.088748	0.55549	0.197187	0.69561	0.10805	0	3.72717	6.67035	8.29408
evm.model.Contig343.5	0.646662	0.797126	0.836727	0.434015	0.143456	0.390048	0.126552	0.030359	0.106563	0.128617	0.119775	0.044245	0.269529	0.131468	0.214243	0.148401	0.049415	0.09779	0.174405	0.348638	0.208885	0.055707	0.082506	0.088881	0.506415	0.408411	0.442913	0.133744	0.20046	0.020923	0.840739	0.604781	0.329506	0.238608	0.354772
evm.model.Contig343.6	0.057826	0	0	0	0	0	0	0	0	0	0	0	0.070888	0	0	0	0	0	0	0	0	0	0	0	0	0	0	0	0	0	0	0	0	0	0
evm.model.Contig343.7	5.37088	4.82097	4.15718	6.30896	7.91601	7.44054	3.8904	4.57384	4.81796	3.54569	4.80841	2.79619	7.25593	7.30374	7.49667	3.13903	2.36538	2.34329	1.64807	2.03948	1.77161	6.24635	6.69053	7.27803	1.96925	1.10589	2.67683	1.71741	1.35249	1.61544	0.631541	0.645795	7.75589	14.5826	13.6265
evm.model.Contig343.8	3.57934	2.13155	3.61544	8.80708	7.53904	10.9293	5.94472	4.94575	11.1601	6.43739	7.83482	4.28341	4.36927	3.86303	3.83284	3.94151	1.78804	1.33806	10.694	10.21	11.4252	7.08619	5.70175	7.06128	2.25373	3.02583	3.41128	7.57097	6.9319	5.93925	0.700861	0.761142	13.0811	14.4356	11.147
evm.model.Contig343.9	0	0	0	0.122457	0	0.056407	0	0.056725	0.051787	0	0.064732	0	0	0.098728	0	0	0	0	0	0.048522	0	0	0	0	0	0	0	0	0	0	0	0.078132	0	0	0
evm.model.Contig344.1	0	0	0	0	0	0	0	0	0	0	0	0	0	0	0	0	0	0	0	0	0	0	0	0	0	0	0	0	0	0	0	0	0	0	0
evm.model.Contig344.2	0	0	0	0	0	0	0	0	0	0	0	0	0	0	0	0	0	0	0	0	0	0	0	0	0	0	0	0	0	0	0	0	0	0	0
evm.model.Contig344.3	0	0	0	0	0	0	0	0	0	0	0	0	0	0	0	0	0	0	0	0	0	0	0	0	0	0	0	0	0	0	0	0	0	0	0
evm.model.Contig35.1	9.83608	8.55607	12.0475	21.0675	18.4625	16.4471	19.9987	19.5341	15.0655	15.4442	15.8992	15.4159	18.185	18.6916	11.5172	5.7458	7.83494	8.80906	18.476	21.8659	21.1299	13.7901	10.2791	9.40735	4.52567	4.90144	4.22001	5.44783	3.95544	7.52068	9.6499	9.73326	9.56196	15.5624	15.2408
evm.model.Contig35.2	40.2517	30.8992	34.2974	23.1747	28.6974	28.3347	29.7016	34.1319	26.7552	43.9888	32.0034	42.569	36.8249	29.9195	43.5112	30.9209	30.3337	26.9777	43.2417	34.4849	35.1852	21.9566	43.9534	38.2374	34.1399	46.0333	33.4875	26.9894	28.6657	35.9488	20.754	26.1829	10.0261	28.0631	25.1551
evm.model.Contig35.3	0.448878	0.197399	0.361647	3.13503	3.23905	2.43922	1.83946	2.12489	1.77876	1.71251	1.28022	1.08696	1.26243	1.77556	1.01619	0.088258	0.146111	0.305592	3.71369	3.76013	3.32248	0.886897	0.571551	0.414237	0.187011	0.048479	0.314177	0.135296	0.281695	0.140385	0.328085	0.179456	1.9809	2.28088	2.1937
evm.model.Contig35.4	7.83365	6.69541	6.69717	8.75853	8.11503	7.41799	7.93802	8.87669	10.221	10.2291	9.3488	10.0075	9.35714	8.68424	10.9412	10.994	9.8758	7.82032	9.34237	10.2542	9.94226	3.91749	6.28487	6.12367	11.9486	11.3764	10.2508	8.48517	9.8053	8.3019	10.7872	9.52549	9.0429	10.0132	8.04252
evm.model.Contig35.5	0.441373	0.585738	0.250695	0.438281	0.216779	0.431703	1.03826	1.1331	0.901078	0.551195	0.375085	0.554418	0.407149	0.528546	0.570053	0.490127	0.24519	0.281236	0.635933	0.595598	0.662891	0.222796	0.451132	0.64261	0.490618	0.439583	0.774953	0.404022	0.514223	0.219665	0.743598	1.10509	2.18953	0.959773	1.63959
evm.model.Contig35.6	0.780109	0.878523	0.956613	8.50605	8.09344	10.3698	5.70394	6.56323	5.13198	3.56765	3.60504	3.55227	3.47442	2.49775	4.19684	0.897582	1.32068	0.628321	4.13414	6.05721	7.16443	2.80704	1.36477	1.51344	2.14203	2.25543	2.61561	1.21771	1.04863	0.884217	0.469794	0.636819	4.06753	5.54892	4.66427
evm.model.Contig35.7	0	0	0	0	0	0	0	0	0	0	0	0.03305	0	0	0	0	0	0	0	0	0	0	0	0	0	0	0	0	0	0	0.001795	0	0	0	0
evm.model.Contig35.8	0	0	0	0	0	0	0	0	0	0	0	0	0	0	0	0	0	0	0	0	0	0	0	0	0	0	0	0	0	0	0	0	0.087453	0	0
evm.model.Contig35.9	79.556	68.6466	70.756	173.411	149.375	123.744	312.922	375.807	191.888	186.493	232.331	298.193	212.859	177.518	187.027	77.3067	104.77	94.5264	152.251	151.056	163.729	102.32	124.239	108.826	61.3097	59.21	49.3368	74.6678	58.2227	89.2156	46.3046	50.1517	59.5947	95.9478	78.9057
evm.model.Contig35.10	0.29335	0.187558	0.337635	0.181884	0.080043	0.089322	0.090191	0.032913	0.034934	0.111256	0.026665	0.038943	0.018437	0.04307	0.017925	0	0.048682	0	0.020007	0.068567	0.018782	0.074677	0	0.034148	0.499603	0.314261	0.29551	0.068998	0.063179	0.028244	1.27475	1.19468	0.099061	0.066495	0.106405
evm.model.Contig35.11	5.55726	7.66668	7.29544	12.8628	11.9824	11.1435	9.19082	10.6297	10.0602	8.84071	10.1176	8.03987	10.3381	8.41502	4.1977	7.21705	7.63843	9.21679	11.6656	13.2356	10.8623	9.12328	4.15766	3.52965	7.92353	8.88059	8.59156	7.27172	6.47441	5.13735	6.7423	5.66578	14.9697	12.8717	11.9553
evm.model.Contig35.12	0.120505	0.253132	0.426082	1.83626	0.685789	1.17628	1.00381	0.999328	1.17331	0.793646	0.713425	0.922977	0.400311	0.889417	0.378466	0.21092	0.201008	0.207175	0.873635	1.18287	1.20449	0.446478	0.2877	0.047755	0.159428	0.158996	0.200397	0.19183	0.296711	0.23598	0.131699	0.190528	0.770998	0.91164	0.676837
evm.model.Contig35.13	0	0	0	0	0	0	0	0	0	0	0	0	0	0	0	0	0	0	0	0	0	0	0	0	0	0	0	0	0	0	0	0	0	0	0
evm.model.Contig36.1	0	0	0	0	0	0	0	0	0	0	0.013616	0	0	0	0	0	0	0	0	0.052181	0	0	0	0	0	0	0	0	0	0.011072	0	0	0	0	0
evm.model.Contig36.2	0	0	0	0	0	0	0	0	0	0	0	0	0	0	0	0	0	0	0	0	0	0	0	0	0	0	0	0	0	0	0	0	0.029056	0	0
evm.model.Contig36.3	0.015429	0	0	0	0	0.015705	0	0.029546	0.026996	0	0	0	0	0	0.05317	0	0	0	0.280499	0.202541	0.254066	0	0	0	0	0	0	0	0	0	0.194363	0.079847	0	0.028363	0
evm.model.Contig36.4	0.025001	0.037886	0	0.625273	0.058671	0.595581	0	0	0	0	0.04807	0	0	0	0	0	0	0	0	0	0.034652	0	0	0	0	0.044865	0.118515	0	0.024174	0	0	0.051647	0	0	0
evm.model.Contig36.5	0.621462	0.66291	0.671882	1.07765	1.27369	0.948064	1.34678	2.09527	0.677479	1.76416	1.11894	1.46947	0.712363	0.290104	0.161519	0.900021	1.00487	1.03349	1.09211	0.317031	0.485057	1.03358	1.28319	1.27155	0.727857	0.225194	0.089846	0.812896	0.050184	0.662632	0.393039	0.21946	1.20023	1.50738	1.32344
evm.model.Contig36.6	1.90093	1.82679	1.89508	13.3331	13.7652	15.1886	2.7709	6.24619	13.4785	5.29007	4.8995	3.71444	3.04881	3.42025	3.38999	3.68963	2.66724	3.56513	10.1286	8.78964	8.7228	14.7444	19.1107	11	1.58328	2.89832	2.92993	5.93342	6.29123	4.71888	1.59866	1.52537	34.9814	39.2599	32.4762
evm.model.Contig36.7	0.059466	0.029512	0	0	0	0	0	0	0	0	0	0	0	0	0	0	0.0277	0	0	0	0	0	0	0	0	0	0	0.026515	0.03027	0.016449	0	0	0	0	0
evm.model.Contig36.8	0	0	0	0	0	0	0.036834	0	0.037025	0.038155	0.049742	0.050087	0	0	0	0	0	0	0	0	0	0.065876	0	0	0	0	0	0	0	0.023409	0	0	0.225486	0.525514	0.422966
evm.model.Contig36.9	15.208	13.7501	15.1738	2.94286	4.21855	4.52707	4.03216	3.64977	4.70401	4.69344	4.65532	3.38133	10.8598	10.1159	10.5567	19.9516	16.7413	18.439	5.60539	5.64589	6.1342	6.61471	7.48835	7.53624	31.7607	29.5349	28.7989	19.3915	24.5713	21.4061	10.6018	12.5399	18.5944	12.1222	11.1133
evm.model.Contig36.10	1.24168	1.25944	0.853523	1.49186	4.32508	3.49295	2.99134	1.36833	2.20864	1.23136	2.53806	3.17065	1.75258	0.664169	3.40163	0.621418	1.40906	0.339368	0.645416	1.58572	4.05288	1.83133	2.41971	2.68187	0.968354	0.990668	3.04515	0.500868	2.73383	1.85324	0.645076	0.249246	3.40612	3.08385	2.2752
evm.model.Contig36.11	1.35395	0.888316	0.715424	13.388	18.8	14.3134	6.20989	11.6038	15.2381	7.21214	5.0089	10.2989	2.05841	2.18424	2.2268	0.73231	0.626493	0.688974	8.499	7.73826	7.40109	13.1207	12.2258	13.5732	0.430928	0.329193	0.434683	2.64934	2.44156	3.07387	0.797061	0.441273	2.49073	0.658216	1.801
evm.model.Contig36.12	0.090072	0.173174	0.108714	0.21079	0.152532	0.192816	0.253903	0.226358	0.313676	0.599624	0.552757	0.35593	0.070295	0	0.073409	0.06752	0.114726	0.044899	0.266938	0.137675	0.180238	0.117744	0	0.088527	0.289096	0.067677	0.124597	0.290372	0.134528	0.051643	0.03318	0.084437	0.694713	0.259443	0.194387
evm.model.Contig37.1	0	0	0	0	0	0	0	0	0	0	0	0	0	0	0	0	0	0	0	0	0	0	0	0	0	0	0	0	0	0	0	0	0	0	0
evm.model.Contig37.2	0	0	0	0	0	0	0	0	0	0	0	0	0	0	0	0	0	0	0	0	0	0	0	0	0	0	0	0	0	0	0	0	0	0	0
evm.model.Contig37.3	0	0	0	0	0	0	0	0	0	0	0	0	0	0	0	0	0	0	0	0	0	0	0	0	0	0	0	0	0	0	0	0	0	0	0
evm.model.Contig37.4	0	0	0	0	0	0	0	0	0	0	0	0	0	0	0	0	0	0	0	0	0	0	0	0	0	0	0	0	0	0	0	0	0	0	0
evm.model.Contig37.5	0	0	0	0	0	0	0	0	0	0	0	0	0	0	0	0	0	0	0	0	0	0	0	0	0	0	0	0	0	0	0	0	0	0	0
evm.model.Contig37.6	0	0	0	0	0	0	0	0	0	0	0	0	0	0	0	0	0	0	0	0	0	0	0	0	0	0	0	0	0	0	0	0	0	0	0
evm.model.Contig37.7	0	0	0	0	0	0	0	0	0	0	0	0	0	0	0	0	0	0	0	0	0	0	0	0	0	0	0	0	0	0	0	0	0.052315	0	0
evm.model.Contig37.8	0	0	0	0	0	0	0	0	0	0	0	0	0	0	0	0	0	0	0	0	0	0	0	0	0.019718	0	0	0	0	0	0	0	0.273261	0	0
evm.model.Contig37.9	0	0	0	0	0	0	0	0	0	0	0	0	0	0	0	0	0	0	0	0	0	0	0	0	0	0	0	0	0	0	0	0	0	0	0
evm.model.Contig38.1	24.1258	29.6242	28.2412	11.5805	7.08988	7.56974	5.28153	4.33338	8.79947	7.68011	8.41146	6.27563	8.62212	7.34359	8.06259	9.83945	8.94978	9.81083	4.50357	4.55482	3.13485	5.47605	4.93348	4.79394	13.3699	12.8059	13.8644	9.18275	8.25137	7.80635	4.25263	4.36724	9.64334	6.25573	5.2032
evm.model.Contig38.2	2.02398	1.50846	1.81323	47.9799	45.4712	50.4086	10.5648	11.706	9.87584	12.0867	9.2281	10.0481	11.9233	14.3228	16.0938	0.531512	0.747818	0.68153	53.276	64.7938	64.1957	3.80895	5.83692	6.58522	0.382438	0.519925	0.777857	1.35202	1.84755	1.0383	2.60723	4.21189	5.83001	9.18153	10.1127
evm.model.Contig38.3	0	0	0	0	0	0	0	0	0	0	0	0	0	0	0	0	0	0	0	0	0	0	0	0	0	0	0	0	0	0	0	0	0	0	0
evm.model.Contig38.4	0	0	0	0	0	0	0	0	0	0	0	0	0	0	0	0	0	0	0	0	0	0	0	0	0	0	0	0	0	0	0	0	0.075119	0	0
evm.model.Contig38.5	0	0	0	0	0	0	0	0	0	0	0	0	0	0	0	0	0	0	0	0	0	0	0	0	0	0	0	0	0	0	0	0	0	0.005885	0
evm.model.Contig38.6	0	0	0	0	0	0	0	0	0	0	0	0	0	0	0	0	0	0	0	0	0	0	0	0	0	0	0	0	0	0	0	0	0	0	0
evm.model.Contig38.7	0	0	0	0	0	0	0	0	0	0	0	0	0	0	0	0	0	0	0	0	0	0	0	0	0	0	0	0	0	0	0	0	0	0	0
evm.model.Contig38.8	0	0	0	0	0	0	0	0	0	0	0	0	0	0	0	0	0	0	0	0	0	0	0	0	0	0	0	0	0	0	0	0	0	0	0
evm.model.Contig38.9	0	0	0	0	0	0	0	0	0	0	0	0	0	0	0	0	0	0	0	0	0	0	0	0	0	0	0	0	0	0	0	0	0	0	0
evm.model.Contig38.10	0	0	0	0	0	0	0	0	0	0	0	0	0	0	0	0	0	0	0	0	0	0	0	0	0	0	0	0	0	0	0	0	0	0	0
evm.model.Contig38.11	0	0	0	0	0	0	0	0	0	0	0	0	0	0	0	0	0	0	0	0	0	0	0	0	0	0	0	0	0	0	0	0	0.135025	0	0
evm.model.Contig39.1	0	0	0	0	0	0	0	0	0	0	0	0	0	0	0	0	0	0	0	0	0	0	0	0	0	0	0	0	0	0	0	0	0.054374	0	0
evm.model.Contig39.2	0	0	0	0	0	0	0	0	0	0	0	0	0	0	0	0	0	0	0	0	0	0	0	0	0	0	0	0	0	0	0	0	0.026835	0	0
evm.model.Contig39.3	0	0	0	0	0	0	0	0	0	0	0	0	0	0	0	0	0	0	0	0	0	0	0	0	0	0	0	0	0	0	0	0	0.01652	0	0
evm.model.Contig39.4	0	0	0	0	0	0	0	0	0	0	0	0	0	0	0	0	0	0	0	0	0	0	0	0	0	0	0	0	0	0	0	0	0	0	0
evm.model.Contig39.5	0	0	0	0	0	0	0	0	0	0	0	0	0	0	0	0	0	0	0	0	0	0	0	0	0.002262	0	0	0	0	0	0	0	0	0	0
evm.model.Contig39.6	0	0	0	0	0	0	0	0	0	0	0	0	0	0	0	0	0	0	0	0	0	0	0	0	0	0	0	0	0	0	0	0	0	0	0
evm.model.Contig39.7	0	0	0	0	0	0	0	0	0	0	0	0	0	0	0	0	0	0	0	0	0	0	0	0	0	0	0	0	0	0	0	0	0	0	0
evm.model.Contig39.8	0	0	0	0	0	0	0	0	0	0	0	0	0	0	0	0	0	0	0	0	0	0	0	0	0	0	0	0	0	0	0	0	0	0	0
evm.model.Contig39.9	0	0	0	0	0	0	0	0	0	0	0	0	0	0	0	0	0	0	0	0	0	0	0	0	0	0	0	0	0	0	0	0	0	0.045519	0
evm.model.Contig39.10	0	0	0	0	0	0	0	0	0	0	0	0	0	0	0	0	0	0	0	0	0	0	0	0	0	0	0	0	0	0	0	0	0	0	0
evm.model.Contig39.11	0	0	0	0	0	0	0	0	0	0	0	0	0	0	0	0	0	0	0	0	0	0	0	0	0	0	0	0	0	0	0	0	0	0	0
evm.model.Contig39.12	0	0	0	0	0	0	0	0	0	0	0	0	0	0	0	0	0	0	0	0	0	0	0	0	0	0	0	0	0	0	0	0	0	0	0
evm.model.Contig4.1	0	0	0	0	0	0	0	0	0	0	0	0	0	0	0	0	0	0	0	0	0	0	0	0	0	0	0	0	0	0	0	0	0	0	0
evm.model.Contig4.2	0	0	0	0	0	0	0	0	0	0	0	0	0	0	0	0	0	0	0	0	0	0	0	0	0	0	0	0	0	0	0	0	0	0	0
evm.model.Contig4.3	0	0	0	0	0	0	0	0	0	0	0	0	0	0	0	0	0	0	0	0	0	0	0	0	0	0	0	0	0	0	0	0	0	0	0
evm.model.Contig4.4	0	0	0	0	0	0	0	0	0	0	0	0	0	0	0	0	0	0	0	0	0	0	0	0	0	0	0	0	0	0	0	0	0	0	0
evm.model.Contig4.5	0	0	0	0	0	0	0	0	0	0	0	0	0	0	0	0	0	0	0	0	0	0	0	0	0	0	0	0	0	0	0	0	0	0	0
evm.model.Contig4.6	0	0	0	0	0	0	0	0	0	0	0	0	0	0	0	0	0	0	0	0	0	0	0	0	0	0	0	0	0	0	0	0	0.087092	0	0
evm.model.Contig4.7	0	0	0	0	0	0	0	0	0	0	0	0	0	0	0	0	0	0	0	0	0	0	0	0	0	0	0	0	0	0	0	0	0	0	0
evm.model.Contig4.8	0	0	0	0	0	0	0	0	0	0	0	0	0	0	0	0	0	0	0	0	0	0	0	0	0	0	0	0	0	0	0	0	0	0	0
evm.model.Contig4.9	0	0	0	0	0	0	0	0	0	0	0	0	0	0	0	0	0	0	0	0	0	0	0	0	0	0	0	0	0	0	0	0	0	0	0
evm.model.Contig40.1	0	0	0	0	0	0	0	0	0	0	0	0	0	0	0	0	0	0	0	0	0	0	0	0	0	0	0	0	0	0	0	0	0	0	0
evm.model.Contig40.2	0	0	0	0	0	0	0	0	0	0	0	0	0	0	0	0	0	0	0	0	0	0	0	0	0	0	0	0	0	0	0	0	0	0	0
evm.model.Contig40.3	0	0	0	0	0	0	0	0	0	0	0	0	0	0	0	0	0	0	0	0	0	0	0	0	0	0	0	0	0	0	0	0	0	0	0
evm.model.Contig40.4	0	0	0	0	0	0	0	0	0	0	0	0	0	0	0	0	0	0	0	0	0	0	0	0	0	0	0	0	0	0	0	0	0	0	0
evm.model.Contig40.5	0	0	0	0	0	0	0	0	0	0	0	0	0	0	0	0	0	0	0	0	0	0	0	0	0	0	0	0	0	0	0	0	0	0	0
evm.model.Contig40.6	0	0	0	0	0	0	0	0	0	0	0	0	0	0	0	0	0	0	0	0	0	0	0	0	0	0	0	0	0	0	0	0	0	0.005978	0
evm.model.Contig40.7	0	0	0	0	0	0	0	0	0	0	0	0	0	0	0	0	0	0	0	0	0	0	0	0	0	0	0	0	0	0	0	0	0	0	0
evm.model.Contig40.8	0	0	0	0	0	0	0	0	0	0	0	0	0	0	0	0	0	0	0	0	0	0	0	0	0	0	0	0	0	0	0	0	0	0	0
evm.model.Contig40.9	0	0	0	0	0	0	0	0	0	0	0	0	0	0	0	0	0	0	0	0	0	0	0	0	0	0	0	0	0	0	0	0	0	0	0
evm.model.Contig41.1	0	0	0	0.013709	0	0	0	0	0	0	0	0	0	0	0	0	0	0	0	0	0	0	0	0	0	0	0	0	0	0	0	0	0	0	0
evm.model.Contig41.2	0	0	0	0	0	0	0	0	0	0	0	0	0	0	0	0	0	0	0	0	0	0	0	0	0	0	0	0	0	0	0	0	0	0	0
evm.model.Contig41.3	0	0	0	0	0	0	0	0	0	0	0	0	0	0	0	0	0	0	0	0	0	0	0	0	0	0	0	0	0	0	0	0	0	0	0
evm.model.Contig41.4	0	0	0	0	0	0	0	0	0	0	0	0	0	0	0	0	0	0	0	0	0	0	0	0	0	0	0	0	0	0	0	0	0	0	0
evm.model.Contig41.5	0	0	0	0	0	0	0	0	0	0	0	0	0	0	0	0	0	0	0	0	0	0	0	0	0	0	0	0	0	0	0	0	0	0	0
evm.model.Contig41.6	0	0	0	0	0	0	0	0	0	0	0	0	0	0	0	0	0	0	0	0	0	0	0	0	0	0	0	0	0	0	0	0	0	0	0
evm.model.Contig41.7	0	0	0	0	0	0	0	0	0	0	0	0	0	0	0	0	0	0	0	0	0	0	0	0	0	0	0	0	0	0	0	0	0	0	0
evm.model.Contig41.8	0	0	0	0	0	0	0	0	0	0	0	0	0	0	0	0	0	0	0	0	0	0	0	0	0	0	0	0	0	0	0	0	0	0	0
evm.model.Contig41.9	0	0	0	0	0	0	0	0	0	0	0	0	0	0	0	0	0	0	0	0	0	0	0	0	0	0	0	0	0	0	0	0	0	0	0
evm.model.Contig42.1	0	0	0	0	0	0	0	0	0	0	0	0	0	0	0	0	0	0	0	0	0	0	0	0	0	0	0	0	0	0	0	0	0	0	0
evm.model.Contig42.2	0	0	0	0	0	0	0	0	0	0	0	0	0	0	0	0	0	0	0	0	0	0	0	0	0	0	0	0	0	0	0	0	0	0	0
evm.model.Contig42.3	0	0	0	0	0	0	0	0	0	0	0	0	0	0	0	0	0	0	0	0	0	0	0	0	0	0	0	0	0	0	0	0	0	0	0
evm.model.Contig42.4	0	0	0	0	0	0	0	0	0	0	0	0	0	0	0	0	0	0	0	0	0	0	0	0	0	0	0	0	0	0	0	0	0	0	0
evm.model.Contig42.5	0	0	0	0	0	0	0	0	0	0	0	0	0	0	0	0	0	0	0	0	0	0	0	0	0	0	0	0	0	0	0	0	0	0	0
evm.model.Contig42.6	0	0	0	0	0	0	0	0	0	0	0	0	0	0	0	0	0	0	0	0	0	0	0	0	0	0	0	0	0	0	0	0	0	0	0
evm.model.Contig42.7	0	0	0	0	0	0	0	0	0	0	0	0	0	0	0	0	0	0	0	0	0	0	0	0	0	0	0	0	0	0	0	0	0	0	0
evm.model.Contig43.1	0	0	0	0	0	0	0	0	0	0	0	0	0	0	0	0	0	0	0	0	0	0	0	0	0	0	0	0	0	0	0	0	0	0	0
evm.model.Contig43.2	0	0	0	0	0	0	0	0	0	0	0	0	0	0	0	0	0	0	0	0	0	0	0	0	0	0	0	0	0	0	0	0	0	0	0
evm.model.Contig43.3	0	0	0	0	0	0	0	0	0	0	0	0	0	0	0	0	0	0	0	0	0	0	0	0	0	0	0	0	0	0	0	0	0	0	0
evm.model.Contig43.4	0	0	0	0	0	0	0	0	0	0	0	0	0	0	0	0	0	0	0	0	0	0	0	0	0	0	0	0	0	0	0	0	0	0	0
evm.model.Contig43.5	0	0	0	0	0	0	0	0	0	0	0	0	0	0	0	0	0	0	0	0	0	0	0	0	0	0	0	0	0	0	0	0	0	0	0
evm.model.Contig43.6	0	0	0	0	0	0	0	0	0	0	0	0	0	0	0	0	0	0	0	0	0	0	0	0	0	0	0	0	0	0	0	0	0.037987	0	0
evm.model.Contig43.7	0	0	0	0	0	0	0	0	0	0	0	0	0	0	0	0	0	0	0	0	0	0	0	0	0	0	0	0	0	0	0	0	0	0	0
evm.model.Contig43.8	0	0	0	0	0	0	0	0	0	0	0	0	0	0	0	0	0	0	0	0	0	0	0	0	0	0	0	0	0	0	0	0	0.179725	0	0
evm.model.Contig43.9	0	0	0	0	0	0	0	0	0	0	0	0	0	0	0	0	0	0	0	0	0	0	0	0	0	0	0	0	0	0	0	0	0	0	0
evm.model.Contig43.10	0	0	0	0	0	0	0	0	0	0	0	0	0	0	0	0	0	0	0	0	0	0	0	0	0	0	0	0	0	0	0	0	0	0	0
evm.model.Contig43.11	0	0	0	0	0	0	0	0	0	0	0	0	0	0	0	0	0	0	0	0	0	0	0	0	0	0	0	0	0	0	0	0	0	0	0
evm.model.Contig43.12	0	0	0	0	0	0	0	0	0.00806	0	0	0	0	0	0	0	0	0	0	0	0	0	0	0	0	0	0	0	0	0	0	0	0	0	0
evm.model.Contig44.1	0	0	0	0	0	0	0	0	0	0	0	0	0	0	0	0	0	0	0	0	0	0	0	0	0	0	0	0	0	0	0	0	0	0	0
evm.model.Contig44.2	0	0	0	0	0	0	0	0	0	0	0	0	0	0	0	0	0	0	0	0	0	0	0	0	0	0	0	0	0	0	0	0	0	0	0
evm.model.Contig44.3	0	0	0	0	0	0	0	0	0	0	0	0	0	0	0	0	0	0	0	0	0	0	0	0	0	0	0	0	0	0	0	0	0	0	0
evm.model.Contig44.4	0	0	0	0	0	0	0	0	0	0	0	0	0	0	0	0	0	0	0	0	0	0	0	0	0	0	0	0	0	0	0	0	0	0	0
evm.model.Contig44.5	0	0	0	0	0	0	0	0	0	0	0	0	0	0	0	0	0	0	0	0	0	0	0	0	0	0	0	0	0	0	0	0	0	0	0
evm.model.Contig44.6	0	0	0	0	0	0	0	0	0	0	0	0	0	0	0	0	0	0	0	0	0	0	0	0	0	0	0	0	0	0	0	0	0	0	0
evm.model.Contig46.1	0	0	0	0	0	0	0	0	0	0	0	0	0	0	0	0	0	0	0	0	0	0	0	0	0	0	0	0	0	0	0	0	0	0	0
evm.model.Contig46.2	0	0	0	0	0	0	0	0	0	0	0	0	0	0	0	0	0	0	0	0	0	0	0	0	0	0	0	0	0	0	0	0	0	0	0
evm.model.Contig46.3	0	0	0	0	0	0	0	0	0	0	0	0	0	0	0	0	0	0	0	0	0	0	0	0	0	0	0	0	0	0	0	0	0.028549	0	0
evm.model.Contig46.4	0.09815	0	0	7.51102	7.76542	7.34564	2.10963	1.20607	3.8553	3.91492	2.83813	1.75272	0.530928	0.77688	0.64584	0.166881	0.230888	0.083138	3.60869	3.4051	2.02973	24.7906	24.6376	20.4422	0	0	0.033561	0.244972	0.157641	0.530745	0.419206	0.301113	0.209702	0.137413	0.263779
evm.model.Contig46.5	0	0	0	0	0	0	0	0	0	0	0	0	0	0	0	0	0	0	0	0	0	0	0	0	0	0	0	0	0	0	0	0	0	0	0
evm.model.Contig46.6	0	0	0	0	0	0	0	0	0	0	0	0	0	0	0	0	0	0	0	0	0	0	0	0	0	0	0	0	0	0	0	0	0.117501	0	0
evm.model.Contig46.7	0	0	0	0	0	0	0	0	0	0	0	0	0	0	0	0	0	0	0	0	0	0	0	0	0	0	0	0	0	0	0	0	0	0	0
evm.model.Contig46.8	0	0	0	0	0	0	0	0	0	0	0	0	0	0	0	0	0	0	0	0	0	0	0	0	0	0	0	0	0	0	0	0	0	0	0
evm.model.Contig46.9	0	0	0	0	0	0	0	0	0	0	0	0	0	0	0	0	0	0	0	0	0	0	0	0	0	0	0	0	0	0	0	0	0	0	0
evm.model.Contig46.10	0	0	0	0	0	0	0	0	0	0	0	0	0	0	0	0	0	0	0	0	0	0	0	0	0	0	0	0	0	0	0	0	0	0	0
evm.model.Contig47.1	0	0	0	0	0	0.002441	0	0	0	0	0	0	0	0	0	0	0	0	0	0	0	0	0	0	0	0	0	0	0	0	0	0	0.019323	0	0
evm.model.Contig47.2	0	0	0	0	0	0	0	0	0	0	0	0	0	0	0	0	0	0	0	0	0	0	0	0	0	0	0	0	0	0	0	0	0	0	0
evm.model.Contig47.3	0	0	0	0	0	0	0	0	0	0	0	0	0	0	0	0	0	0	0	0	0	0	0	0	0	0	0	0	0	0	0	0	0	0	0
evm.model.Contig47.4	0	0	0	0	0	0	0	0	0	0	0	0	0	0	0	0	0	0	0	0	0	0	0	0	0	0	0	0	0	0	0	0	0	0	0
evm.model.Contig47.5	0	0	0	0	0	0	0	0	0	0	0	0	0	0	0	0	0	0	0	0	0	0	0	0	0	0	0	0	0	0	0	0	0.072103	0	0
evm.model.Contig47.6	0	0	0	0	0	0	0	0	0	0	0	0	0	0	0	0	0	0	0	0	0	0	0	0	0	0	0	0	0	0	0	0	0.012662	0	0
evm.model.Contig47.7	0	0	0	0	0	0	0	0	0	0	0	0	0	0	0	0	0	0	0	0	0	0	0	0	0	0	0	0	0	0	0	0	0	0	0
evm.model.Contig47.8	0	0	0	0	0	0	0	0	0	0	0	0	0	0	0	0	0	0	0	0	0	0	0	0	0	0	0	0	0	0	0	0	0	0	0
evm.model.Contig47.9	0	0	0	0	0	0	0	0	0	0	0	0	0	0	0	0	0	0	0	0	0	0	0	0	0	0	0	0	0	0	0	0	0.081703	0	0
evm.model.Contig47.10	0	0	0	0	0	0	0	0	0	0	0	0	0	0	0	0	0	0	0	0	0	0	0	0	0	0	0	0	0	0	0	0	0	0	0
evm.model.Contig48.1	0	0	0	0	0	0	0	0	0	0	0	0	0	0	0	0	0	0	0	0	0	0	0	0	0	0	0	0	0	0	0	0	0	0	0
evm.model.Contig48.2	0	0	0	0	0	0	0	0	0	0	0	0	0	0	0	0	0	0	0	0	0	0	0	0	0	0.027014	0	0	0	0	0	0	0.036317	0	0
evm.model.Contig48.3	0	0	0	0	0	0	0	0	0	0	0	0	0	0	0	0	0	0	0	0	0	0	0	0	0	0	0	0	0	0	0	0	0	0	0
evm.model.Contig48.4	0	0	0	0	0	0	0	0	0	0	0	0	0	0	0	0	0	0	0	0	0	0	0	0	0	0	0	0	0	0	0	0	0.123725	0	0
evm.model.Contig48.5	0	0	0	0	0	0	0	0	0	0	0	0	0	0	0	0	0	0	0	0	0	0	0	0	0	0	0	0	0	0	0	0	0	0	0
evm.model.Contig48.6	0	0	0	0	0	0	0	0	0	0	0	0	0	0	0	0	0	0	0	0	0	0	0	0	0	0	0	0	0	0	0	0	0.01847	0	0
evm.model.Contig48.7	0	0	0	0	0	0	0	0	0	0	0	0	0	0	0	0	0	0	0	0	0	0	0	0	0	0	0	0	0	0	0	0	0.034657	0	0
evm.model.Contig48.8	0	0	0	0	0	0	0	0	0	0	0	0	0	0	0	0	0	0	0	0	0	0	0	0	0	0	0	0	0	0	0	0	0.151576	0	0
evm.model.Contig49.1	0	0.009082	0	0	0	0.02646	0	0	0	0	0	0	0	0	0	0.031091	0	0	0	0	0	0	0	0	0	0	0	0	0	0	0	0	0	0	0
evm.model.Contig49.2	0	0	0	0	0	0	0	0	0	0	0	0	0	0	0	0	0	0	0	0	0	0	0	0	0	0	0	0	0	0	0	0	0	0	0
evm.model.Contig49.3	0	0	0	0	0	0	0	0	0	0	0	0	0	0	0	0	0	0	0	0	0	0	0	0	0	0	0	0	0	0	0	0	0	0	0
evm.model.Contig49.4	0	0	0	0	0	0	0	0	0	0	0	0	0	0	0	0	0	0	0	0	0	0	0	0	0	0	0	0	0	0	0	0	0	0	0
evm.model.Contig49.5	0	0	0	0	0	0	0	0	0	0	0	0	0	0	0	0	0	0	0	0	0	0	0	0	0	0	0	0	0	0	0	0	0	0	0
evm.model.Contig5.1	0	0	0	0	0	0	0	0	0	0	0	0	0	0	0	0	0	0	0	0	0	0	0	0	0	0	0	0	0	0	0	0	0	0	0
evm.model.Contig5.2	0	0	0	0	0	0	0	0	0	0	0	0	0	0	0	0	0	0	0	0	0	0	0	0	0	0	0	0	0	0	0	0	0	0	0
evm.model.Contig5.3	0	0	0	0	0	0	0	0	0	0	0	0	0	0	0	0	0	0	0	0	0	0	0	0	0	0	0	0	0	0	0	0	0	0	0
evm.model.Contig5.4	0	0	0	0	0	0	0	0	0	0	0	0	0	0	0	0	0	0	0	0	0	0	0	0	0	0	0	0	0	0	0	0	0.06706	0	0
evm.model.Contig5.5	0	0	0	0	0	0	0	0	0	0	0	0	0	0	0	0	0	0	0	0	0	0	0	0	0	0	0	0	0	0	0	0	0.015486	0	0
evm.model.Contig5.6	0	0	0	0	0	0	0	0	0	0	0	0	0	0	0	0	0	0	0	0	0	0	0	0	0	0	0	0	0	0	0	0	0	0	0
evm.model.Contig5.7	0	0	0	0	0	0	0	0	0	0	0	0	0	0	0	0	0	0	0	0	0	0	0	0	0	0	0	0	0	0	0	0	0	0.042881	0
evm.model.Contig5.8	0	0	0	0	0	0	0	0	0	0	0	0	0	0	0	0	0	0	0	0	0	0	0	0	0	0	0	0	0	0	0	0	0	0	0
evm.model.Contig5.9	0	0	0	0	0	0	0	0	0.006324	0	0	0	0.001876	0	0	0	0	0	0	0.001204	0	0.000969	0	0	0	0	0	0	0	0	0.010038	0	0	0.00294	0
evm.model.Contig5.10	0	0	0	0	0	0	0	0	0	0	0	0	0	0	0	0	0	0	0	0	0	0	0	0	0	0	0	0	0	0	0	0	0.214282	0	0
evm.model.Contig5.11	0	0	0	0	0	0	0	0	0	0	0	0	0	0	0	0	0	0	0	0	0	0	0	0	0	0	0	0	0	0	0	0	0	0	0
evm.model.Contig5.12	0	0	0	0	0	0	0	0	0	0	0	0	0	0	0	0	0	0	0	0	0	0	0	0	0	0	0	0	0	0	0	0	0	0	0
evm.model.Contig5.13	0	0	0	0	0	0	0	0	0	0	0	0	0	0	0	0	0	0	0	0	0	0	0	0	0	0	0	0	0	0	0	0	0.130175	0	0
evm.model.Contig5.14	0	0	0	0	0	0	0	0	0	0	0	0	0	0	0	0	0	0	0	0	0	0	0	0	0	0	0	0	0	0	0	0	0.228847	0	0
evm.model.Contig5.15	0	0	0	0	0	0	0	0	0	0	0	0	0	0	0	0	0	0	0	0	0	0	0	0	0	0	0	0	0	0	0	0	0	0	0
evm.model.Contig50.1	0	0	0	0	0	0	0	0	0	0	0	0	0	0	0	0	0	0	0	0	0	0	0	0	0	0.005628	0	0	0	0	0	0	0	0	0
evm.model.Contig50.2	0	0	0	0	0	0	0	0	0	0	0	0	0	0	0	0	0	0	0	0	0	0	0	0	0	0	0	0	0	0	0	0	0	0	0
evm.model.Contig50.3	16.2475	14.9107	16.1675	30.6852	29.6604	26.8646	26.0004	32.6459	46.8549	26.5858	25.3384	25.2005	24.2877	24.7941	19.5612	15.5055	15.8928	21.1829	23.4351	26.7036	23.4059	61.0573	30.2102	35.0574	20.526	19.5709	21.1212	12.557	12.809	14.2231	7.97203	8.89914	33.013	42.7419	47.9568
evm.model.Contig50.4	0.134783	0.056716	0.050094	206.869	63.0419	86.3484	0.445825	0.599535	0.402321	0.143716	0.016792	0.232503	0	0	0.177082	0.065204	0	0.073083	0.255052	0	0.12268	0.029842	0.071691	0.034772	0.292304	0.226186	0.204395	0.109022	0	0.128407	0	0.073602	0.085626	0.026934	0.033121
evm.model.Contig50.5	0.319376	0.064721	0.634982	0.15764	0.391586	0.178763	0.110605	0.658429	0.081429	0.076433	0.906567	0.760088	6.9561	4.00697	7.46973	0	0	0	1.35395	0.739558	1.38338	0	0	0.014715	0.08626	0.016082	0.028852	0	0	0	0.502313	0.03525	0.168128	0.223119	0.100209
evm.model.Contig50.6	0	0	0	0	0	0	0	0	0	0	0	0	0	0	0	0	0	0	0	0	0	0	0	0	0	0	0	0	0	0	0	0	0	0	0
evm.model.Contig50.7	0	0	0	0	0	0	0	0	0	0	0.031066	0	0	0	0	0	0	0.033356	0	0	0	0	0	0	0	0	0	0	0.061512	0.04777	0	0	0	0	0
evm.model.Contig51.1	0	0	0	0	0	0	0	0	0	0	0	0	0	0	0	0	0	0	0	0	0	0	0	0	0	0	0	0	0	0	0	0	0	0	0
evm.model.Contig51.2	0	0	0	0	0	0	0	0	0	0	0	0	0	0	0	0	0	0	0	0	0	0	0	0	0	0	0	0	0	0	0	0	0.044141	0	0
evm.model.Contig51.3	0	0	0	0	0	0	0	0	0	0	0	0	0	0	0	0	0	0	0	0	0	0	0	0	0	0	0	0	0	0	0	0	0	0	0
evm.model.Contig51.4	0	0	0	0	0	0	0	0	0	0	0	0	0	0	0	0	0	0	0	0	0	0	0	0	0	0	0	0	0	0	0	0	0	0	0
evm.model.Contig51.5	0.140588	0.117644	0.054653	0.343357	0.560932	0.279262	0	0.091964	0.069326	0.11367	0.017844	0.074059	0.102709	0	0.074491	0.393465	0.486846	0.116449	0.135917	0.093347	0.204398	0.119759	0.085226	0.170972	0.056165	0.595827	0.116354	0.20177	0.122398	0.126144	0.41767	0.143161	0.457461	0.111356	0.15973
evm.model.Contig51.6	2.45897	2.20493	2.49681	5.67778	4.79914	5.13591	3.28366	4.85531	4.87867	3.0517	4.0468	3.25682	5.10033	4.58303	4.08082	3.2399	2.96033	3.20016	7.46123	7.79951	6.73749	4.00076	2.00761	2.14677	3.69068	3.10553	3.84328	3.05149	3.26327	3.14139	2.91983	2.81285	5.58899	6.04203	5.26194
evm.model.Contig51.7	0.239078	0.317185	0.178004	1.61121	0.90721	1.14078	1.48897	1.23924	1.47989	0.936884	0.973469	0.834091	0.894202	0.877155	0.772422	0.231751	0.137011	0.493826	1.70356	1.17699	0.418916	0.953148	0.113532	0.115825	0.154665	0.507661	0.441389	0.173359	0.16665	0.317649	0.148187	0.250216	3.08494	1.49825	1.38959
evm.model.Contig51.8	0.101971	0.106305	0.128015	1.93362	0.494096	0.66964	0.240845	1.14108	0	0.088991	0.352693	0	0.545014	0.976384	0.218523	0.216849	0.225379	0.09367	0.75817	0.277878	0.464607	0.782592	0	0	0.435029	0.71801	0.348584	0.195277	0	0	0.056869	0.060219	0.521749	0.356783	0.775098
evm.model.Contig51.9	3.31977	3.37223	4.25473	12.7058	11.1124	8.30867	13.4904	15.8729	9.1036	6.9959	6.92905	8.62825	12.2755	11.9632	8.87078	4.17455	5.78904	5.34103	15.0721	12.8367	12.9313	7.60336	5.12636	4.74547	4.53314	6.50733	5.66379	3.22837	3.62573	4.81259	2.01988	4.21929	11.6236	9.42155	7.91124
evm.model.Contig51.10	7.19745	6.81466	6.04034	20.3278	21.9279	18.4826	28.8061	25.6521	28.4371	24.1336	24.1345	24.1341	12.048	8.70246	12.1106	16.0851	14.3474	12.4826	44.1131	31.6708	30.7116	24.8719	21.3818	23.1171	7.38567	9.43415	7.2128	9.53492	13.5803	10.9731	34.375	29.1844	9.78815	6.57513	7.65034
evm.model.Contig51.11	0	0	0	0	0	0	0	0	0	0	0	0	0	0	0	0	0	0	0	0	0	0	0	0	0	0	0	0	0	0	0	0	0.079973	0	0
evm.model.Contig51.12	0	0	0	0	0	0	0	0	0	0	0	0	0	0	0	0	0	0	0	0	0	0	0	0	0	0	0	0	0	0	0	0	0.023125	0	0
evm.model.Contig51.13	0	0	0	0	0	0	0	0	0	0	0	0	0	0	0	0	0	0	0	0	0	0	0	0	0	0	0	0	0	0	0	0	0	0	0
evm.model.Contig51.14	0	0	0	0	0	0	0	0	0	0	0	0	0	0	0	0	0	0	0	0	0	0	0	0	0	0	0	0	0	0	0	0	0	0	0
evm.model.Contig51.15	0	0	0	0	0	0	0	0	0	0	0	0	0	0	0	0	0	0	0	0	0	0	0	0	0	0	0	0	0	0	0	0	0	0	0
evm.model.Contig52.1	0	0	0	0	0	0	0	0	0	0	0	0	0	0	0	0	0	0	0	0	0	0	0	0	0	0	0	0	0	0	0	0	0	0	0
evm.model.Contig52.2	0	0	0	0	0	0	0	0	0	0	0	0	0	0	0	0	0	0	0	0	0	0	0	0	0	0	0	0	0	0	0	0	0	0	0
evm.model.Contig52.3	0	0	0	0	0	0	0	0	0	0	0	0	0	0	0	0	0	0	0	0	0	0	0	0	0	0	0	0	0	0	0	0	0	0	0
evm.model.Contig52.4	0	0	0	0	0	0	0	0	0	0	0	0	0	0	0	0	0	0	0	0	0	0	0	0	0	0	0	0	0	0	0	0	0	0	0
evm.model.Contig52.5	0	0	0	0	0	0	0	0	0	0	0	0	0	0	0	0	0	0	0	0	0	0	0	0	0	0	0	0	0	0	0	0	0	0	0
evm.model.Contig52.6	0	0	0	0	0	0	0	0	0	0	0	0	0	0	0	0	0	0	0	0	0	0	0	0	0	0	0	0	0	0	0	0	0	0	0
evm.model.Contig52.7	0	0	0	0	0	0	0	0	0	0	0	0	0	0	0	0	0	0	0	0	0	0	0	0	0	0	0	0	0	0	0	0	0	0	0
evm.model.Contig53.1	0	0	0	0	0	0	0	0	0	0	0	0	0	0	0	0	0	0	0	0	0	0	0	0	0	0	0	0	0	0	0	0	0	0	0
evm.model.Contig53.2	0	0	0	0	0	0	0	0	0	0	0	0	0	0	0	0	0	0	0	0	0	0	0	0	0	0	0	0	0	0	0	0	0	0	0
evm.model.Contig53.3	0	0	0	0	0	0	0	0	0	0	0	0	0	0	0	0	0	0	0	0	0	0	0	0	0	0	0	0	0	0	0	0	0	0	0
evm.model.Contig53.4	0	0	0	0	0	0	0	0	0	0	0	0	0	0	0	0	0	0	0	0	0	0	0	0	0	0	0	0	0	0	0	0	0.022392	0	0
evm.model.Contig53.5	0	0	0	0	0	0	0	0	0	0	0	0	0	0	0	0	0	0	0	0	0	0	0	0	0	0.092819	0	0	0	0	0	0	0	0	0
evm.model.Contig53.6	0	0	0	0	0	0	0	0	0	0	0	0	0	0	0	0	0	0	0	0	0	0	0	0	0	0	0	0	0	0	0	0	0	0	0
evm.model.Contig54.1	0	0	0	0	0	0	0	0	0	0	0	0	0	0	0	0	0	0	0	0	0	0	0	0	0	0	0	0	0	0	0	0	0	0	0
evm.model.Contig54.2	0	0	0	0	0	0	0	0	0	0	0	0	0	0	0	0	0	0	0	0	0	0	0	0	0	0	0	0	0	0	0	0	0	0	0
evm.model.Contig54.3	0	0	0	0	0	0	0	0	0	0	0	0	0	0	0	0	0	0	0	0	0	0	0	0	0	0	0	0	0	0	0	0	0	0	0
evm.model.Contig54.4	0	0	0	0	0	0	0	0	0	0	0	0	0	0	0	0	0	0	0	0	0	0	0	0	0	0	0	0	0	0	0	0	0	0	0
evm.model.Contig54.5	0	0	0	0	0	0	0	0	0	0	0	0	0	0	0	0	0	0	0	0	0	0	0	0	0	0	0	0	0	0	0	0	0	0	0
evm.model.Contig54.6	0	0	0	0	0	0	0	0	0	0	0	0	0	0	0	0	0	0	0	0	0	0	0	0	0	0	0	0	0	0	0	0	0.035123	0	0
evm.model.Contig54.7	0	0	0	0	0	0	0	0	0	0	0	0	0	0	0	0	0	0	0	0	0	0	0	0	0	0	0	0	0	0	0	0	0	0	0
evm.model.Contig55.1	0	0	0	0	0	0	0	0	0	0	0	0	0	0	0	0	0	0	0	0	0	0	0	0	0	0	0	0	0	0	0	0	0	0	0
evm.model.Contig55.2	0	0	0	0	0	0	0	0	0	0	0	0	0	0	0	0	0	0	0	0	0	0	0	0	0	0	0	0	0	0	0	0	0	0	0
evm.model.Contig55.3	0	0	0	0	0	0	0	0	0	0	0	0	0	0	0	0	0	0	0	0	0	0	0	0	0	0	0	0	0	0	0	0	0	0	0
evm.model.Contig55.4	0	0	0	0	0	0	0	0	0	0	0	0	0	0	0	0	0	0	0	0	0	0	0	0	0	0	0	0	0	0	0	0	0	0	0
evm.model.Contig55.5	0	0	0	0	0	0	0	0	0	0	0	0	0	0	0	0	0	0	0	0	0	0	0	0	0	0	0	0	0	0	0	0	0	0	0
evm.model.Contig55.6	0	0	0	0	0	0	0	0	0	0	0	0	0	0	0	0	0	0	0	0	0	0	0	0	0	0	0	0	0	0	0	0	0	0	0
evm.model.Contig55.7	0	0	0	0	0	0	0	0	0	0	0	0	0	0	0	0	0	0	0	0	0	0	0	0	0	0	0	0	0	0	0	0	0.031972	0	0
evm.model.Contig55.8	0	0	0	0	0	0	0	0	0	0	0	0	0	0	0	0	0	0	0	0	0	0	0	0	0	0	0	0	0	0	0	0	0	0	0
evm.model.Contig55.9	0	0	0	0	0	0	0	0	0	0	0	0	0	0	0	0	0	0	0	0	0	0	0	0	0	0.143955	0	0	0	0	0	0	0	0	0
evm.model.Contig55.10	0	0	0	0	0	0	0	0	0	0	0	0	0	0	0	0	0	0	0	0	0	0	0	0	0	0	0	0	0	0	0	0	0.024211	0	0
evm.model.Contig56.1	0	0	0	0	0	0	0	0	0	0	0	0	0	0	0	0	0	0	0	0	0	0	0	0	0	0	0	0	0	0	0	0	0	0	0
evm.model.Contig56.2	0	0	0	0	0	0	0	0	0	0	0	0	0	0	0	0	0	0	0	0	0	0	0	0	0	0	0	0	0	0	0	0	0	0	0
evm.model.Contig56.3	0	0	0	0	0	0	0	0	0	0	0	0	0	0	0	0	0	0	0	0	0	0	0	0	0	0	0	0	0	0	0	0	0	0	0
evm.model.Contig56.4	0	0	0	0	0	0	0	0	0	0	0	0	0	0	0	0	0	0	0	0	0	0	0	0	0	0	0	0	0	0	0	0	0	0	0
evm.model.Contig56.5	0	0	0	0	0	0	0	0	0	0	0	0	0	0	0	0	0	0	0	0	0	0	0	0	0	0	0	0	0	0	0	0	0.081735	0	0
evm.model.Contig56.6	0	0	0	0	0	0	0	0	0	0	0	0	0	0	0	0	0	0	0	0	0	0	0	0	0	0	0	0	0	0	0	0	0	0	0
evm.model.Contig56.7	0	0	0	0	0	0	0	0	0	0	0	0	0	0	0	0	0	0	0	0	0	0	0	0	0	0	0	0	0	0	0	0	0.039875	0	0
evm.model.Contig56.8	0.85324	0.740882	0.758237	8.94568	11.1095	12.1791	9.56514	10.1701	6.76168	8.11001	6.82595	8.17418	1.56957	1.66864	2.58017	0.119566	0.211554	0.39022	4.91672	4.64766	4.69432	3.11384	4.56632	4.35344	0.310944	0.104243	0.063825	0.858781	0.995533	0.702401	0.13447	0.560794	3.62422	7.48434	5.52457
evm.model.Contig57.1	0	0	0	0	0	0	0	0	0	0	0	0	0	0	0	0	0	0	0	0	0	0	0	0	0	0	0	0	0	0	0	0	0	0	0
evm.model.Contig57.2	0	0	0.097453	0.676741	1.0061	0.799002	3.45915	1.60042	3.7082	4.25704	2.39425	2.91603	0	0	0.18972	0	0.100398	0.257151	0.10717	0.429417	0.047957	0.054612	0.199972	0.064673	0.032711	0.164838	0	0.154863	0	0.47475	0	0	2.34843	1.62773	5.62644
evm.model.Contig57.3	0	0	0	0	0	0	0	0	0	0	0	0	0	0	0	0	0	0	0	0	0	0	0	0	0	0	0	0	0	0	0	0	0	0.033971	0
evm.model.Contig57.4	0	0	0	0	0	0	0	0	0	0	0	0	0	0	0	0	0	0	0	0	0	0	0	0	0	0	0	0	0	0	0	0	0	0	0
evm.model.Contig57.5	0	0	0	0	0	0	0	0	0	0	0	0	0	0	0	0	0	0	0	0	0	0	0	0	0	0	0	0	0	0	0	0	0.03321	0	0
evm.model.Contig57.6	0	0	0	0	0	0	0	0	0	0	0	0	0	0	0	0	0	0	0	0	0	0	0	0	0	0	0	0	0	0	0	0	0	0	0.065165
evm.model.Contig57.7	0	0	0	0	0	0	0	0	0	0	0	0	0	0	0	0	0	0	0	0	0	0	0	0	0	0	0	0	0	0	0	0	0.062498	0	0
evm.model.Contig57.8	0	0	0	0	0	0	0	0	0	0	0	0	0	0	0	0	0	0	0	0	0	0	0	0	0	0	0	0	0	0	0	0	0.01725	0	0
evm.model.Contig57.9	0	0	0	0	0	0	0	0	0	0	0	0	0	0	0	0	0	0	0	0	0	0	0	0	0	0	0	0	0	0	0	0	0	0	0
evm.model.Contig58.1	0	0	0	0	0	0	0	0	0	0	0	0	0	0	0	0	0	0	0	0	0	0	0	0	0	0	0	0	0	0	0	0	0	0	0
evm.model.Contig58.2	0	0	0	0	0	0	0	0	0	0	0	0	0	0	0	0	0	0	0	0	0	0	0	0	0	0	0	0	0	0	0	0	0	0	0
evm.model.Contig58.3	0	0	0	0	0	0	0	0	0	0	0	0	0	0	0	0	0	0	0	0	0	0	0	0	0	0	0	0	0	0	0	0	0	0	0
evm.model.Contig58.4	0	0	0	0	0	0	0	0	0	0	0	0	0	0	0	0	0	0	0	0	0	0	0	0	0	0	0	0	0	0	0	0	0	0	0
evm.model.Contig58.5	0	0	0	0	0	0	0	0	0	0	0	0	0	0	0	0	0	0	0	0	0	0	0	0	0	0	0	0	0	0	0	0	0	0	0
evm.model.Contig58.6	0	0	0	0	0	0	0	0	0	0	0	0	0	0	0	0	0	0	0	0	0	0	0	0	0	0	0	0	0	0	0	0	0.027057	0	0
evm.model.Contig58.7	0	0	0	0	0	0	0	0	0	0	0	0	0	0	0	0	0	0	0	0	0	0	0	0	0	0	0	0	0	0	0	0	0	0	0
evm.model.Contig58.8	0	0	0	0	0	0	0	0	0	0	0	0	0	0	0	0	0	0	0	0	0	0	0	0	0	0	0	0	0	0	0	0	0	0	0
evm.model.Contig58.9	0	0	0	0	0	0	0	0	0	0	0	0	0	0	0	0	0	0	0	0	0	0	0	0	0	0	0	0	0	0	0	0	0	0	0
evm.model.Contig59.1	0	0	0	0	0	0	0	0	0	0	0	0	0	0	0	0	0	0	0	0	0	0	0	0	0	0	0	0	0	0	0	0	0	0	0
evm.model.Contig59.2	0	0	0	0	0	0	0	0	0	0	0	0	0	0	0	0	0	0	0	0	0	0	0	0	0	0	0	0	0	0	0	0	0	0	0
evm.model.Contig59.3	0	0	0	0	0	0	0	0	0	0	0	0	0	0	0	0	0	0	0	0	0	0	0	0	0	0	0	0	0	0	0	0	0	0	0
evm.model.Contig59.4	1.63406	1.88165	1.55362	0.133659	0.134408	0.377376	0.05628	0.214535	0.091803	0.157723	0.323342	0.032786	0.246784	0.120866	0.281732	1.07855	1.35812	1.54983	0.107491	0.177281	0.111455	0.23226	0.228962	0.585245	15.9972	17.9281	14.7989	3.6946	3.64365	3.93214	0.557059	0.625463	12.9408	21.2578	24.3692
evm.model.Contig59.5	0	0	0	0	0	0	0	0	0	0	0	0	0	0	0	0	0	0	0	0	0	0	0	0	0	0	0	0	0	0	0	0	0.147984	0	0
evm.model.Contig59.6	0	0	0	0	0	0	0	0	0	0	0	0	0	0	0	0	0	0	0	0	0	0	0	0	0	0	0	0	0	0	0	0	0	0	0
evm.model.Contig59.7	0	0	0	0	0	0	0	0	0	0	0	0	0	0	0	0	0	0	0	0	0	0	0	0	0	0	0	0	0	0	0	0	0.012534	0	0
evm.model.Contig59.8	0	0	0	0	0	0	0	0	0	0	0	0	0	0	0	0	0	0	0	0	0	0	0	0	0	0	0	0	0	0	0	0	0	0	0
evm.model.Contig59.9	0	0	0	0	0	0	0	0	0	0	0	0	0	0	0	0	0	0	0	0	0	0	0	0	0	0	0	0	0	0	0	0	0	0	0
evm.model.Contig59.10	0	0	0	0	0	0	0	0	0	0	0	0	0	0	0	0	0	0	0	0	0	0	0	0	0	0	0	0	0	0	0	0	0	0	0
evm.model.Contig59.11	0	0	0	0	0	0	0	0	0	0	0	0	0	0	0	0	0	0	0	0	0	0	0	0	0	0	0	0	0	0	0	0	0	0	0
evm.model.Contig6.1	0	0	0	0	0	0	0	0	0	0	0	0	0	0	0	0	0	0	0	0	0	0	0	0	0	0	0	0	0	0	0	0	0	0	0
evm.model.Contig6.2	0	0	0	0	0	0	0	0	0	0	0	0	0	0	0	0	0	0	0	0	0	0	0	0	0	0	0	0	0	0	0	0	0	0	0
evm.model.Contig6.3	0	0	0	0	0	0	0	0	0	0	0	0	0	0	0	0	0	0	0	0	0	0	0	0	0	0	0	0	0	0	0	0	0	0	0
evm.model.Contig6.4	0	0	0	0	0	0	0	0	0	0	0	0	0	0	0	0	0	0	0	0	0	0	0	0	0	0	0	0	0	0	0	0	0	0	0
evm.model.Contig6.5	0	0	0	0	0	0	0	0	0	0	0	0	0	0	0	0	0	0	0	0	0	0	0	0	0	0	0	0	0	0	0	0	0	0	0
evm.model.Contig6.6	0	0	0	0	0	0	0	0	0	0	0	0	0	0	0	0	0	0	0	0	0	0	0	0	0	0	0	0	0	0	0	0	0	0	0
evm.model.Contig6.7	0	0	0	0	0	0	0	0	0	0	0	0	0	0	0	0	0	0	0	0	0	0	0	0	0	0	0	0	0	0	0	0	0	0	0
evm.model.Contig6.8	0	0	0	0	0	0	0	0	0	0	0	0	0	0	0	0	0	0	0	0	0	0	0	0	0	0	0	0	0	0	0	0	0	0	0
evm.model.Contig6.9	2.18894	2.20296	1.41591	2.63803	3.00459	2.61181	2.53405	2.18489	1.96363	2.86086	2.20962	2.7366	2.74733	1.09311	3.84547	2.19521	1.21605	0.894962	4.48922	3.39676	2.37505	2.07902	1.18397	2.61774	3.23213	2.99417	2.64437	2.83962	2.85824	1.31004	0.457278	0.766659	6.09313	2.17839	2.96327
evm.model.Contig60.1	0	0	0	0	0	0	0	0	0	0	0	0	0	0	0	0	0	0	0	0	0	0	0	0	0	0	0	0	0	0	0	0	0	0	0
evm.model.Contig60.2	0	0	0	0	0	0	0	0	0	0	0	0	0	0	0	0	0	0	0	0	0	0	0	0	0	0	0	0	0	0	0	0	0	0	0
evm.model.Contig60.3	0	0	0	0	0	0	0	0	0	0	0	0	0	0	0	0	0	0	0	0	0	0	0	0	0	0	0	0	0	0	0	0	0	0	0
evm.model.Contig60.4	0	0	0	0	0	0	0	0	0	0	0	0	0	0	0	0	0	0	0	0	0	0	0	0	0	0	0	0	0	0	0	0	0	0	0
evm.model.Contig60.5	0	0	0	0	0	0	0	0	0	0	0	0	0	0	0	0	0	0	0	0	0	0	0	0	0	0	0	0	0	0	0	0	0	0	0
evm.model.Contig60.6	0	0	0	0	0	0	0	0	0	0	0	0	0	0	0	0	0	0	0	0	0	0	0	0	0	0	0	0	0	0	0	0	0	0	0
evm.model.Contig61.1	0	0	0	0	0	0	0	0	0	0	0	0	0	0	0	0	0	0	0	0	0	0	0	0	0	0	0	0	0	0	0	0	0	0	0
evm.model.Contig61.2	0	0	0	0	0	0	0	0	0	0	0	0	0	0	0	0	0	0	0	0	0	0	0	0	0	0	0	0	0	0	0	0	0	0	0
evm.model.Contig61.3	0	0	0	0	0	0	0	0	0	0	0	0	0	0	0	0	0	0	0	0	0	0	0	0	0	0	0	0	0	0	0	0	0	0	0
evm.model.Contig61.4	0	0	0	0	0	0	0	0	0	0	0	0	0	0	0	0	0	0	0	0	0	0	0	0	0	0	0	0	0	0	0	0	0	0	0
evm.model.Contig61.5	0	0	0	0	0	0	0	0	0	0	0	0	0	0	0	0	0	0	0	0	0	0	0	0	0	0	0	0	0	0	0	0	0.170132	0	0
evm.model.Contig61.6	0	0	0	0	0	0	0	0	0	0	0	0	0	0	0	0	0	0	0	0	0	0	0	0	0	0	0	0	0	0	0	0	0.004682	0	0
evm.model.Contig61.7	0	0	0	0	0	0	0	0	0	0	0	0	0	0	0	0	0	0	0	0	0	0	0	0	0	0	0	0	0	0	0	0	0	0	0
evm.model.Contig61.8	0	0	0	0	0	0	0	0	0	0	0	0	0	0	0	0	0	0	0	0	0	0	0	0	0	0	0	0	0	0	0	0	0.039077	0	0
evm.model.Contig61.9	0	0	0	0	0	0	0	0	0	0	0	0	0	0	0	0	0	0	0	0	0	0	0	0	0	0	0	0	0	0	0	0	0	0	0
evm.model.Contig62.1	0	0	0	0	0	0	0	0	0	0	0	0	0	0	0	0	0	0	0	0	0	0	0	0	0	0	0	0	0	0	0	0	0	0	0
evm.model.Contig62.2	0	0	0	0	0	0	0	0	0	0	0	0	0	0	0	0	0	0	0	0	0	0	0	0	0	0	0	0	0	0	0	0	0	0	0
evm.model.Contig62.3	0	0	0	0	0	0	0	0	0	0	0	0	0	0	0	0	0	0	0	0	0	0	0	0	0	0	0	0	0	0	0	0	0	0	0
evm.model.Contig62.4	0	0	0	0	0	0	0	0	0	0	0	0	0	0	0	0	0	0	0	0	0	0	0	0	0	0	0	0	0	0	0	0	0	0	0
evm.model.Contig62.5	0	0	0	0	0	0	0	0	0	0	0	0	0	0	0	0	0	0	0	0	0	0	0	0	0	0	0	0	0	0	0	0	0	0	0
evm.model.Contig62.6	0	0	0	0	0	0	0	0	0	0	0	0	0	0	0	0	0	0	0	0	0	0	0	0	0	0	0	0	0	0	0	0	0.066912	0	0
evm.model.Contig62.7	0	0	0	0	0	0	0	0	0	0	0	0	0	0	0	0	0	0	0	0	0	0	0	0	0	0	0	0	0	0	0	0	0	0	0
evm.model.Contig62.8	0	0	0	0	0	0	0	0	0	0	0	0	0	0	0	0	0	0	0	0	0	0	0	0	0	0	0	0	0	0	0	0	0	0	0
evm.model.Contig62.9	0	0	0	0	0	0	0	0	0	0	0	0	0	0	0	0	0	0	0	0	0	0	0	0	0	0	0	0	0	0	0	0	0	0	0
evm.model.Contig62.10	0	0	0	0	0	0	0	0	0	0	0	0	0	0	0	0	0	0	0	0	0	0	0	0	0	0	0	0	0	0	0	0	0	0	0
evm.model.Contig63.1	0	0	0	0	0	0	0	0	0	0	0	0	0	0	0	0	0	0	0	0	0	0	0	0	0	0	0	0	0	0	0	0	0	0	0
evm.model.Contig63.2	0	0	0	0	0	0	0	0	0	0	0	0	0	0	0	0	0	0	0	0	0	0	0	0	0	0	0	0	0	0	0	0	0	0	0
evm.model.Contig63.3	0	0	0	0	0	0	0	0	0	0	0	0	0	0	0	0	0	0	0	0	0	0	0	0	0	0	0	0	0	0	0	0	0	0	0
evm.model.Contig63.4	0	0	0	0	0	0	0	0	0	0	0	0	0	0	0	0	0	0	0	0	0	0	0	0	0	0	0	0	0	0	0	0	0	0	0
evm.model.Contig63.5	0	0	0	0	0	0	0	0	0	0	0	0	0	0	0	0	0	0	0	0	0	0	0	0	0	0	0	0	0	0	0	0	0	0	0
evm.model.Contig63.6	0	0	0	0	0	0	0	0	0	0	0	0	0	0	0	0	0	0	0	0	0	0	0	0	0	0	0	0	0	0	0	0	0	0	0
evm.model.Contig63.7	0	0	0	0	0	0	0	0	0	0	0	0	0	0	0	0	0	0	0	0	0	0	0	0	0	0	0	0	0	0	0	0	0	0	0
evm.model.Contig63.8	0	0	0	0	0	0	0	0	0	0	0	0	0	0	0	0	0	0	0	0	0	0	0	0	0	0	0	0	0	0	0	0	0	0	0
evm.model.Contig63.9	0	0	0	0	0	0	0	0	0	0	0	0	0	0	0	0	0	0	0	0	0	0	0	0	0	0	0	0	0	0	0	0	0.00957	0	0
evm.model.Contig63.10	0	0	0	0	0	0	0	0	0	0	0	0	0	0	0	0	0	0	0	0	0	0	0	0	0	0	0	0	0	0	0	0	0.027592	0	0
evm.model.Contig63.11	0	0	0	0	0	0	0	0	0	0	0	0	0	0	0	0	0	0	0	0	0	0	0	0	0	0	0	0	0	0	0	0	0.042319	0	0
evm.model.Contig64.1	0	0	0	0	0	0	0	0	0	0	0	0	0	0	0	0	0	0	0	0	0	0	0	0	0	0	0	0	0	0	0	0	0	0	0
evm.model.Contig64.2	0	0	0	0	0	0	0	0	0	0	0	0	0	0	0	0	0	0	0	0	0	0	0	0	0	0	0	0	0	0	0	0	0	0	0
evm.model.Contig64.3	0	0	0	0	0	0	0	0	0	0	0	0	0	0	0	0	0	0	0	0	0	0	0	0	0	0	0	0	0	0	0	0	0	0	0
evm.model.Contig64.4	0	0	0	0	0	0	0	0	0	0	0	0	0	0	0	0	0	0	0	0	0	0	0	0	0	0	0	0	0	0	0	0	0	0	0
evm.model.Contig64.5	0	0	0	0	0	0	0	0	0	0	0	0	0	0	0	0	0	0	0	0	0	0	0	0	0	0	0	0	0	0	0	0	0	0	0
evm.model.Contig65.1	0	0	0	0	0	0	0	0	0	0	0	0	0	0	0	0	0	0	0	0	0	0	0	0	0	0	0	0	0	0	0	0	0	0	0
evm.model.Contig65.2	5.57069	3.88048	4.45037	8.7827	7.69265	10.1288	5.11727	4.1814	4.55742	1.25335	1.2091	2.40402	13.3995	14.7372	13.2216	5.46983	5.46285	6.48042	17.9925	17.5674	23.5367	23.5809	11.3521	11.0186	3.13703	2.33717	1.53483	5.8546	7.05838	6.76939	4.74323	4.4334	16.4424	2.95598	8.4627
evm.model.Contig65.3	0.353554	0.302338	0.242758	2.1921	0.901344	1.64425	0.942959	1.10242	1.36899	0.597002	1.04199	0.901363	0.666189	0.719717	0.75734	0.319774	0.357042	0.685423	1.82719	2.02735	0.849889	0.736443	0.142203	0.296642	0.645241	0.304359	0.636763	0.414003	0.304294	0.207291	0.376854	0.15664	1.6944	0.850439	0.838819
evm.model.Contig65.4	2.87898	3.08919	3.76265	10.7583	7.8465	5.47543	6.6838	3.90413	5.66178	2.42938	2.45538	1.70727	12.1761	16.65	8.24969	6.37305	6.62263	9.07465	16.5431	17.0062	18.1825	20.7599	5.20186	4.47249	8.58581	5.24036	6.8835	8.54605	5.69434	3.31196	13.075	6.18088	6.40279	10.3038	14.5869
evm.model.Contig65.5	0	0	0	0	0	0	0	0	0	0	0	0	0	0	0	0	0	0	0	0	0	0	0	0	0	0	0	0	0	0	0	0	0	0	0
evm.model.Contig65.6	0	0	0	0	0	0	0	0	0	0	0	0	0	0	0	0	0	0	0	0	0	0	0	0	0	0	0	0	0	0	0	0	0	0	0
evm.model.Contig65.7	10.3427	7.89979	5.44611	15.1423	12.7797	17.5657	10.3115	11.6039	9.63678	3.6292	3.07943	4.14137	26.4755	29.1275	29.2662	10.6708	11.1236	13.2506	48.0945	41.0862	45.8761	43.9476	25.956	26.1662	6.09275	5.0953	6.1702	16.8634	16.0496	12.3314	14.1785	11.6711	59.7747	5.88023	16.4413
evm.model.Contig66.1	0	0	0	0	0	0	0	0	0	0	0	0	0	0	0	0	0	0	0	0	0	0	0	0	0	0	0	0	0	0	0	0	0	0	0
evm.model.Contig66.2	0	0	0	0	0	0	0	0	0	0	0	0	0	0	0	0	0	0	0	0	0	0	0	0	0	0	0	0	0	0	0	0	0	0	0
evm.model.Contig66.3	0	0	0	0	0	0	0	0	0	0	0	0	0	0	0	0	0	0	0	0	0	0	0	0	0	0	0	0	0	0	0	0	0	0	0
evm.model.Contig67.1	0	0	0	0	0	0	0	0	0	0	0	0	0	0	0	0	0	0	0	0	0	0	0	0	0	0	0	0	0	0	0	0	0	0	0
evm.model.Contig67.2	0	0	0	0	0	0	0	0	0	0	0	0	0	0	0	0	0	0	0	0	0	0	0	0	0	0	0	0	0	0	0	0	0	0	0
evm.model.Contig67.3	0	0	0	0	0	0	0	0	0	0	0	0	0	0	0	0	0	0	0	0	0	0	0	0	0	0	0	0	0	0	0	0	0.097113	0	0
[truncated: 28,620 more rows]
