# Supplementary material for: Multi-integrated genomic data for Passiflora foetida provides insights into genome size evolution and floral development in Passiflora
Source: Mol Hortic. 2023 Dec 18;3:27. doi: 10.1186/s43897-023-00076-x (PMC10726625; doi:10.1186/s43897-023-00076-x)
Supplement: Supplementary file 6 — Additional file 6: Table S12. Differentially expressed gene between sample pairs. [file 43897_2023_76_MOESM6_ESM.xlsx]

## Sheet: Table S12
Table S12 Differentially expressed gene between sample pairs
gene.id	baseMean	log2FoldChange	lfcSE	stat	pvalue	padj	sig	group
evm.TU.LG02.522	19450	9.72821	0.246549	39.4576	0	0	up	Pa_Br
evm.TU.LG09.2877	21831.6	5.92873	0.173731	34.1259	3.04663e-255	3.02911e-251	up	Pa_Br
evm.TU.LG04.2357	33058.5	8.80078	0.259641	33.896	7.62625e-252	5.05493e-248	up	Pa_Br
evm.TU.LG05.903	11882.6	8.22826	0.244758	33.618	9.16617e-248	4.55673e-244	up	Pa_Br
evm.TU.LG03.1548	6128.99	7.33092	0.218814	33.503	4.36077e-246	1.73428e-242	up	Pa_Br
evm.TU.LG05.1176	19901.5	6.19333	0.188904	32.7856	9.45635e-236	3.13399e-232	up	Pa_Br
evm.TU.LG03.1498	5902.17	10.4007	0.32342	32.1586	6.68696e-227	1.89957e-223	up	Pa_Br
evm.TU.LG04.527	4510.21	-7.33132	0.229673	-31.9207	1.37814e-223	3.42553e-220	down	Pa_Br
evm.TU.LG02.731	17706.7	5.76841	0.183252	31.4779	1.7408e-217	3.8462e-214	up	Pa_Br
evm.TU.LG01.850	6159.51	-9.72893	0.325798	-29.8619	6.15966e-196	1.22485e-192	down	Pa_Br
evm.TU.LG01.1251	2576.54	6.0359	0.206669	29.2056	1.64492e-187	2.97357e-184	up	Pa_Br
evm.TU.LG01.1355	10067.5	-9.2438	0.317531	-29.1115	2.5707e-186	4.25987e-183	down	Pa_Br
evm.TU.LG05.529	15958.6	5.40313	0.186422	28.9834	1.06674e-184	1.6317e-181	up	Pa_Br
evm.TU.LG08.2710	6554.49	-5.47901	0.18964	-28.8916	1.52183e-183	2.16154e-180	down	Pa_Br
evm.TU.LG02.1508	12562.8	-6.10223	0.213847	-28.5354	4.26147e-179	5.64928e-176	down	Pa_Br
evm.TU.LG04.2427	2956.92	6.35529	0.228309	27.8363	1.57843e-170	1.9617e-167	up	Pa_Br
evm.TU.LG02.715	2935.83	9.06019	0.326428	27.7555	1.49491e-169	1.7486e-166	up	Pa_Br
evm.TU.LG05.127	2500.74	-6.47831	0.234923	-27.5763	2.13944e-167	2.36349e-164	down	Pa_Br
evm.TU.LG05.1232	2935.72	6.92502	0.25281	27.3922	3.39748e-165	3.55574e-162	up	Pa_Br
evm.TU.LG03.696	2871.33	-8.18178	0.299932	-27.2788	7.58034e-164	7.53675e-161	down	Pa_Br
evm.TU.LG06.726	8878.04	-6.45917	0.237573	-27.1882	8.96113e-163	8.48533e-160	down	Pa_Br
evm.TU.LG07.3261	19348.6	7.13549	0.263246	27.1058	8.42254e-162	7.61283e-159	up	Pa_Br
evm.TU.LG03.682	6560.15	-5.09994	0.19099	-26.7026	4.38853e-157	3.79417e-154	down	Pa_Br
evm.TU.LG09.3077	1662.72	-7.39989	0.277818	-26.6357	2.61896e-156	2.16991e-153	down	Pa_Br
evm.TU.LG10.88	85950.5	-6.24185	0.234669	-26.5986	7.05388e-156	5.61066e-153	down	Pa_Br
evm.TU.LG04.1202	2000.08	8.63557	0.326561	26.444	4.2783e-154	3.27208e-151	up	Pa_Br
evm.TU.LG07.3461	3953.84	-8.0479	0.304365	-26.4416	4.56289e-154	3.36048e-151	down	Pa_Br
evm.TU.LG01.51	32854.4	-11.2742	0.426717	-26.4208	7.90528e-154	5.61416e-151	down	Pa_Br
evm.TU.LG07.2383	15445.8	-5.82094	0.220816	-26.361	3.83995e-153	2.63301e-150	down	Pa_Br
evm.TU.LG07.3254	3831.4	4.93175	0.18831	26.1894	3.505e-151	2.32323e-148	up	Pa_Br
evm.TU.LG02.640	1477.19	5.43213	0.208442	26.0606	1.01997e-149	6.54262e-147	up	Pa_Br
evm.TU.LG06.1803	2561.84	6.05415	0.235237	25.7363	4.58461e-146	2.84891e-143	up	Pa_Br
evm.TU.LG07.341	3711.97	6.89074	0.270204	25.502	1.87287e-143	1.12854e-140	up	Pa_Br
evm.TU.LG07.2938	9057.25	-5.87497	0.230447	-25.4938	2.30759e-143	1.3496e-140	down	Pa_Br
evm.TU.LG10.2046	1200.66	7.56438	0.297417	25.4335	1.07372e-142	6.10025e-140	up	Pa_Br
evm.TU.LG06.1104	1314.01	-7.16024	0.282434	-25.3519	8.55921e-142	4.72777e-139	down	Pa_Br
evm.TU.LG03.580	1195.1	7.18152	0.283873	25.2984	3.32932e-141	1.78929e-138	up	Pa_Br
evm.TU.LG08.2772	5090.41	-5.01268	0.198787	-25.2163	2.65396e-140	1.38879e-137	down	Pa_Br
evm.TU.LG09.2218	3547.83	-5.48217	0.218481	-25.0921	6.06041e-139	3.09003e-136	down	Pa_Br
evm.TU.LG05.1108	4285.03	4.66633	0.18679	24.9817	9.65366e-138	4.79908e-135	up	Pa_Br
evm.TU.LG07.3499	2966.42	-6.58606	0.265082	-24.8454	2.90197e-136	1.40745e-133	down	Pa_Br
evm.TU.LG09.3115	968.493	6.11894	0.248328	24.6406	4.64148e-134	2.19752e-131	up	Pa_Br
evm.TU.LG06.883	3855.68	5.19756	0.212073	24.5083	1.20416e-132	5.56853e-130	up	Pa_Br
evm.TU.LG09.2637	1170.38	-7.04147	0.288048	-24.4455	5.61983e-132	2.53978e-129	down	Pa_Br
evm.TU.LG05.871	2918.69	4.41449	0.182258	24.2211	1.33462e-129	5.89753e-127	up	Pa_Br
evm.TU.LG05.556	7433.84	-6.34439	0.262632	-24.157	6.30675e-129	2.7263e-126	down	Pa_Br
evm.TU.LG04.201	3586.19	6.52541	0.270458	24.1273	1.29418e-128	5.4755e-126	up	Pa_Br
evm.TU.LG05.433	2067.26	9.14347	0.380225	24.0475	8.86188e-128	3.67122e-125	up	Pa_Br
evm.TU.LG06.327	11711.8	-6.27894	0.263137	-23.8619	7.62087e-126	3.09267e-123	down	Pa_Br
evm.TU.LG01.700	3265.18	-7.77575	0.326454	-23.8188	2.13148e-125	8.47688e-123	down	Pa_Br
evm.TU.LG10.2785	811.34	6.89967	0.291167	23.6966	3.90455e-124	1.52239e-121	up	Pa_Br
evm.TU.LG06.1152	5057.17	5.6433	0.238461	23.6655	8.16873e-124	3.12376e-121	up	Pa_Br
evm.TU.LG01.1185	1881.86	6.73864	0.284926	23.6505	1.16682e-123	4.37778e-121	up	Pa_Br
evm.TU.LG03.1380	2053.29	8.03175	0.339617	23.6495	1.19572e-123	4.40314e-121	up	Pa_Br
evm.TU.LG03.304	3224.4	-5.92432	0.251386	-23.5666	8.47695e-123	3.0648e-120	down	Pa_Br
evm.TU.LG01.1289	2623.57	4.74923	0.202321	23.4737	7.56997e-122	2.68802e-119	up	Pa_Br
evm.TU.LG08.3383	1439.48	5.50943	0.2357	23.3747	7.72846e-121	2.69615e-118	up	Pa_Br
evm.TU.LG10.1009	6717.56	-4.46916	0.191385	-23.3516	1.3264e-120	4.5475e-118	down	Pa_Br
evm.TU.LG07.2501	1892.21	8.78414	0.37672	23.3175	2.94905e-120	9.9393e-118	up	Pa_Br
evm.TU.LG05.2158	1525.49	7.24376	0.310957	23.295	4.97908e-120	1.65015e-117	up	Pa_Br
evm.TU.LG05.367	1148.78	7.3905	0.319086	23.1615	1.11388e-118	3.63106e-116	up	Pa_Br
evm.TU.LG05.2053	11284.9	-3.83729	0.166273	-23.0783	7.64312e-118	2.45134e-115	down	Pa_Br
evm.TU.LG02.503	4014.44	4.35197	0.190133	22.889	5.97453e-116	1.88577e-113	up	Pa_Br
evm.TU.LG07.3153	1448.21	5.97384	0.262973	22.7165	3.07433e-114	9.55204e-112	up	Pa_Br
evm.TU.LG05.1086	1058.84	4.54928	0.201229	22.6074	3.66241e-113	1.12042e-110	up	Pa_Br
evm.TU.LG09.106	6680.2	-4.14532	0.183458	-22.5954	4.80664e-113	1.44818e-110	down	Pa_Br
evm.TU.LG01.1038	20034.9	5.52922	0.244828	22.5841	6.21205e-113	1.84368e-110	up	Pa_Br
evm.TU.LG09.2499	830.653	6.50583	0.288369	22.5608	1.05259e-112	3.07805e-110	up	Pa_Br
evm.TU.LG05.101	980.232	-7.49432	0.332767	-22.5212	2.5737e-112	7.4171e-110	down	Pa_Br
evm.TU.LG01.683	771.576	5.32826	0.237111	22.4716	7.87123e-112	2.23599e-109	up	Pa_Br
evm.TU.LG01.231	3844.82	4.07097	0.182802	22.2698	7.25151e-110	2.03093e-107	up	Pa_Br
evm.TU.LG07.2691	946.812	5.03544	0.226174	22.2636	8.32786e-110	2.29999e-107	up	Pa_Br
evm.TU.LG05.1743	1453.15	4.46675	0.201174	22.2035	3.18056e-109	8.66377e-107	up	Pa_Br
evm.TU.LG04.508	5100.07	-5.09687	0.230721	-22.091	3.85377e-108	1.03557e-105	down	Pa_Br
evm.TU.LG10.568	1179.16	6.94562	0.31526	22.0314	1.44176e-107	3.82259e-105	up	Pa_Br
evm.TU.LG03.1101	5325.37	3.96638	0.180312	21.9973	3.0545e-107	7.99194e-105	up	Pa_Br
evm.TU.LG08.3270	974.368	7.52231	0.342798	21.9439	9.91043e-107	2.55934e-104	up	Pa_Br
evm.TU.LG07.2830	1346.64	-5.30859	0.242096	-21.9276	1.41619e-106	3.61038e-104	down	Pa_Br
evm.TU.LG08.3157	11083.2	-5.14574	0.235245	-21.874	4.59582e-106	1.15681e-103	down	Pa_Br
evm.TU.LG08.3421	1009.98	8.34505	0.381743	21.8604	6.19586e-106	1.54006e-103	up	Pa_Br
evm.TU.LG04.1632	678.753	6.18276	0.283124	21.8376	1.01924e-105	2.50217e-103	up	Pa_Br
evm.TU.LG03.749	617.824	5.27801	0.241889	21.82	1.49834e-105	3.63348e-103	up	Pa_Br
evm.TU.LG05.2088	9445.66	-4.40922	0.202598	-21.7633	5.16368e-105	1.23711e-102	down	Pa_Br
evm.TU.LG01.240	1233.03	4.3241	0.198709	21.761	5.44024e-105	1.28785e-102	up	Pa_Br
evm.TU.LG09.2556	1668.39	6.03395	0.278814	21.6415	7.30952e-104	1.71e-101	up	Pa_Br
evm.TU.LG10.372	820.651	5.1051	0.23604	21.6281	9.78277e-104	2.26198e-101	up	Pa_Br
evm.TU.LG01.1184	915.495	-6.69788	0.310157	-21.5951	1.99601e-103	4.56215e-101	down	Pa_Br
evm.TU.LG04.712	1015.99	5.11916	0.237387	21.5647	3.85638e-103	8.71411e-101	up	Pa_Br
evm.TU.LG10.185	920.354	-6.92495	0.321177	-21.5612	4.15776e-103	9.28956e-101	down	Pa_Br
evm.TU.LG10.2962	1812.53	6.69346	0.311392	21.4953	1.72397e-102	3.80901e-100	up	Pa_Br
evm.TU.LG07.2029	934.295	-7.01178	0.327385	-21.4175	9.1726e-102	2.00436e-99	down	Pa_Br
evm.TU.LG01.1009	4242.39	4.17254	0.195841	21.3057	1.00525e-100	2.17276e-98	up	Pa_Br
evm.TU.LG03.1512	1034.71	-5.54469	0.260519	-21.2833	1.62265e-100	3.4695e-98	down	Pa_Br
evm.TU.LG01.1199	5336.41	5.21382	0.245225	21.2614	2.5863e-100	5.47112e-98	up	Pa_Br
evm.TU.LG10.637	19274.6	-4.16218	0.196128	-21.2217	6.01845e-100	1.25976e-97	down	Pa_Br
evm.TU.LG03.1294	722.089	-6.09452	0.287328	-21.211	7.55189e-100	1.56426e-97	down	Pa_Br
evm.TU.LG05.2217	548.653	6.54729	0.309632	21.1454	3.04221e-99	6.23654e-97	up	Pa_Br
evm.TU.LG02.1538	1152.89	4.05876	0.19206	21.1328	3.97008e-99	8.05562e-97	up	Pa_Br
evm.TU.LG05.1251	661.935	7.1572	0.338978	21.114	5.91094e-99	1.18726e-96	up	Pa_Br
evm.TU.LG09.2158	4571.8	-4.65148	0.220628	-21.0829	1.14194e-98	2.27075e-96	down	Pa_Br
evm.TU.LG04.1090	1072.66	6.12759	0.29106	21.0526	2.16269e-98	4.25794e-96	up	Pa_Br
evm.TU.LG01.1564	1382.26	6.14193	0.29217	21.0218	4.14624e-98	8.08314e-96	up	Pa_Br
evm.TU.LG04.914	2644.54	-4.36724	0.207875	-21.009	5.42396e-98	1.04714e-95	down	Pa_Br
evm.TU.LG10.2286	6409.14	4.07561	0.195161	20.8833	7.59455e-97	1.45209e-94	up	Pa_Br
evm.TU.LG08.3369	1284.83	-5.30695	0.255761	-20.7496	1.23513e-95	2.33911e-93	down	Pa_Br
evm.TU.LG02.1545	1306.71	-4.33154	0.209035	-20.7216	2.213e-95	4.15146e-93	down	Pa_Br
evm.TU.LG10.271	561.655	5.82032	0.282097	20.6323	1.40735e-94	2.59121e-92	up	Pa_Br
evm.TU.LG10.1038	5057.54	-4.42725	0.214575	-20.6327	1.39735e-94	2.59121e-92	down	Pa_Br
evm.TU.LG01.222	598.753	6.4423	0.316797	20.3357	6.2123e-92	1.13332e-89	up	Pa_Br
evm.TU.LG06.3885	8078.67	4.30089	0.21154	20.3313	6.79525e-92	1.2284e-89	up	Pa_Br
evm.TU.LG06.1908	1321.28	-5.48695	0.270691	-20.2701	2.35954e-91	4.22698e-89	down	Pa_Br
evm.TU.LG05.1200	3433.29	4.72938	0.233497	20.2545	3.24082e-91	5.7539e-89	up	Pa_Br
evm.TU.LG05.1049	783.801	7.09017	0.351638	20.1633	2.05845e-90	3.62232e-88	up	Pa_Br
evm.TU.LG03.1572	563.022	-4.91734	0.244185	-20.1378	3.44601e-90	6.01087e-88	down	Pa_Br
evm.TU.LG02.1139	2936.12	-4.93446	0.245315	-20.1148	5.47307e-90	9.46366e-88	down	Pa_Br
evm.TU.LG01.661	6339.48	-3.85131	0.191621	-20.0986	7.59072e-90	1.30122e-87	down	Pa_Br
evm.TU.LG10.612	2382.42	-3.63405	0.181844	-19.9844	7.52578e-89	1.27906e-86	down	Pa_Br
evm.TU.LG10.2230	988.161	-4.68331	0.234554	-19.9669	1.0697e-88	1.80262e-86	down	Pa_Br
evm.TU.LG05.295	3944.34	-4.37121	0.219099	-19.9508	1.47363e-88	2.46245e-86	down	Pa_Br
evm.TU.LG09.507	944.792	5.91096	0.296658	19.9251	2.46354e-88	4.0823e-86	up	Pa_Br
evm.TU.LG04.1598	1711.87	-4.28801	0.215849	-19.8658	8.04205e-88	1.32162e-85	down	Pa_Br
evm.TU.LG01.1072	12779.7	4.27128	0.215154	19.8522	1.05402e-87	1.71796e-85	up	Pa_Br
evm.TU.LG02.1266	2832.4	-4.96284	0.250061	-19.8465	1.18133e-87	1.90981e-85	down	Pa_Br
evm.TU.LG04.1913	910.637	-4.41265	0.222607	-19.8226	1.9011e-87	3.04866e-85	down	Pa_Br
evm.TU.LG03.1219	2760.67	-4.32849	0.219481	-19.7215	1.41114e-86	2.24484e-84	down	Pa_Br
evm.TU.LG06.1778	1783.72	-3.77006	0.191195	-19.7184	1.5001e-86	2.36743e-84	down	Pa_Br
evm.TU.LG09.1685	1877.65	-6.25775	0.317902	-19.6846	2.9246e-86	4.57919e-84	down	Pa_Br
evm.TU.LG05.1477	870.671	-7.73828	0.394026	-19.639	7.18167e-86	1.11568e-83	down	Pa_Br
evm.TU.LG10.2781	1069.47	-5.12433	0.261073	-19.628	8.91733e-86	1.37458e-83	down	Pa_Br
evm.TU.LG07.2870	2107.38	5.03479	0.256776	19.6077	1.32833e-85	2.03184e-83	up	Pa_Br
evm.TU.LG04.2076	2879.56	4.03452	0.20584	19.6003	1.53673e-85	2.33266e-83	up	Pa_Br
evm.TU.LG02.381	1321.16	-3.6827	0.18822	-19.566	3.01534e-85	4.54243e-83	down	Pa_Br
evm.TU.LG03.274	832.019	-3.92366	0.20059	-19.5606	3.34902e-85	5.00716e-83	down	Pa_Br
evm.TU.LG09.575	1529.79	-6.81215	0.349836	-19.4724	1.88122e-84	2.79165e-82	down	Pa_Br
evm.TU.LG08.2720	608.835	5.74569	0.295312	19.4563	2.57572e-84	3.79395e-82	up	Pa_Br
evm.TU.LG06.573	520.014	4.75671	0.244604	19.4466	3.11399e-84	4.55307e-82	up	Pa_Br
evm.TU.LG02.132	5227.35	-4.70193	0.242306	-19.4049	7.0138e-84	1.01802e-81	down	Pa_Br
evm.TU.LG09.2623	1192.05	9.67078	0.499928	19.3443	2.27575e-83	3.27922e-81	up	Pa_Br
evm.TU.LG09.1768	979.292	6.56587	0.34144	19.2299	2.07946e-82	2.97483e-80	up	Pa_Br
evm.TU.LG05.260	2285.58	4.24818	0.221486	19.1804	5.39749e-82	7.66636e-80	up	Pa_Br
evm.TU.LG01.1688	1475.19	-9.52178	0.496693	-19.1703	6.54834e-82	9.23502e-80	down	Pa_Br
evm.TU.LG07.2532	1080.46	-4.6581	0.243168	-19.1559	8.63833e-82	1.20967e-79	down	Pa_Br
evm.TU.LG06.1279	659.049	5.399	0.282202	19.1317	1.3762e-81	1.91368e-79	up	Pa_Br
evm.TU.LG07.3424	8515.76	-4.81684	0.252044	-19.1111	2.04036e-81	2.81754e-79	down	Pa_Br
evm.TU.LG04.2247	2677.94	5.54707	0.29129	19.0431	7.49524e-81	1.02788e-78	up	Pa_Br
evm.TU.LG02.322	722.075	-7.90552	0.415641	-19.0201	1.16286e-80	1.5838e-78	down	Pa_Br
evm.TU.LG07.494	1804.97	-3.61421	0.190272	-18.995	1.87507e-80	2.53644e-78	down	Pa_Br
evm.TU.LG10.2324	1665.82	-4.60213	0.242286	-18.9946	1.89039e-80	2.53989e-78	down	Pa_Br
evm.TU.LG02.1307	635.86	-7.0325	0.370555	-18.9783	2.57772e-80	3.44014e-78	down	Pa_Br
evm.TU.LG07.2744	4183.06	-3.57626	0.188818	-18.9403	5.31176e-80	7.04163e-78	down	Pa_Br
evm.TU.LG02.941	3616.2	4.0686	0.214871	18.9351	5.86221e-80	7.71987e-78	up	Pa_Br
evm.TU.LG04.2405	2989.11	-3.7862	0.20003	-18.9282	6.6838e-80	8.7439e-78	down	Pa_Br
evm.TU.LG06.773	529.206	5.80133	0.307036	18.8946	1.26279e-79	1.64121e-77	up	Pa_Br
evm.TU.LG02.878	2713.09	-4.11484	0.218026	-18.8732	1.89559e-79	2.44765e-77	down	Pa_Br
evm.TU.LG07.202	1608.65	-4.25536	0.225525	-18.8687	2.06487e-79	2.64903e-77	down	Pa_Br
evm.TU.LG07.2554	845.606	3.67908	0.195083	18.859	2.47689e-79	3.15724e-77	up	Pa_Br
evm.TU.LG08.2349	3072.16	4.25879	0.22724	18.7414	2.27577e-78	2.8824e-76	up	Pa_Br
evm.TU.LG09.222	985.883	4.20867	0.224862	18.7167	3.61829e-78	4.55378e-76	up	Pa_Br
evm.TU.LG06.3410	1855.91	6.26292	0.334796	18.7067	4.36694e-78	5.46142e-76	up	Pa_Br
evm.TU.LG09.3123	1069.99	4.20862	0.224984	18.7063	4.39991e-78	5.46827e-76	up	Pa_Br
evm.TU.LG07.2817	3716.13	-5.40788	0.289363	-18.6889	6.09528e-78	7.52824e-76	down	Pa_Br
evm.TU.LG03.85	1274.97	-4.47438	0.240697	-18.5892	3.92751e-77	4.8209e-75	down	Pa_Br
evm.TU.LG08.3089	3218.43	-4.82345	0.259488	-18.5884	3.99088e-77	4.86863e-75	down	Pa_Br
evm.TU.LG09.2542	880.001	-4.6749	0.2517	-18.5733	5.28411e-77	6.40699e-75	down	Pa_Br
evm.TU.LG04.670	1088.38	-3.86008	0.208228	-18.5377	1.02484e-76	1.23508e-74	down	Pa_Br
evm.TU.LG01.1134	130524	-5.28776	0.2854	-18.5275	1.23843e-76	1.4835e-74	down	Pa_Br
evm.TU.LG07.2778	998.704	-3.80036	0.205371	-18.5048	1.88755e-76	2.24754e-74	down	Pa_Br
evm.TU.LG06.3420	6761.54	-4.18007	0.226218	-18.4781	3.10026e-76	3.66957e-74	down	Pa_Br
evm.TU.LG05.1065	1757.68	-4.27988	0.23185	-18.4597	4.36108e-76	5.13137e-74	down	Pa_Br
evm.TU.LG08.2604	927.49	4.65554	0.25247	18.4399	6.28167e-76	7.34771e-74	up	Pa_Br
evm.TU.LG07.3212	460.04	5.84051	0.317181	18.4138	1.01744e-75	1.18315e-73	up	Pa_Br
evm.TU.LG01.967	533.152	7.81581	0.424873	18.3956	1.42361e-75	1.64585e-73	up	Pa_Br
evm.TU.LG08.54	420.688	-4.78349	0.260149	-18.3875	1.65391e-75	1.90104e-73	down	Pa_Br
evm.TU.LG05.2178	1622.54	4.23408	0.230283	18.3864	1.68673e-75	1.92762e-73	up	Pa_Br
evm.TU.LG10.3142	1321.82	-6.02325	0.327789	-18.3754	2.06735e-75	2.3491e-73	down	Pa_Br
evm.TU.LG08.3102	577.276	7.394	0.402782	18.3573	2.88534e-75	3.25995e-73	up	Pa_Br
evm.TU.LG06.392	579.031	-4.27703	0.233399	-18.3249	5.23492e-75	5.88116e-73	down	Pa_Br
evm.TU.LG02.741	3515.49	4.09366	0.223403	18.3241	5.31228e-75	5.93454e-73	up	Pa_Br
evm.TU.LG05.456	2008.53	3.88872	0.212588	18.2923	9.53223e-75	1.05893e-72	up	Pa_Br
evm.TU.LG09.3208	421.42	-4.95128	0.271005	-18.2701	1.43189e-74	1.58184e-72	down	Pa_Br
evm.TU.LG10.207	1936.93	-10.6943	0.585509	-18.2649	1.57448e-74	1.72975e-72	down	Pa_Br
evm.TU.LG03.1244	1290.44	3.16403	0.173275	18.2601	1.72015e-74	1.87941e-72	up	Pa_Br
evm.TU.LG10.624	1777.08	4.77653	0.262317	18.209	4.3808e-74	4.76023e-72	up	Pa_Br
evm.TU.LG05.446	1164.96	-4.31621	0.237221	-18.1949	5.66708e-74	6.12445e-72	down	Pa_Br
evm.TU.LG02.1435	1032.62	9.60226	0.528529	18.1679	9.27e-74	9.96399e-72	up	Pa_Br
evm.TU.LG02.1209	10209	-13.9137	0.766132	-18.161	1.05089e-73	1.12349e-71	down	Pa_Br
evm.TU.LG04.919	1031.2	3.82182	0.210583	18.1488	1.31283e-73	1.39603e-71	up	Pa_Br
evm.TU.LG06.990	2036.58	-4.57032	0.251871	-18.1455	1.39386e-73	1.4743e-71	down	Pa_Br
evm.TU.LG02.694	694.306	-6.10997	0.33681	-18.1407	1.52099e-73	1.60026e-71	down	Pa_Br
evm.TU.LG03.921	674.48	-5.35327	0.295582	-18.111	2.61015e-73	2.73173e-71	down	Pa_Br
evm.TU.LG10.2328	456.019	7.52242	0.415485	18.1052	2.90204e-73	3.02131e-71	up	Pa_Br
evm.TU.LG04.34	826.558	-4.03508	0.222904	-18.1024	3.05287e-73	3.16179e-71	down	Pa_Br
evm.TU.LG06.3341	927.561	5.04527	0.278932	18.0878	3.97298e-73	4.08912e-71	up	Pa_Br
evm.TU.LG10.314	1035.69	4.88721	0.270197	18.0876	3.98938e-73	4.08912e-71	up	Pa_Br
evm.TU.LG09.3036	1333.98	4.27264	0.237187	18.0138	1.51746e-72	1.54742e-70	up	Pa_Br
evm.TU.LG10.297	324.888	6.41061	0.356202	17.9971	2.05241e-72	2.08225e-70	up	Pa_Br
evm.TU.LG10.687	1945.21	4.03339	0.224224	17.9882	2.41127e-72	2.43391e-70	up	Pa_Br
evm.TU.LG09.3364	455.716	-6.2828	0.34937	-17.9832	2.63737e-72	2.64869e-70	down	Pa_Br
evm.TU.LG02.842	337.635	5.44478	0.304896	17.8579	2.51085e-71	2.50896e-69	up	Pa_Br
evm.TU.LG02.214	878.634	-3.61037	0.202304	-17.8462	3.09141e-71	3.07363e-69	down	Pa_Br
evm.TU.LG07.3335	569.88	6.16258	0.345822	17.8201	4.93806e-71	4.88524e-69	up	Pa_Br
evm.TU.LG08.2858	1268.78	4.26246	0.240054	17.7562	1.54207e-70	1.51802e-68	up	Pa_Br
evm.TU.LG07.3226	1131.01	-3.9492	0.222667	-17.7359	2.21648e-70	2.17117e-68	down	Pa_Br
evm.TU.LG05.159	1482.77	-4.56558	0.25746	-17.7332	2.32614e-70	2.26742e-68	down	Pa_Br
evm.TU.LG07.120	7537.34	2.89437	0.163499	17.7027	3.99633e-70	3.87644e-68	up	Pa_Br
evm.TU.LG10.777	478.364	4.79039	0.272228	17.597	2.59668e-69	2.50656e-67	up	Pa_Br
evm.TU.LG01.523	441.174	5.71987	0.326175	17.5362	7.58549e-69	7.28684e-67	up	Pa_Br
evm.TU.LG05.1288	8380.15	-3.81177	0.217558	-17.5207	9.95523e-69	9.5173e-67	down	Pa_Br
evm.TU.LG08.2645	1420.31	3.11556	0.17807	17.4963	1.52985e-68	1.45555e-66	up	Pa_Br
evm.TU.LG04.43	578.896	8.13138	0.465257	17.4772	2.13817e-68	2.02464e-66	up	Pa_Br
evm.TU.LG02.1091	3145.15	-3.4277	0.196133	-17.4764	2.16893e-68	2.04404e-66	down	Pa_Br
evm.TU.LG10.2799	4673.18	-3.801	0.217732	-17.4573	3.03094e-68	2.84294e-66	down	Pa_Br
evm.TU.LG02.1452	428.347	7.49896	0.429842	17.4458	3.70191e-68	3.45599e-66	up	Pa_Br
evm.TU.LG06.295	614.198	-7.95837	0.456352	-17.4391	4.16708e-68	3.87207e-66	down	Pa_Br
evm.TU.LG02.508	502.518	7.83832	0.449631	17.4328	4.6505e-68	4.30118e-66	up	Pa_Br
evm.TU.LG02.327	1989.24	-6.73532	0.386575	-17.4231	5.51435e-68	5.07652e-66	down	Pa_Br
evm.TU.LG02.1105	7004.92	3.63947	0.209504	17.3718	1.34861e-67	1.23581e-65	up	Pa_Br
evm.TU.LG02.1158	1057.99	-3.96666	0.228392	-17.3678	1.44702e-67	1.31991e-65	down	Pa_Br
evm.TU.LG02.372	578.692	7.73413	0.445914	17.3444	2.17277e-67	1.97286e-65	up	Pa_Br
evm.TU.LG09.2964	782.314	-7.04098	0.406119	-17.3372	2.46351e-67	2.22667e-65	down	Pa_Br
evm.TU.LG07.2899	2790.39	3.43037	0.197926	17.3316	2.71598e-67	2.44377e-65	up	Pa_Br
evm.TU.LG01.118	4754.05	-3.96331	0.228692	-17.3303	2.77754e-67	2.4879e-65	down	Pa_Br
evm.TU.LG10.2565	14313.3	-4.34829	0.251219	-17.3087	4.04209e-67	3.60435e-65	down	Pa_Br
evm.TU.LG06.3555	1747.15	-3.19436	0.184562	-17.3078	4.10827e-67	3.64701e-65	down	Pa_Br
evm.TU.LG09.2089	723.152	5.31591	0.307272	17.3003	4.67823e-67	4.13452e-65	up	Pa_Br
evm.TU.LG04.580	7525.2	-3.01891	0.174552	-17.2952	5.11357e-67	4.49926e-65	down	Pa_Br
evm.TU.LG06.3460	594.151	-4.99178	0.289021	-17.2713	7.73436e-67	6.77523e-65	down	Pa_Br
evm.TU.LG05.663	12404.2	-3.14578	0.182381	-17.2484	1.15072e-66	1.0036e-64	down	Pa_Br
evm.TU.LG06.1275	648.552	5.475	0.317504	17.2438	1.24474e-66	1.08086e-64	up	Pa_Br
evm.TU.LG10.1799	570.487	-3.68945	0.214051	-17.2363	1.41844e-66	1.22634e-64	down	Pa_Br
evm.TU.LG01.608	961.336	-3.91945	0.227928	-17.196	2.8447e-66	2.44878e-64	down	Pa_Br
evm.TU.LG10.3133	3210.85	-3.16407	0.184112	-17.1855	3.40765e-66	2.92074e-64	down	Pa_Br
evm.TU.LG02.1492	293.24	4.9953	0.290726	17.1821	3.61308e-66	3.08353e-64	up	Pa_Br
evm.TU.LG06.3504	571.603	-7.74081	0.450588	-17.1794	3.79087e-66	3.22143e-64	down	Pa_Br
evm.TU.LG01.487	805.537	-3.80192	0.221336	-17.1771	3.9414e-66	3.3351e-64	down	Pa_Br
evm.TU.LG05.1547	6950.86	4.33106	0.25261	17.1452	6.82131e-66	5.74753e-64	up	Pa_Br
evm.TU.LG04.1835	358.44	4.95717	0.289405	17.1288	9.04837e-66	7.59185e-64	up	Pa_Br
evm.TU.LG06.3548	400.073	-7.05416	0.412733	-17.0913	1.72176e-65	1.43854e-63	down	Pa_Br
evm.TU.LG07.2682	2270.58	4.27441	0.250241	17.0812	2.04989e-65	1.70552e-63	up	Pa_Br
evm.TU.LG03.1439	362.775	5.48555	0.321357	17.07	2.48259e-65	2.05693e-63	up	Pa_Br
evm.TU.LG10.1949	29087.3	2.96155	0.173673	17.0524	3.3531e-65	2.76666e-63	up	Pa_Br
evm.TU.LG05.1189	333.239	6.96687	0.408834	17.0408	4.08986e-65	3.36061e-63	up	Pa_Br
evm.TU.LG06.2229	378.028	5.55106	0.325998	17.0279	5.10051e-65	4.17381e-63	up	Pa_Br
evm.TU.LG10.257	1600.4	-4.15084	0.243917	-17.0174	6.10174e-65	4.97267e-63	down	Pa_Br
evm.TU.LG04.2128	950.056	-4.63033	0.27233	-17.0026	7.84912e-65	6.3706e-63	down	Pa_Br
evm.TU.LG05.419	373.757	-4.79006	0.282042	-16.9835	1.08746e-64	8.79031e-63	down	Pa_Br
evm.TU.LG06.3587	630.249	-5.72626	0.33741	-16.9712	1.34147e-64	1.07996e-62	down	Pa_Br
evm.TU.LG07.2746	1844.53	-3.2145	0.189718	-16.9436	2.1474e-64	1.72182e-62	down	Pa_Br
evm.TU.LG03.67	527.412	-6.38578	0.37738	-16.9213	3.13218e-64	2.50134e-62	down	Pa_Br
evm.TU.LG10.2633	1992.1	11.4033	0.674295	16.9115	3.70091e-64	2.9437e-62	up	Pa_Br
evm.TU.LG04.2142	1998.81	11.4112	0.67503	16.9048	4.14917e-64	3.2871e-62	up	Pa_Br
evm.TU.LG07.2775	7946.4	-4.56705	0.270333	-16.8942	4.96572e-64	3.91839e-62	down	Pa_Br
evm.TU.LG01.250	14135.7	2.9055	0.172483	16.8451	1.14013e-63	8.96103e-62	up	Pa_Br
evm.TU.LG03.843	714.673	4.03461	0.239589	16.8397	1.24839e-63	9.77331e-62	up	Pa_Br
evm.TU.LG08.2429	7874.37	-2.92215	0.173613	-16.8314	1.43688e-63	1.12048e-61	down	Pa_Br
evm.TU.LG04.2178	590.366	4.37929	0.260412	16.8168	1.83956e-63	1.42889e-61	up	Pa_Br
evm.TU.LG06.315	353.292	4.76479	0.283757	16.7918	2.80121e-63	2.1674e-61	up	Pa_Br
evm.TU.LG04.1558	2695.54	-3.12035	0.186138	-16.7637	4.50096e-63	3.46906e-61	down	Pa_Br
evm.TU.LG05.1365	1632.76	-10.6864	0.638348	-16.7407	6.61906e-63	5.08185e-61	down	Pa_Br
evm.TU.LG06.3685	545.13	-8.17362	0.488255	-16.7405	6.64614e-63	5.08302e-61	down	Pa_Br
evm.TU.LG05.2369	666.202	3.28989	0.196548	16.7384	6.88499e-63	5.24552e-61	up	Pa_Br
evm.TU.LG03.890	354.497	-5.31882	0.317878	-16.7322	7.63033e-63	5.79119e-61	down	Pa_Br
evm.TU.LG04.1654	3053.81	4.30295	0.257232	16.7278	8.21519e-63	6.21137e-61	up	Pa_Br
evm.TU.LG09.2966	1020.51	-4.00219	0.239704	-16.6963	1.39334e-62	1.04949e-60	down	Pa_Br
evm.TU.LG03.600	1152.44	-4.31657	0.259225	-16.6519	2.93338e-62	2.20114e-60	down	Pa_Br
evm.TU.LG07.3002	3721.47	-3.54209	0.21279	-16.646	3.23718e-62	2.41997e-60	down	Pa_Br
evm.TU.LG03.1708	624.988	8.7351	0.524852	16.643	3.40353e-62	2.5348e-60	up	Pa_Br
evm.TU.LG04.530	285.425	6.66332	0.400748	16.6272	4.42743e-62	3.28506e-60	up	Pa_Br
evm.TU.LG02.148	1899.86	3.11111	0.187166	16.6222	4.81175e-62	3.55694e-60	up	Pa_Br
evm.TU.LG09.3097	2833.5	-5.0148	0.301724	-16.6205	4.95253e-62	3.64745e-60	down	Pa_Br
evm.TU.LG04.166	686.81	5.12792	0.308797	16.6061	6.29456e-62	4.61872e-60	up	Pa_Br
evm.TU.LG10.317	5025.88	-3.89348	0.234725	-16.5874	8.59493e-62	6.28346e-60	down	Pa_Br
evm.TU.LG01.1103	485.596	5.92614	0.357542	16.5747	1.06237e-61	7.73816e-60	up	Pa_Br
evm.TU.LG02.776	1949.04	-2.86448	0.172922	-16.5651	1.24523e-61	9.03701e-60	down	Pa_Br
evm.TU.LG02.553	483.722	4.5598	0.275411	16.5564	1.44012e-61	1.04134e-59	up	Pa_Br
evm.TU.LG10.1827	1346.34	3.72264	0.225007	16.5445	1.75362e-61	1.26343e-59	up	Pa_Br
evm.TU.LG05.1286	2158.37	-2.80939	0.169989	-16.5269	2.34939e-61	1.68656e-59	down	Pa_Br
evm.TU.LG06.3324	379.876	5.1726	0.31313	16.519	2.67827e-61	1.91574e-59	up	Pa_Br
evm.TU.LG10.572	5908	-3.07931	0.186448	-16.5157	2.83069e-61	2.0175e-59	down	Pa_Br
evm.TU.LG03.96	300.41	6.44037	0.390118	16.5088	3.17289e-61	2.25332e-59	up	Pa_Br
evm.TU.LG02.946	2863.24	-3.48072	0.21099	-16.4971	3.85205e-61	2.72591e-59	down	Pa_Br
evm.TU.LG10.2536	411.388	4.41792	0.267987	16.4856	4.65929e-61	3.28546e-59	up	Pa_Br
evm.TU.LG04.1782	466.846	8.16903	0.495671	16.4807	5.04709e-61	3.54634e-59	up	Pa_Br
evm.TU.LG10.3181	733.198	3.19861	0.19417	16.4732	5.71452e-61	4.00117e-59	up	Pa_Br
evm.TU.LG04.1502	2208.36	3.19818	0.194561	16.438	1.0232e-60	7.13907e-59	up	Pa_Br
evm.TU.LG07.2819	739.829	-5.97938	0.364445	-16.4068	1.71012e-60	1.18901e-58	down	Pa_Br
evm.TU.LG04.2308	1963.15	-2.92778	0.179038	-16.3528	4.15116e-60	2.87616e-58	down	Pa_Br
evm.TU.LG08.3078	968.707	-3.18724	0.195062	-16.3396	5.15563e-60	3.55971e-58	down	Pa_Br
evm.TU.LG10.1894	3526.03	-12.329	0.755067	-16.3284	6.20245e-60	4.26767e-58	down	Pa_Br
evm.TU.LG09.2524	1512.84	-4.64284	0.284909	-16.2959	1.05609e-59	7.24148e-58	down	Pa_Br
evm.TU.LG08.2692	840.971	3.19124	0.196324	16.255	2.05883e-59	1.40687e-57	up	Pa_Br
evm.TU.LG06.3689	3836.99	3.82607	0.235453	16.2498	2.23963e-59	1.52517e-57	up	Pa_Br
evm.TU.LG10.233	387.956	4.29052	0.264267	16.2356	2.82692e-59	1.91854e-57	up	Pa_Br
evm.TU.LG05.415	314.797	-4.60312	0.284279	-16.1923	5.71733e-59	3.86698e-57	down	Pa_Br
evm.TU.LG03.1433	543.491	3.26816	0.202272	16.1573	1.00943e-58	6.80426e-57	up	Pa_Br
evm.TU.LG08.3163	5910.84	4.94966	0.306722	16.1373	1.39506e-58	9.37191e-57	up	Pa_Br
evm.TU.LG05.248	4663.34	-4.16872	0.258509	-16.126	1.67484e-58	1.12135e-56	down	Pa_Br
evm.TU.LG04.607	1917.22	-4.00698	0.248792	-16.1058	2.32332e-58	1.55031e-56	down	Pa_Br
evm.TU.LG10.118	1782.08	-3.2099	0.199933	-16.0549	5.28552e-58	3.51514e-56	down	Pa_Br
evm.TU.LG05.1255	2141.45	-3.82391	0.238218	-16.0521	5.52291e-58	3.66077e-56	down	Pa_Br
evm.TU.LG04.2419	1411.47	10.9185	0.68061	16.0422	6.48684e-58	4.28541e-56	up	Pa_Br
evm.TU.LG06.313	12070.6	-5.30695	0.331715	-15.9985	1.30836e-57	8.61484e-56	down	Pa_Br
evm.TU.LG02.719	1616.54	-2.85858	0.178746	-15.9924	1.44412e-57	9.47737e-56	down	Pa_Br
evm.TU.LG07.3310	3563.59	-3.33894	0.208924	-15.9816	1.7165e-57	1.12278e-55	down	Pa_Br
evm.TU.LG07.2814	3390.61	-4.66278	0.291897	-15.9741	1.93723e-57	1.26301e-55	down	Pa_Br
evm.TU.LG06.4081	275.858	-6.12835	0.38366	-15.9734	1.95779e-57	1.27224e-55	down	Pa_Br
evm.TU.LG10.1830	1547.13	3.87085	0.242568	15.9578	2.51478e-57	1.62887e-55	up	Pa_Br
evm.TU.LG08.3036	754.512	-3.27335	0.205301	-15.9442	3.12703e-57	2.01886e-55	down	Pa_Br
evm.TU.LG04.1429	1291.09	3.41717	0.214522	15.9292	3.97479e-57	2.55789e-55	up	Pa_Br
evm.TU.LG06.1794	752.988	3.94342	0.247854	15.9103	5.3793e-57	3.45056e-55	up	Pa_Br
evm.TU.LG10.2384	265.225	-4.85444	0.3055	-15.8902	7.41302e-57	4.7398e-55	down	Pa_Br
evm.TU.LG05.327	956.162	-3.01515	0.189797	-15.8861	7.9042e-57	5.03766e-55	down	Pa_Br
evm.TU.LG10.2993	7848.96	3.32356	0.209792	15.8422	1.59153e-56	1.01111e-54	up	Pa_Br
evm.TU.LG08.3103	9156.45	3.29184	0.208123	15.8168	2.38416e-56	1.50984e-54	up	Pa_Br
evm.TU.LG02.1117	3387.87	-3.27986	0.207378	-15.8158	2.42102e-56	1.52831e-54	down	Pa_Br
evm.TU.LG09.1614	776.868	3.29797	0.208633	15.8075	2.76024e-56	1.73694e-54	up	Pa_Br
evm.TU.LG08.100	1216.25	4.31824	0.273237	15.804	2.91994e-56	1.83164e-54	up	Pa_Br
evm.TU.LG07.2536	2568.84	2.93207	0.18555	15.802	3.01184e-56	1.88335e-54	up	Pa_Br
evm.TU.LG06.1183	4018.28	-3.61333	0.229145	-15.7688	5.10378e-56	3.18146e-54	down	Pa_Br
evm.TU.LG05.550	2028.83	3.2047	0.203485	15.7491	6.96684e-56	4.32924e-54	up	Pa_Br
evm.TU.LG10.43	10966.4	4.76071	0.302709	15.727	9.87361e-56	6.11641e-54	up	Pa_Br
evm.TU.LG09.2203	2616.41	-11.9439	0.759777	-15.7203	1.09837e-55	6.78293e-54	down	Pa_Br
evm.TU.LG03.1191	4467.59	-4.92343	0.313829	-15.6883	1.81987e-55	1.12037e-53	down	Pa_Br
evm.TU.LG01.326	866.184	4.14226	0.264343	15.67	2.42534e-55	1.48852e-53	up	Pa_Br
evm.TU.LG05.117	539.316	-3.63255	0.232047	-15.6544	3.1019e-55	1.89789e-53	down	Pa_Br
evm.TU.LG07.3535	259.803	5.63514	0.360062	15.6505	3.29723e-55	2.01121e-53	up	Pa_Br
evm.TU.LG08.491	770.323	-3.3842	0.216298	-15.6461	3.53459e-55	2.1494e-53	down	Pa_Br
evm.TU.LG05.2087	1853.36	-2.89842	0.185383	-15.6348	4.21752e-55	2.55687e-53	down	Pa_Br
evm.TU.LG05.2154	3907.82	-4.86009	0.311085	-15.623	5.07603e-55	3.06799e-53	down	Pa_Br
evm.TU.LG05.2050	693.914	-4.1728	0.267439	-15.6028	6.96329e-55	4.19591e-53	down	Pa_Br
evm.TU.LG03.522	1320.64	2.93644	0.188278	15.5963	7.71236e-55	4.63324e-53	up	Pa_Br
evm.TU.LG10.1979	477.763	-6.93682	0.445117	-15.5843	9.31374e-55	5.57842e-53	down	Pa_Br
evm.TU.LG08.2906	394.453	-4.93367	0.316978	-15.5647	1.2649e-54	7.55329e-53	down	Pa_Br
evm.TU.LG04.662	277.671	-6.68798	0.429814	-15.5601	1.35786e-54	8.08417e-53	down	Pa_Br
evm.TU.LG01.1201	449.549	5.63225	0.362756	15.5263	2.30406e-54	1.36765e-52	up	Pa_Br
evm.TU.LG07.2638	234.956	6.47792	0.417465	15.5173	2.65045e-54	1.56392e-52	up	Pa_Br
evm.TU.LG07.186	2688.13	-3.31592	0.213691	-15.5174	2.64734e-54	1.56392e-52	down	Pa_Br
evm.TU.LG09.3310	1535.6	-3.61556	0.233249	-15.5008	3.42448e-54	2.01467e-52	down	Pa_Br
evm.TU.LG04.358	902.616	4.18788	0.270563	15.4784	4.8542e-54	2.84737e-52	up	Pa_Br
evm.TU.LG05.197	340.414	-4.1571	0.26866	-15.4734	5.24291e-54	3.06633e-52	down	Pa_Br
evm.TU.LG01.292	1820.22	-3.43134	0.221911	-15.4627	6.1951e-54	3.6126e-52	down	Pa_Br
evm.TU.LG06.1260	318.178	-5.33889	0.345482	-15.4534	7.15292e-54	4.15894e-52	down	Pa_Br
evm.TU.LG05.1321	3737.32	-3.23899	0.20991	-15.4304	1.02305e-53	5.931e-52	down	Pa_Br
evm.TU.LG01.1578	329.855	-4.2387	0.274858	-15.4214	1.17519e-53	6.79323e-52	down	Pa_Br
evm.TU.LG09.3061	465.015	-3.54584	0.230002	-15.4166	1.26694e-53	7.30234e-52	down	Pa_Br
evm.TU.LG06.3938	239.286	-5.52258	0.358307	-15.413	1.33863e-53	7.69323e-52	down	Pa_Br
evm.TU.LG06.1064	5040.28	-4.40141	0.286039	-15.3875	1.98695e-53	1.13863e-51	down	Pa_Br
evm.TU.LG08.3483	303.895	4.81972	0.313258	15.3858	2.03946e-53	1.16537e-51	up	Pa_Br
evm.TU.LG03.239	347.601	-4.40718	0.286727	-15.3706	2.57621e-53	1.46785e-51	down	Pa_Br
evm.TU.LG07.3155	429.339	-6.59319	0.429016	-15.3682	2.67626e-53	1.5205e-51	down	Pa_Br
evm.TU.LG04.700	238.069	-4.87559	0.317348	-15.3636	2.87384e-53	1.6281e-51	down	Pa_Br
evm.TU.LG06.3275	2643.12	3.16868	0.206283	15.3608	2.99831e-53	1.69379e-51	up	Pa_Br
evm.TU.LG10.3132	1204.18	-3.02934	0.197308	-15.3534	3.36269e-53	1.89425e-51	down	Pa_Br
evm.TU.LG02.281	1982	-3.27795	0.213536	-15.3508	3.49898e-53	1.96546e-51	down	Pa_Br
evm.TU.LG06.1627	1073.66	4.99078	0.325313	15.3415	4.03876e-53	2.26228e-51	up	Pa_Br
evm.TU.LG10.2187	1108.5	-3.33482	0.217639	-15.3227	5.38957e-53	3.01044e-51	down	Pa_Br
evm.TU.LG02.1434	553.356	-5.11344	0.336823	-15.1814	4.69856e-52	2.61711e-50	down	Pa_Br
evm.TU.LG10.2351	1291.17	3.41232	0.224839	15.1767	5.0457e-52	2.80262e-50	up	Pa_Br
evm.TU.LG06.1418	887.365	-3.96396	0.261262	-15.1723	5.39296e-52	2.98716e-50	down	Pa_Br
evm.TU.LG04.2141	246.22	-4.67481	0.308146	-15.1708	5.5241e-52	3.0513e-50	down	Pa_Br
evm.TU.LG03.437	337.494	4.27826	0.282245	15.158	6.7107e-52	3.69646e-50	up	Pa_Br
evm.TU.LG05.345	910.272	-3.58875	0.236825	-15.1536	7.17461e-52	3.94108e-50	down	Pa_Br
evm.TU.LG06.923	344.409	-3.55526	0.234641	-15.1519	7.35744e-52	4.03038e-50	down	Pa_Br
evm.TU.LG03.777	445.869	3.50193	0.231369	15.1357	9.41377e-52	5.14266e-50	up	Pa_Br
evm.TU.LG04.1527	1535.98	3.18034	0.210154	15.1334	9.74824e-52	5.31079e-50	up	Pa_Br
evm.TU.LG09.368	270.218	7.38979	0.489163	15.107	1.45603e-51	7.9107e-50	up	Pa_Br
evm.TU.LG02.1502	1476.1	-2.68425	0.177721	-15.1037	1.53097e-51	8.2952e-50	down	Pa_Br
evm.TU.LG09.2678	3618.65	-3.79214	0.251882	-15.0552	3.19066e-51	1.72408e-49	down	Pa_Br
evm.TU.LG05.2366	14153.1	-3.30526	0.219761	-15.0402	4.00077e-51	2.15597e-49	down	Pa_Br
evm.TU.LG10.2051	1775.9	-3.10347	0.206421	-15.0347	4.3534e-51	2.33966e-49	down	Pa_Br
evm.TU.LG04.397	260.054	-4.5347	0.301979	-15.0166	5.71605e-51	3.06371e-49	down	Pa_Br
evm.TU.LG10.2844	375.126	4.83495	0.322261	15.0032	6.99597e-51	3.73965e-49	up	Pa_Br
evm.TU.LG10.2579	887.91	-4.26873	0.28454	-15.0022	7.10172e-51	3.786e-49	down	Pa_Br
evm.TU.LG07.2463	952.363	3.69272	0.246394	14.9871	8.92149e-51	4.74342e-49	up	Pa_Br
evm.TU.LG10.945	261.755	-4.81929	0.321621	-14.9844	9.28959e-51	4.92596e-49	down	Pa_Br
evm.TU.LG08.2848	721.441	-9.27835	0.61942	-14.9791	1.00589e-50	5.31971e-49	down	Pa_Br
evm.TU.LG10.260	2255.71	-3.68612	0.246216	-14.9711	1.13495e-50	5.98634e-49	down	Pa_Br
evm.TU.LG05.1322	626.704	-3.78033	0.252899	-14.948	1.60502e-50	8.44332e-49	down	Pa_Br
evm.TU.LG06.789	7276.56	-2.94119	0.196961	-14.9328	2.01481e-50	1.05711e-48	down	Pa_Br
evm.TU.LG06.3406	334.835	-6.05129	0.406032	-14.9035	3.12729e-50	1.63648e-48	down	Pa_Br
evm.TU.LG01.1403	2158.62	-3.41832	0.22943	-14.8992	3.33612e-50	1.74117e-48	down	Pa_Br
evm.TU.LG03.92	895.57	3.98473	0.267493	14.8966	3.46774e-50	1.80513e-48	up	Pa_Br
evm.TU.LG10.567	3586.56	3.37776	0.226757	14.8959	3.50249e-50	1.81846e-48	up	Pa_Br
evm.TU.LG05.1206	1199.1	3.48784	0.234309	14.8857	4.08444e-50	2.11508e-48	up	Pa_Br
evm.TU.LG07.2330	319.83	3.45568	0.232359	14.8721	4.99875e-50	2.58182e-48	up	Pa_Br
evm.TU.LG10.682	8586.1	3.34354	0.225101	14.8535	6.60475e-50	3.40248e-48	up	Pa_Br
evm.TU.LG02.472	504.449	-4.20221	0.282978	-14.8499	6.96478e-50	3.57867e-48	down	Pa_Br
evm.TU.LG05.1259	2167.54	-4.03872	0.272044	-14.8458	7.40457e-50	3.79484e-48	down	Pa_Br
evm.TU.LG08.2477	721.33	4.04563	0.272758	14.8323	9.05359e-50	4.62804e-48	up	Pa_Br
evm.TU.LG04.1719	2307.67	3.07654	0.207541	14.8238	1.02806e-49	5.2418e-48	up	Pa_Br
evm.TU.LG05.214	739.219	-3.16971	0.213898	-14.8188	1.10691e-49	5.62937e-48	down	Pa_Br
evm.TU.LG02.1519	5003.8	-4.62156	0.311907	-14.8171	1.13605e-49	5.76286e-48	down	Pa_Br
evm.TU.LG10.1818	1669.84	-3.09686	0.209095	-14.8107	1.24845e-49	6.31691e-48	down	Pa_Br
evm.TU.LG06.482	310.088	-5.13542	0.346845	-14.8061	1.33802e-49	6.75292e-48	down	Pa_Br
evm.TU.LG04.796	401.928	-5.12654	0.346535	-14.7937	1.60794e-49	8.09468e-48	down	Pa_Br
evm.TU.LG06.939	248.064	-5.02735	0.339907	-14.7904	1.69049e-49	8.48872e-48	down	Pa_Br
evm.TU.LG04.1075	200.305	6.40853	0.433302	14.79	1.69965e-49	8.51322e-48	up	Pa_Br
evm.TU.LG04.1441	1642.74	-3.34806	0.22646	-14.7844	1.84796e-49	9.23283e-48	down	Pa_Br
evm.TU.LG02.647	8813.13	-4.75555	0.321759	-14.7798	1.97636e-49	9.84962e-48	down	Pa_Br
evm.TU.LG05.1383	2812.93	-3.1516	0.213564	-14.7572	2.76692e-49	1.3755e-47	down	Pa_Br
evm.TU.LG10.782	5787.24	3.08185	0.208979	14.7472	3.20868e-49	1.59114e-47	up	Pa_Br
evm.TU.LG02.705	336.89	-4.07659	0.276567	-14.74	3.56891e-49	1.76537e-47	down	Pa_Br
evm.TU.LG06.3278	377.586	3.76643	0.255751	14.727	4.32763e-49	2.13536e-47	up	Pa_Br
evm.TU.LG09.371	325.968	7.62369	0.517896	14.7205	4.76159e-49	2.34367e-47	up	Pa_Br
evm.TU.LG10.1788	251.783	4.14021	0.281533	14.706	5.90228e-49	2.89795e-47	up	Pa_Br
evm.TU.LG05.1526	298.931	3.43756	0.233823	14.7016	6.29748e-49	3.08437e-47	up	Pa_Br
evm.TU.LG06.249	2868.4	-3.05357	0.20774	-14.699	6.53775e-49	3.19418e-47	down	Pa_Br
evm.TU.LG10.3066	1071.62	4.6826	0.31868	14.6937	7.07265e-49	3.44705e-47	up	Pa_Br
evm.TU.LG03.1408	1903.14	-3.01598	0.20534	-14.6877	7.72804e-49	3.75726e-47	down	Pa_Br
evm.TU.LG02.562	239.036	-4.91786	0.334943	-14.6827	8.32116e-49	4.03576e-47	down	Pa_Br
evm.TU.LG03.133	4050.16	-5.14279	0.350339	-14.6795	8.72652e-49	4.22207e-47	down	Pa_Br
evm.TU.LG07.516	394.429	-4.61468	0.314922	-14.6534	1.2811e-48	6.18315e-47	down	Pa_Br
evm.TU.LG04.1591	410.682	8.64137	0.589957	14.6475	1.39867e-48	6.73427e-47	up	Pa_Br
evm.TU.LG02.671	231.183	4.41831	0.301893	14.6354	1.67021e-48	8.02223e-47	up	Pa_Br
evm.TU.LG04.1131	1884.43	2.50244	0.171179	14.6188	2.13037e-48	1.02078e-46	up	Pa_Br
evm.TU.LG02.1047	778.8	-3.39561	0.232307	-14.6169	2.19226e-48	1.04791e-46	down	Pa_Br
evm.TU.LG05.1174	4726.91	3.41583	0.233853	14.6067	2.54373e-48	1.21111e-46	up	Pa_Br
evm.TU.LG05.403	324.504	-5.45145	0.373216	-14.6067	2.54586e-48	1.21111e-46	down	Pa_Br
evm.TU.LG04.254	358.843	3.06803	0.210129	14.6007	2.77823e-48	1.3185e-46	up	Pa_Br
evm.TU.LG06.464	2391.56	-2.75758	0.188922	-14.5964	2.96095e-48	1.40187e-46	down	Pa_Br
evm.TU.LG03.964	282.47	-5.17645	0.354719	-14.5931	3.10749e-48	1.46775e-46	down	Pa_Br
evm.TU.LG02.1472	2366.57	3.1505	0.215949	14.5891	3.29564e-48	1.55293e-46	up	Pa_Br
evm.TU.LG06.3192	189.047	5.54033	0.37991	14.5833	3.59006e-48	1.68767e-46	up	Pa_Br
evm.TU.LG06.3937	601.546	-4.53509	0.311734	-14.548	6.01606e-48	2.82144e-46	down	Pa_Br
evm.TU.LG05.2243	345.229	-4.56574	0.314516	-14.5167	9.49692e-48	4.44344e-46	down	Pa_Br
evm.TU.LG04.2233	1958.66	-2.97114	0.20488	-14.5019	1.17907e-47	5.5037e-46	down	Pa_Br
evm.TU.LG04.2564	787.987	-3.63227	0.250713	-14.4878	1.44753e-47	6.74101e-46	down	Pa_Br
evm.TU.LG07.3280	892.872	-2.86047	0.19753	-14.4812	1.59286e-47	7.40046e-46	down	Pa_Br
evm.TU.LG02.47	242.669	-5.86541	0.405306	-14.4715	1.83319e-47	8.49718e-46	down	Pa_Br
evm.TU.LG05.1739	4567.85	-2.66421	0.184195	-14.4641	2.04361e-47	9.4505e-46	down	Pa_Br
evm.TU.LG04.1378	221.272	4.42758	0.306161	14.4616	2.11812e-47	9.77235e-46	up	Pa_Br
evm.TU.LG05.381	3860.54	-3.72428	0.257988	-14.4359	3.07751e-47	1.41658e-45	down	Pa_Br
evm.TU.LG10.2901	2061.82	-3.09666	0.214591	-14.4305	3.32634e-47	1.52758e-45	down	Pa_Br
evm.TU.LG10.769	561.234	-2.97595	0.206256	-14.4284	3.4284e-47	1.57082e-45	down	Pa_Br
evm.TU.LG03.1303	261.066	-4.48175	0.310629	-14.428	3.45088e-47	1.57749e-45	down	Pa_Br
evm.TU.LG08.16	690.058	3.49637	0.242405	14.4237	3.67166e-47	1.67456e-45	up	Pa_Br
evm.TU.LG02.1444	664.387	-3.08956	0.214686	-14.3911	5.88928e-47	2.67983e-45	down	Pa_Br
evm.TU.LG01.1561	500.665	-3.4284	0.238264	-14.3891	6.06129e-47	2.7518e-45	down	Pa_Br
evm.TU.LG09.3084	210.523	-5.59755	0.389186	-14.3827	6.64379e-47	3.00938e-45	down	Pa_Br
evm.TU.LG10.776	182.331	5.51115	0.383239	14.3804	6.86686e-47	3.10335e-45	up	Pa_Br
evm.TU.LG04.287	328.31	-4.72893	0.32887	-14.3793	6.97612e-47	3.14558e-45	down	Pa_Br
evm.TU.LG04.2304	336.613	-5.90686	0.411118	-14.3678	8.24302e-47	3.70843e-45	down	Pa_Br
evm.TU.LG08.3458	15764.7	-3.32338	0.231354	-14.3649	8.59136e-47	3.85642e-45	down	Pa_Br
evm.TU.LG02.573	724.088	3.73677	0.260224	14.3598	9.24278e-47	4.13947e-45	up	Pa_Br
evm.TU.LG01.1207	406.554	-3.41102	0.237553	-14.359	9.36024e-47	4.18266e-45	down	Pa_Br
evm.TU.LG01.1679	2914.04	-3.78653	0.264131	-14.3358	1.30792e-46	5.8314e-45	down	Pa_Br
evm.TU.LG04.810	2503	-2.60711	0.181994	-14.3253	1.52125e-46	6.75223e-45	down	Pa_Br
evm.TU.LG06.3871	328.56	-3.95283	0.275931	-14.3254	1.5186e-46	6.75223e-45	down	Pa_Br
evm.TU.LG10.3294	229.342	6.0015	0.419155	14.3181	1.68695e-46	7.47106e-45	up	Pa_Br
evm.TU.LG04.2079	10226.9	-4.27064	0.298384	-14.3126	1.82668e-46	8.07189e-45	down	Pa_Br
evm.TU.LG06.3773	377.213	-7.35352	0.51457	-14.2906	2.50469e-46	1.10434e-44	down	Pa_Br
evm.TU.LG09.2565	622.993	-3.93621	0.275866	-14.2686	3.43621e-46	1.5117e-44	down	Pa_Br
evm.TU.LG08.3566	770.181	3.45887	0.242669	14.2535	4.26613e-46	1.87267e-44	up	Pa_Br
evm.TU.LG02.46	646.644	-4.19123	0.29421	-14.2457	4.76653e-46	2.08772e-44	down	Pa_Br
evm.TU.LG04.448	4265.66	3.70224	0.260296	14.2232	6.57772e-46	2.87468e-44	up	Pa_Br
evm.TU.LG01.1093	162.802	4.85589	0.342008	14.1982	9.40219e-46	4.10006e-44	up	Pa_Br
evm.TU.LG03.1687	290.313	3.49583	0.24635	14.1905	1.04938e-45	4.56606e-44	up	Pa_Br
evm.TU.LG06.65	349.289	-4.18642	0.295078	-14.1875	1.09469e-45	4.75281e-44	down	Pa_Br
evm.TU.LG07.2683	360.382	8.45332	0.59598	14.1839	1.15268e-45	4.99369e-44	up	Pa_Br
evm.TU.LG04.2387	212.304	5.26167	0.371009	14.1821	1.18305e-45	5.11412e-44	up	Pa_Br
evm.TU.LG09.2307	1527.88	3.34411	0.235848	14.1791	1.23422e-45	5.32373e-44	up	Pa_Br
evm.TU.LG02.748	411.647	-2.98026	0.210239	-14.1756	1.2973e-45	5.58372e-44	down	Pa_Br
evm.TU.LG02.463	3402.01	3.09233	0.218243	14.1692	1.42167e-45	6.10581e-44	up	Pa_Br
evm.TU.LG04.1551	841.987	3.18665	0.224919	14.168	1.44522e-45	6.18028e-44	up	Pa_Br
evm.TU.LG10.2169	6467.28	2.9177	0.205935	14.1681	1.44369e-45	6.18028e-44	up	Pa_Br
evm.TU.LG03.1358	607.643	-3.95298	0.279082	-14.1642	1.52502e-45	6.50753e-44	down	Pa_Br
evm.TU.LG09.217	1169.1	3.80112	0.268465	14.1587	1.64944e-45	7.01251e-44	up	Pa_Br
evm.TU.LG09.2819	7432.11	-2.58595	0.182641	-14.1587	1.65042e-45	7.01251e-44	down	Pa_Br
evm.TU.LG04.1514	952.974	-3.2363	0.228774	-14.1463	1.96833e-45	8.34548e-44	down	Pa_Br
evm.TU.LG02.661	577.555	9.61355	0.682061	14.0948	4.08523e-45	1.7284e-43	up	Pa_Br
evm.TU.LG05.344	2053.76	-3.31342	0.235207	-14.0872	4.54989e-45	1.9209e-43	down	Pa_Br
evm.TU.LG01.1434	455.536	-4.6859	0.332646	-14.0867	4.58321e-45	1.93087e-43	down	Pa_Br
evm.TU.LG07.2655	461.293	4.53572	0.322049	14.0839	4.76738e-45	2.00422e-43	up	Pa_Br
evm.TU.LG06.3370	621.52	3.47054	0.246574	14.075	5.40721e-45	2.2684e-43	up	Pa_Br
evm.TU.LG05.294	2269.12	-4.45649	0.317361	-14.0423	8.58194e-45	3.59267e-43	down	Pa_Br
evm.TU.LG04.83	771.205	-9.87058	0.70326	-14.0355	9.45757e-45	3.95092e-43	down	Pa_Br
evm.TU.LG10.3129	684.816	-4.52973	0.322793	-14.0329	9.80153e-45	4.08603e-43	down	Pa_Br
evm.TU.LG05.2191	442.46	-3.40625	0.242765	-14.0311	1.00619e-44	4.18581e-43	down	Pa_Br
evm.TU.LG07.3273	645.992	4.24515	0.302569	14.0304	1.01613e-44	4.21832e-43	up	Pa_Br
evm.TU.LG09.2625	455.732	3.62735	0.258909	14.0101	1.35186e-44	5.60037e-43	up	Pa_Br
evm.TU.LG06.3639	676.617	4.25755	0.304178	13.9969	1.62783e-44	6.72962e-43	up	Pa_Br
evm.TU.LG10.2145	244.799	3.37828	0.24145	13.9917	1.75282e-44	7.23129e-43	up	Pa_Br
evm.TU.LG03.1573	309.616	-3.70488	0.264943	-13.9837	1.95979e-44	8.06842e-43	down	Pa_Br
evm.TU.LG01.83	1254.49	3.09619	0.221444	13.9818	2.01204e-44	8.26639e-43	up	Pa_Br
evm.TU.LG03.1370	562.499	-3.71646	0.265897	-13.9771	2.15103e-44	8.81923e-43	down	Pa_Br
evm.TU.LG05.1012	2618.21	3.2348	0.231827	13.9535	2.9946e-44	1.22526e-42	up	Pa_Br
evm.TU.LG07.2780	256.333	4.35837	0.312681	13.9387	3.68449e-44	1.50444e-42	up	Pa_Br
evm.TU.LG02.175	5203.75	2.93953	0.210985	13.9324	4.02363e-44	1.63954e-42	up	Pa_Br
evm.TU.LG06.1139	242.349	3.62788	0.260398	13.9321	4.04548e-44	1.64508e-42	up	Pa_Br
evm.TU.LG07.52	155.893	4.73566	0.340051	13.9263	4.38349e-44	1.77889e-42	up	Pa_Br
evm.TU.LG10.2438	1679.01	-2.83948	0.203943	-13.9229	4.60161e-44	1.8636e-42	down	Pa_Br
evm.TU.LG08.2552	439.599	3.06362	0.220115	13.9183	4.90712e-44	1.98329e-42	up	Pa_Br
evm.TU.LG01.1525	493	-4.4018	0.316799	-13.8946	6.82855e-44	2.75427e-42	down	Pa_Br
evm.TU.LG05.2190	5152.69	-2.41321	0.173736	-13.8901	7.27707e-44	2.92924e-42	down	Pa_Br
evm.TU.LG02.1085	271.479	-4.1861	0.30138	-13.8898	7.30547e-44	2.93473e-42	down	Pa_Br
evm.TU.LG08.3366	1597.3	2.95309	0.212694	13.8842	7.895e-44	3.16516e-42	up	Pa_Br
evm.TU.LG10.384	1783.3	-4.46955	0.322194	-13.8722	9.3321e-44	3.73378e-42	down	Pa_Br
evm.TU.LG10.2072	1386.97	2.3688	0.170877	13.8626	1.06769e-43	4.26325e-42	up	Pa_Br
evm.TU.LG09.2520	1314.7	-2.88656	0.208365	-13.8534	1.21415e-43	4.83833e-42	down	Pa_Br
evm.TU.LG09.2489	8328.43	3.56286	0.257691	13.8261	1.77468e-43	7.05789e-42	up	Pa_Br
evm.TU.LG07.640	2393.57	-3.75746	0.272525	-13.7876	3.02839e-43	1.20199e-41	down	Pa_Br
evm.TU.LG09.2380	2122.21	3.25237	0.235946	13.7844	3.16357e-43	1.25314e-41	up	Pa_Br
evm.TU.LG04.194	322.073	-5.84639	0.424628	-13.7683	3.95646e-43	1.5641e-41	down	Pa_Br
evm.TU.LG03.225	183.685	-5.85201	0.425681	-13.7474	5.28016e-43	2.08326e-41	down	Pa_Br
evm.TU.LG10.565	164.945	4.09547	0.298631	13.7141	8.35416e-43	3.28955e-41	up	Pa_Br
evm.TU.LG05.1609	191.934	4.17577	0.304547	13.7114	8.67622e-43	3.40962e-41	up	Pa_Br
evm.TU.LG10.2670	248.847	-7.36236	0.537121	-13.7071	9.20925e-43	3.61195e-41	down	Pa_Br
evm.TU.LG01.853	141.155	4.7488	0.347137	13.6799	1.33854e-42	5.23952e-41	up	Pa_Br
evm.TU.LG05.163	1755.85	3.11955	0.228399	13.6583	1.80039e-42	7.03355e-41	up	Pa_Br
evm.TU.LG04.196	161.196	5.30116	0.388341	13.6508	1.99711e-42	7.78679e-41	up	Pa_Br
evm.TU.LG07.3425	5107.92	-5.23846	0.383773	-13.6499	2.02234e-42	7.8697e-41	down	Pa_Br
evm.TU.LG01.1760	3411.88	2.64105	0.193818	13.6264	2.78994e-42	1.08355e-40	up	Pa_Br
evm.TU.LG06.471	646.342	-2.66244	0.195401	-13.6255	2.82435e-42	1.09478e-40	down	Pa_Br
evm.TU.LG01.908	1439.74	-3.67295	0.269582	-13.6246	2.85886e-42	1.106e-40	down	Pa_Br
evm.TU.LG04.1419	156.606	5.49732	0.403625	13.6199	3.05e-42	1.17765e-40	up	Pa_Br
evm.TU.LG10.906	162.003	5.36308	0.394143	13.6069	3.64141e-42	1.40328e-40	up	Pa_Br
evm.TU.LG10.2929	2138.6	2.59191	0.190498	13.606	3.69097e-42	1.41963e-40	up	Pa_Br
evm.TU.LG01.1260	759.285	3.45316	0.253932	13.5988	4.07187e-42	1.56311e-40	up	Pa_Br
evm.TU.LG10.2431	876.752	-3.16212	0.232919	-13.5761	5.55216e-42	2.12726e-40	down	Pa_Br
evm.TU.LG09.2287	1772.53	3.45611	0.254614	13.5739	5.71952e-42	2.18717e-40	up	Pa_Br
evm.TU.LG02.1237	2685.7	-4.13457	0.304631	-13.5724	5.83807e-42	2.22822e-40	down	Pa_Br
evm.TU.LG02.1308	159.86	-4.47401	0.329823	-13.5649	6.46643e-42	2.46331e-40	down	Pa_Br
evm.TU.LG07.2030	276.457	4.25318	0.313876	13.5505	7.8679e-42	2.99146e-40	up	Pa_Br
evm.TU.LG08.3577	396.823	-8.63476	0.637346	-13.548	8.14296e-42	3.09013e-40	down	Pa_Br
evm.TU.LG02.1358	405.902	3.06132	0.226141	13.5372	9.42894e-42	3.57132e-40	up	Pa_Br
evm.TU.LG01.1250	1265.59	3.96915	0.293688	13.5148	1.27854e-41	4.83341e-40	up	Pa_Br
evm.TU.LG09.3098	1797.35	-5.27125	0.390125	-13.5117	1.33418e-41	5.03418e-40	down	Pa_Br
evm.TU.LG10.3155	3267.02	-2.76108	0.204355	-13.5112	1.34266e-41	5.0566e-40	down	Pa_Br
evm.TU.LG10.2607	1158.98	-2.54595	0.188549	-13.5028	1.50482e-41	5.6566e-40	down	Pa_Br
evm.TU.LG05.319	8307.48	-3.03501	0.22495	-13.4919	1.74463e-41	6.54565e-40	down	Pa_Br
evm.TU.LG05.332	727.128	2.59618	0.192431	13.4915	1.75525e-41	6.57309e-40	up	Pa_Br
evm.TU.LG08.2905	814.533	-5.85592	0.434337	-13.4824	1.98453e-41	7.41772e-40	down	Pa_Br
evm.TU.LG10.2969	377.602	-7.98848	0.592625	-13.4798	2.05617e-41	7.6711e-40	down	Pa_Br
evm.TU.LG03.1199	512.124	-3.2088	0.238086	-13.4775	2.12307e-41	7.90587e-40	down	Pa_Br
evm.TU.LG01.708	5192.48	2.68985	0.199877	13.4575	2.78096e-41	1.03363e-39	up	Pa_Br
evm.TU.LG06.261	640.924	2.63523	0.196082	13.4394	3.55179e-41	1.31767e-39	up	Pa_Br
evm.TU.LG07.3351	949.061	-10.4896	0.780542	-13.4389	3.57821e-41	1.325e-39	down	Pa_Br
evm.TU.LG06.3570	1014.1	-3.58619	0.266902	-13.4364	3.70166e-41	1.36817e-39	down	Pa_Br
evm.TU.LG07.3126	522.084	-2.69193	0.200431	-13.4307	3.99421e-41	1.47356e-39	down	Pa_Br
evm.TU.LG07.3262	4571.23	3.46835	0.258386	13.4231	4.42509e-41	1.6295e-39	up	Pa_Br
evm.TU.LG08.3120	892.954	3.05316	0.227491	13.421	4.55636e-41	1.67474e-39	up	Pa_Br
evm.TU.LG06.513	163.119	-5.93548	0.442272	-13.4204	4.59118e-41	1.68442e-39	down	Pa_Br
evm.TU.LG04.1668	534.583	-3.51226	0.261721	-13.4198	4.62683e-41	1.69437e-39	down	Pa_Br
evm.TU.LG06.641	331.955	4.16435	0.310411	13.4156	4.90071e-41	1.79137e-39	up	Pa_Br
evm.TU.LG03.954	714.628	-2.86882	0.213894	-13.4124	5.11862e-41	1.86546e-39	down	Pa_Br
evm.TU.LG10.133	355.381	-4.81265	0.358824	-13.4123	5.12216e-41	1.86546e-39	down	Pa_Br
evm.TU.LG06.389	3825.06	-2.46966	0.184138	-13.412	5.14422e-41	1.87007e-39	down	Pa_Br
evm.TU.LG10.17	6906.05	-3.35111	0.249988	-13.4051	5.64749e-41	2.04928e-39	down	Pa_Br
evm.TU.LG03.1376	1398.26	3.31325	0.247286	13.3984	6.17576e-41	2.23689e-39	up	Pa_Br
evm.TU.LG03.1192	382.666	-4.01458	0.299836	-13.3892	6.98834e-41	2.5266e-39	down	Pa_Br
evm.TU.LG07.3037	368.205	-3.33171	0.248959	-13.3826	7.64386e-41	2.75859e-39	down	Pa_Br
evm.TU.LG04.71	2069.19	-2.65868	0.198798	-13.3738	8.60229e-41	3.09885e-39	down	Pa_Br
evm.TU.LG07.2636	34764.2	2.5909	0.193899	13.3621	1.0069e-40	3.62066e-39	up	Pa_Br
evm.TU.LG10.3023	6910.19	-5.36614	0.401867	-13.353	1.13748e-40	4.0828e-39	down	Pa_Br
evm.TU.LG10.347	4684.68	-2.4024	0.179949	-13.3504	1.17776e-40	4.21978e-39	down	Pa_Br
evm.TU.LG03.737	163.073	-4.93694	0.370302	-13.3322	1.50391e-40	5.37863e-39	down	Pa_Br
evm.TU.LG06.3634	1851.55	2.57294	0.193394	13.3041	2.19061e-40	7.82052e-39	up	Pa_Br
evm.TU.LG04.1504	350.505	3.07525	0.231407	13.2894	2.6677e-40	9.50669e-39	up	Pa_Br
evm.TU.LG08.3133	508.686	-6.11015	0.460037	-13.2819	2.94927e-40	1.04913e-38	down	Pa_Br
evm.TU.LG04.1002	1517.73	-11.5743	0.871641	-13.2787	3.07616e-40	1.09231e-38	down	Pa_Br
evm.TU.LG04.1781	263.253	4.03442	0.303922	13.2745	3.25288e-40	1.153e-38	up	Pa_Br
evm.TU.LG03.436	712.24	-3.08291	0.232293	-13.2716	3.3816e-40	1.1965e-38	down	Pa_Br
evm.TU.LG09.2738	2326.55	2.54748	0.191976	13.2698	3.46617e-40	1.22424e-38	up	Pa_Br
evm.TU.LG05.2353	3429.82	2.77063	0.208846	13.2664	3.62723e-40	1.27659e-38	up	Pa_Br
evm.TU.LG01.1144	674.964	-2.92414	0.220416	-13.2665	3.62097e-40	1.27659e-38	down	Pa_Br
evm.TU.LG09.1521	11033.2	-3.08324	0.232466	-13.2632	3.78364e-40	1.32929e-38	down	Pa_Br
evm.TU.LG10.709	326.019	3.1597	0.238337	13.2573	4.09586e-40	1.43644e-38	up	Pa_Br
evm.TU.LG10.3106	146.584	4.60967	0.348047	13.2444	4.86355e-40	1.70267e-38	up	Pa_Br
evm.TU.LG03.670	1402.63	2.75563	0.208196	13.2358	5.4536e-40	1.90588e-38	up	Pa_Br
evm.TU.LG07.2447	3142.55	-3.70754	0.280119	-13.2356	5.46724e-40	1.9073e-38	down	Pa_Br
evm.TU.LG06.3860	1198.14	-2.76848	0.209291	-13.2279	6.05529e-40	2.10875e-38	down	Pa_Br
evm.TU.LG05.2074	193.428	-5.25711	0.397431	-13.2278	6.06765e-40	2.10936e-38	down	Pa_Br
evm.TU.LG08.2312	685.485	2.75704	0.208518	13.2221	6.53935e-40	2.26937e-38	up	Pa_Br
evm.TU.LG06.791	353.122	2.88546	0.218277	13.2192	6.79543e-40	2.35004e-38	up	Pa_Br
evm.TU.LG05.503	834.114	-3.28209	0.24828	-13.2193	6.78625e-40	2.35004e-38	down	Pa_Br
evm.TU.LG04.1161	912.764	2.69968	0.204262	13.2167	7.02399e-40	2.42486e-38	up	Pa_Br
evm.TU.LG06.3485	287.211	-3.30416	0.250198	-13.2062	8.08539e-40	2.78645e-38	down	Pa_Br
evm.TU.LG04.2264	167.867	-6.05903	0.459495	-13.1863	1.0523e-39	3.62025e-38	down	Pa_Br
evm.TU.LG06.4141	2476.63	-2.60902	0.198012	-13.176	1.2055e-39	4.14013e-38	down	Pa_Br
evm.TU.LG02.1443	309.958	-4.38246	0.332706	-13.1722	1.26915e-39	4.35121e-38	down	Pa_Br
evm.TU.LG07.2966	527.92	3.7657	0.285899	13.1714	1.28129e-39	4.38526e-38	up	Pa_Br
evm.TU.LG07.2279	220.863	5.04158	0.382807	13.17	1.30513e-39	4.4592e-38	up	Pa_Br
evm.TU.LG08.3456	718.442	-2.85511	0.216883	-13.1643	1.40806e-39	4.80261e-38	down	Pa_Br
evm.TU.LG09.2416	427.724	-3.7882	0.287811	-13.1621	1.44953e-39	4.93561e-38	down	Pa_Br
evm.TU.LG06.142	4797.26	-2.38259	0.181188	-13.1498	1.70545e-39	5.79708e-38	down	Pa_Br
evm.TU.LG10.679	277.137	4.42683	0.336968	13.1372	2.015e-39	6.83758e-38	up	Pa_Br
evm.TU.LG09.2597	777.844	3.83783	0.292277	13.1308	2.19251e-39	7.42726e-38	up	Pa_Br
evm.TU.LG08.2486	244.166	-6.11251	0.465654	-13.1267	2.31468e-39	7.8278e-38	down	Pa_Br
evm.TU.LG08.2541	231.482	-5.49945	0.419012	-13.1248	2.37438e-39	8.01604e-38	down	Pa_Br
evm.TU.LG08.3140	3372.15	2.87358	0.219035	13.1192	2.55502e-39	8.61127e-38	up	Pa_Br
evm.TU.LG03.428	2147.71	-2.51961	0.192101	-13.1161	2.66357e-39	8.96195e-38	down	Pa_Br
evm.TU.LG08.3398	978.547	-2.5599	0.195424	-13.0992	3.32774e-39	1.11777e-37	down	Pa_Br
evm.TU.LG04.259	362.666	-3.54094	0.270384	-13.096	3.47162e-39	1.16413e-37	down	Pa_Br
evm.TU.LG10.2251	10879.8	-3.44074	0.26279	-13.0931	3.60651e-39	1.20733e-37	down	Pa_Br
evm.TU.LG02.391	561.628	2.7147	0.207612	13.0758	4.52731e-39	1.51304e-37	up	Pa_Br
evm.TU.LG10.2602	935.516	2.9286	0.224215	13.0616	5.46028e-39	1.82177e-37	up	Pa_Br
evm.TU.LG02.859	1503.12	3.3019	0.252899	13.0562	5.85697e-39	1.95085e-37	up	Pa_Br
evm.TU.LG04.136	1642.84	2.44693	0.1876	13.0434	6.93339e-39	2.30553e-37	up	Pa_Br
evm.TU.LG01.860	1355.66	2.82269	0.216416	13.0429	6.9791e-39	2.31685e-37	up	Pa_Br
evm.TU.LG04.427	1290.05	-2.91386	0.223453	-13.0402	7.23145e-39	2.39662e-37	down	Pa_Br
evm.TU.LG06.388	888.079	-2.72035	0.208898	-13.0224	9.12751e-39	3.01997e-37	down	Pa_Br
evm.TU.LG05.1213	1127.41	-4.29608	0.330098	-13.0145	1.01161e-38	3.34151e-37	down	Pa_Br
evm.TU.LG07.3546	4535.38	-2.24414	0.172658	-12.9976	1.26207e-38	4.1619e-37	down	Pa_Br
evm.TU.LG02.292	833.844	-2.46215	0.189681	-12.9805	1.57899e-38	5.19838e-37	down	Pa_Br
evm.TU.LG06.803	541.978	3.22571	0.248869	12.9615	2.02375e-38	6.6516e-37	up	Pa_Br
evm.TU.LG06.1644	437.019	2.85634	0.220521	12.9527	2.26745e-38	7.44031e-37	up	Pa_Br
evm.TU.LG02.729	473.203	-3.003	0.231887	-12.9503	2.34078e-38	7.66827e-37	down	Pa_Br
evm.TU.LG01.701	282.596	3.19739	0.246927	12.9487	2.38835e-38	7.81125e-37	up	Pa_Br
evm.TU.LG04.2089	792.622	3.18068	0.245689	12.946	2.47616e-38	8.08514e-37	up	Pa_Br
evm.TU.LG09.2301	1369.68	-3.25507	0.251449	-12.9452	2.50045e-38	8.15104e-37	down	Pa_Br
evm.TU.LG08.107	192.12	-4.11935	0.318265	-12.9431	2.56936e-38	8.362e-37	down	Pa_Br
evm.TU.LG02.1227	217.043	3.5136	0.271472	12.9428	2.5821e-38	8.38971e-37	up	Pa_Br
evm.TU.LG06.898	177.931	-3.9358	0.304227	-12.9371	2.78104e-38	9.02136e-37	down	Pa_Br
evm.TU.LG09.529	1174.57	3.56613	0.275657	12.9368	2.7899e-38	9.03535e-37	up	Pa_Br
evm.TU.LG04.800	209.293	-7.07976	0.548028	-12.9186	3.53433e-38	1.14277e-36	down	Pa_Br
evm.TU.LG10.31	1801.08	3.04784	0.236016	12.9137	3.76667e-38	1.21591e-36	up	Pa_Br
evm.TU.LG02.1185	2614.01	-3.75678	0.291011	-12.9094	3.98468e-38	1.2842e-36	down	Pa_Br
evm.TU.LG01.1400	637.83	-3.11634	0.241479	-12.9052	4.20649e-38	1.3535e-36	down	Pa_Br
evm.TU.LG05.964	292.278	3.73848	0.289909	12.8953	4.78232e-38	1.53629e-36	up	Pa_Br
evm.TU.LG01.543	205.092	4.32504	0.335409	12.8948	4.81502e-38	1.5443e-36	up	Pa_Br
evm.TU.LG07.3340	963.168	-3.26796	0.253449	-12.894	4.86792e-38	1.55875e-36	down	Pa_Br
evm.TU.LG10.2585	3522.45	-2.76787	0.214839	-12.8835	5.57786e-38	1.78321e-36	down	Pa_Br
evm.TU.LG02.793	2189.57	3.10392	0.240978	12.8805	5.79396e-38	1.84932e-36	up	Pa_Br
evm.TU.LG01.1226	1602.7	-2.56283	0.199222	-12.8642	7.15957e-38	2.28154e-36	down	Pa_Br
evm.TU.LG07.2797	586.924	2.69761	0.209837	12.8558	7.98199e-38	2.53955e-36	up	Pa_Br
evm.TU.LG06.3755	1403.59	-3.15933	0.245855	-12.8504	8.55703e-38	2.71816e-36	down	Pa_Br
evm.TU.LG08.3465	267.913	3.46817	0.269897	12.85	8.60421e-38	2.72878e-36	up	Pa_Br
evm.TU.LG01.824	333.088	8.82198	0.686805	12.845	9.18039e-38	2.90226e-36	up	Pa_Br
evm.TU.LG05.114	295.415	4.05775	0.3159	12.845	9.16937e-38	2.90226e-36	up	Pa_Br
evm.TU.LG05.1264	174.832	-6.69056	0.521022	-12.8412	9.63557e-38	3.04132e-36	down	Pa_Br
evm.TU.LG02.1525	175.119	3.65462	0.284953	12.8254	1.1821e-37	3.72521e-36	up	Pa_Br
evm.TU.LG07.3352	157.42	-4.3093	0.336386	-12.8106	1.43063e-37	4.50127e-36	down	Pa_Br
evm.TU.LG09.3225	2113.24	-3.06335	0.23927	-12.8029	1.57968e-37	4.96238e-36	down	Pa_Br
evm.TU.LG03.1277	649.819	3.21719	0.251313	12.8015	1.60735e-37	5.04136e-36	up	Pa_Br
evm.TU.LG10.699	559.173	3.47095	0.271176	12.7996	1.64786e-37	5.16026e-36	up	Pa_Br
evm.TU.LG01.819	1402.89	-2.69466	0.210607	-12.7947	1.75443e-37	5.48536e-36	down	Pa_Br
evm.TU.LG03.438	222.442	3.34384	0.261411	12.7915	1.82831e-37	5.70736e-36	up	Pa_Br
evm.TU.LG01.1307	155.036	-5.04513	0.394699	-12.7822	2.0611e-37	6.42399e-36	down	Pa_Br
evm.TU.LG04.79	842.553	-2.94221	0.230191	-12.7816	2.07687e-37	6.46301e-36	down	Pa_Br
evm.TU.LG05.1969	479.617	3.67157	0.287288	12.7801	2.11767e-37	6.57965e-36	up	Pa_Br
evm.TU.LG06.3569	259.501	-4.48298	0.350888	-12.7761	2.22952e-37	6.91639e-36	down	Pa_Br
evm.TU.LG05.1194	387.025	-3.11092	0.243841	-12.758	2.81336e-37	8.71396e-36	down	Pa_Br
evm.TU.LG07.3207	1124.15	2.98602	0.23427	12.746	3.28021e-37	1.01442e-35	up	Pa_Br
evm.TU.LG06.305	2218.65	-2.92763	0.229776	-12.7412	3.48821e-37	1.07707e-35	down	Pa_Br
evm.TU.LG04.1159	1056.47	-4.67272	0.366835	-12.738	3.63764e-37	1.12146e-35	down	Pa_Br
evm.TU.LG10.2415	2611.94	-4.68464	0.367983	-12.7306	3.99837e-37	1.23077e-35	down	Pa_Br
evm.TU.LG10.2522	194.299	-3.95304	0.310595	-12.7273	4.16791e-37	1.28097e-35	down	Pa_Br
evm.TU.LG09.1871	282.838	4.69209	0.368818	12.7219	4.46607e-37	1.37049e-35	up	Pa_Br
evm.TU.LG02.1552	348.756	-2.96531	0.233391	-12.7053	5.52392e-37	1.6925e-35	down	Pa_Br
evm.TU.LG02.1291	3364.62	-3.38259	0.266326	-12.7009	5.84316e-37	1.78756e-35	down	Pa_Br
evm.TU.LG06.537	146.425	3.75121	0.295411	12.6983	6.04586e-37	1.84673e-35	up	Pa_Br
evm.TU.LG06.3742	140.952	5.54989	0.437244	12.6929	6.47328e-37	1.97425e-35	up	Pa_Br
evm.TU.LG04.979	202.37	-6.91016	0.54445	-12.692	6.54998e-37	1.99459e-35	down	Pa_Br
evm.TU.LG08.2826	199.219	3.59269	0.283106	12.6902	6.69775e-37	2.03647e-35	up	Pa_Br
evm.TU.LG10.2936	582.573	-3.70634	0.292084	-12.6893	6.7803e-37	2.05842e-35	down	Pa_Br
evm.TU.LG06.2053	3688.15	-15.1388	1.19382	-12.681	7.53608e-37	2.28438e-35	down	Pa_Br
evm.TU.LG02.822	503.653	-2.59672	0.204865	-12.6753	8.10722e-37	2.45376e-35	down	Pa_Br
evm.TU.LG02.674	1376.28	-2.76776	0.218618	-12.6602	9.82044e-37	2.96777e-35	down	Pa_Br
evm.TU.LG05.83	1669.17	2.46342	0.194645	12.656	1.03683e-36	3.1286e-35	up	Pa_Br
evm.TU.LG01.790	843.323	-2.59703	0.205234	-12.654	1.06335e-36	3.20375e-35	down	Pa_Br
evm.TU.LG07.2496	364.069	4.51324	0.35749	12.6248	1.54136e-36	4.63691e-35	up	Pa_Br
evm.TU.LG10.831	1087.39	-3.35058	0.265529	-12.6185	1.66917e-36	5.01381e-35	down	Pa_Br
evm.TU.LG07.2467	3358.36	2.87509	0.228104	12.6043	1.99865e-36	5.99446e-35	up	Pa_Br
evm.TU.LG08.2359	218.446	-3.66974	0.291817	-12.5755	2.88113e-36	8.6282e-35	down	Pa_Br
evm.TU.LG07.2384	1611.95	3.46778	0.275902	12.5689	3.13143e-36	9.34962e-35	up	Pa_Br
evm.TU.LG04.1038	1588.65	-3.24597	0.258253	-12.569	3.12726e-36	9.34962e-35	down	Pa_Br
evm.TU.LG05.2358	155.016	-4.52647	0.360426	-12.5587	3.56267e-36	1.06212e-34	down	Pa_Br
evm.TU.LG01.207	258.967	2.8655	0.228273	12.5529	3.83077e-36	1.14034e-34	up	Pa_Br
evm.TU.LG05.408	1176.76	-4.12764	0.328924	-12.5489	4.02889e-36	1.19753e-34	down	Pa_Br
evm.TU.LG01.1487	712.998	2.87079	0.228781	12.5482	4.06728e-36	1.20713e-34	up	Pa_Br
evm.TU.LG02.536	20243.4	-3.27848	0.261307	-12.5464	4.15755e-36	1.23208e-34	down	Pa_Br
evm.TU.LG10.2930	5687.86	2.28348	0.182314	12.525	5.45233e-36	1.61339e-34	up	Pa_Br
evm.TU.LG01.964	391.466	4.31376	0.344554	12.5198	5.8152e-36	1.71821e-34	up	Pa_Br
evm.TU.LG08.3223	1340.74	2.29639	0.183485	12.5154	6.14813e-36	1.81388e-34	up	Pa_Br
evm.TU.LG09.1794	186.548	4.44571	0.355265	12.5138	6.27574e-36	1.84879e-34	up	Pa_Br
evm.TU.LG01.1627	439.312	-3.2232	0.257598	-12.5125	6.37704e-36	1.87585e-34	down	Pa_Br
evm.TU.LG09.213	21927.3	-3.45425	0.276204	-12.5062	6.9085e-36	2.02918e-34	down	Pa_Br
evm.TU.LG06.461	233.571	-3.25759	0.260515	-12.5044	7.06368e-36	2.0717e-34	down	Pa_Br
evm.TU.LG08.2837	1954.02	-2.47191	0.198006	-12.484	9.12854e-36	2.67336e-34	down	Pa_Br
evm.TU.LG07.2720	983.296	-3.15089	0.252442	-12.4816	9.40476e-36	2.7502e-34	down	Pa_Br
evm.TU.LG10.2538	142.544	4.70453	0.377015	12.4784	9.79711e-36	2.86073e-34	up	Pa_Br
evm.TU.LG07.3318	622.014	-3.32892	0.267008	-12.4675	1.12341e-35	3.2755e-34	down	Pa_Br
evm.TU.LG10.3140	1423.13	-2.40246	0.192739	-12.4648	1.16128e-35	3.38097e-34	down	Pa_Br
evm.TU.LG10.3306	246.124	-3.49444	0.280435	-12.4608	1.22156e-35	3.55127e-34	down	Pa_Br
evm.TU.LG02.803	146.673	-6.06318	0.487222	-12.4444	1.50028e-35	4.35518e-34	down	Pa_Br
evm.TU.LG01.1635	1993.82	-2.41975	0.194801	-12.4216	1.99433e-35	5.78093e-34	down	Pa_Br
evm.TU.LG07.3463	2804.41	-2.41017	0.194067	-12.4193	2.05351e-35	5.94381e-34	down	Pa_Br
evm.TU.LG07.231	660.122	-2.40349	0.193658	-12.411	2.27836e-35	6.58506e-34	down	Pa_Br
evm.TU.LG10.2903	1705.64	3.81892	0.307733	12.4099	2.31065e-35	6.6687e-34	up	Pa_Br
evm.TU.LG10.2533	916.935	-4.05032	0.326774	-12.3949	2.785e-35	8.02603e-34	down	Pa_Br
evm.TU.LG04.406	8772.44	-2.34553	0.189332	-12.3884	3.01984e-35	8.69024e-34	down	Pa_Br
evm.TU.LG08.3035	396.603	-3.65465	0.295066	-12.3859	3.11652e-35	8.9555e-34	down	Pa_Br
evm.TU.LG06.607	737.712	-4.0153	0.324201	-12.3852	3.14272e-35	9.01776e-34	down	Pa_Br
evm.TU.LG09.2163	2318.69	2.45619	0.198583	12.3686	3.86734e-35	1.1081e-33	up	Pa_Br
evm.TU.LG08.3190	2119.22	-2.44427	0.197923	-12.3496	4.8937e-35	1.40016e-33	down	Pa_Br
evm.TU.LG05.719	2579.75	-2.62412	0.212547	-12.3461	5.11339e-35	1.46092e-33	down	Pa_Br
evm.TU.LG07.2688	163.525	4.60642	0.37324	12.3417	5.40021e-35	1.54065e-33	up	Pa_Br
evm.TU.LG07.2910	3968.41	-4.26196	0.345423	-12.3384	5.62704e-35	1.60306e-33	down	Pa_Br
evm.TU.LG03.1251	928.584	-2.81241	0.228208	-12.3239	6.73704e-35	1.91654e-33	down	Pa_Br
evm.TU.LG06.3330	407.691	9.42612	0.764993	12.3218	6.9103e-35	1.96302e-33	up	Pa_Br
evm.TU.LG02.1036	695.24	3.09305	0.251058	12.3201	7.06342e-35	2.00365e-33	up	Pa_Br
evm.TU.LG06.3986	244.199	-4.59831	0.37335	-12.3163	7.39789e-35	2.09554e-33	down	Pa_Br
evm.TU.LG07.2579	291.88	5.2015	0.422678	12.306	8.40491e-35	2.37741e-33	up	Pa_Br
evm.TU.LG06.1103	1044.54	-3.89006	0.316544	-12.2892	1.0355e-34	2.92485e-33	down	Pa_Br
evm.TU.LG08.3295	20247.4	2.33719	0.190241	12.2854	1.08453e-34	3.059e-33	up	Pa_Br
evm.TU.LG04.2250	5341.95	-3.12165	0.254179	-12.2813	1.14125e-34	3.21441e-33	down	Pa_Br
evm.TU.LG01.439	487.329	2.67406	0.217959	12.2686	1.33465e-34	3.75381e-33	up	Pa_Br
evm.TU.LG09.2894	2384.39	2.98568	0.243649	12.254	1.59879e-34	4.4904e-33	up	Pa_Br
evm.TU.LG06.820	475.472	-3.04869	0.248837	-12.2518	1.64402e-34	4.61092e-33	down	Pa_Br
evm.TU.LG04.2131	179.81	-4.00298	0.326771	-12.2501	1.67807e-34	4.69978e-33	down	Pa_Br
evm.TU.LG04.1628	181.029	-6.91127	0.564246	-12.2487	1.70727e-34	4.77482e-33	down	Pa_Br
evm.TU.LG03.402	439.195	-4.10096	0.335233	-12.2332	2.06722e-34	5.77341e-33	down	Pa_Br
evm.TU.LG02.730	358.596	9.25563	0.757227	12.223	2.34142e-34	6.53002e-33	up	Pa_Br
evm.TU.LG09.1719	144.683	-4.66419	0.381718	-12.2189	2.46285e-34	6.85906e-33	down	Pa_Br
evm.TU.LG02.982	159.23	-3.69622	0.302565	-12.2163	2.54365e-34	7.07419e-33	down	Pa_Br
evm.TU.LG08.2434	526.883	-2.81407	0.230439	-12.2118	2.68802e-34	7.46526e-33	down	Pa_Br
evm.TU.LG05.1228	3407.44	2.42324	0.198459	12.2103	2.73953e-34	7.59771e-33	up	Pa_Br
evm.TU.LG04.494	152.46	3.72157	0.305036	12.2004	3.09134e-34	8.56147e-33	up	Pa_Br
evm.TU.LG03.664	524.104	-2.61325	0.214241	-12.1977	3.19614e-34	8.83939e-33	down	Pa_Br
evm.TU.LG04.241	8311.6	2.98193	0.244513	12.1954	3.28982e-34	9.08584e-33	up	Pa_Br
evm.TU.LG04.2133	3139.22	-3.27751	0.268852	-12.1908	3.48066e-34	9.59958e-33	down	Pa_Br
evm.TU.LG06.1025	2072.76	12.7848	1.04883	12.1896	3.53206e-34	9.72784e-33	up	Pa_Br
evm.TU.LG06.704	7425.22	-2.40972	0.197693	-12.1892	3.54984e-34	9.76329e-33	down	Pa_Br
evm.TU.LG04.533	261.759	-3.93997	0.323242	-12.1889	3.56168e-34	9.78232e-33	down	Pa_Br
evm.TU.LG07.2084	279.864	-3.23658	0.265629	-12.1846	3.75475e-34	1.02984e-32	down	Pa_Br
evm.TU.LG10.3102	494.461	-3.05151	0.250467	-12.1833	3.8163e-34	1.04528e-32	down	Pa_Br
evm.TU.LG06.346	449.065	4.05821	0.333185	12.1801	3.97024e-34	1.08595e-32	up	Pa_Br
evm.TU.LG07.2867	127.891	5.75252	0.472383	12.1777	4.08856e-34	1.11677e-32	up	Pa_Br
evm.TU.LG09.2202	330.638	3.0251	0.248471	12.1749	4.23085e-34	1.15405e-32	up	Pa_Br
evm.TU.LG08.2325	4426.51	-2.89991	0.238342	-12.167	4.65963e-34	1.26927e-32	down	Pa_Br
evm.TU.LG01.712	282.892	-3.06092	0.251679	-12.162	4.95327e-34	1.34741e-32	down	Pa_Br
evm.TU.LG06.466	121.846	-5.55837	0.457417	-12.1516	5.62239e-34	1.52734e-32	down	Pa_Br
evm.TU.LG07.2550	521.97	-3.07832	0.253406	-12.1478	5.89262e-34	1.59856e-32	down	Pa_Br
evm.TU.LG10.3024	707.953	-4.26363	0.351569	-12.1274	7.56042e-34	2.04822e-32	down	Pa_Br
evm.TU.LG01.332	2904.2	-14.794	1.22131	-12.1132	8.98698e-34	2.43138e-32	down	Pa_Br
evm.TU.LG03.505	1376.48	2.79995	0.231255	12.1076	9.62135e-34	2.59946e-32	up	Pa_Br
evm.TU.LG04.1292	659.941	2.6879	0.222204	12.0965	1.10169e-33	2.97248e-32	up	Pa_Br
evm.TU.LG04.1828	390.001	-2.79086	0.231087	-12.0771	1.3954e-33	3.75983e-32	down	Pa_Br
evm.TU.LG06.574	245.6	4.79235	0.396844	12.0762	1.41163e-33	3.79841e-32	up	Pa_Br
evm.TU.LG04.2115	253.677	-3.07015	0.254327	-12.0717	1.491e-33	4.00655e-32	down	Pa_Br
evm.TU.LG04.1696	923.819	-2.61247	0.21653	-12.0652	1.61352e-33	4.32993e-32	down	Pa_Br
evm.TU.LG04.1516	225.114	-4.8047	0.398323	-12.0623	1.66998e-33	4.47542e-32	down	Pa_Br
evm.TU.LG05.875	120.262	4.13484	0.343105	12.0512	1.9106e-33	5.11337e-32	up	Pa_Br
evm.TU.LG05.615	936.361	2.36216	0.196057	12.0483	1.97903e-33	5.28937e-32	up	Pa_Br
evm.TU.LG04.2194	2177.44	3.03642	0.252098	12.0446	2.07022e-33	5.52567e-32	up	Pa_Br
evm.TU.LG04.1606	2444.09	2.69588	0.223965	12.0371	2.26871e-33	6.04736e-32	up	Pa_Br
evm.TU.LG07.3269	1659.59	2.58372	0.214697	12.0343	2.3459e-33	6.24474e-32	up	Pa_Br
evm.TU.LG04.1003	3947.92	2.13509	0.177431	12.0334	2.37259e-33	6.30736e-32	up	Pa_Br
evm.TU.LG01.715	690.76	2.44962	0.203649	12.0287	2.51138e-33	6.66739e-32	up	Pa_Br
evm.TU.LG03.776	465.992	2.77993	0.231368	12.0152	2.95792e-33	7.84242e-32	up	Pa_Br
evm.TU.LG06.382	446.897	-2.60794	0.217064	-12.0146	2.97805e-33	7.88529e-32	down	Pa_Br
evm.TU.LG01.428	148.042	-3.75722	0.312882	-12.0084	3.20835e-33	8.48377e-32	down	Pa_Br
evm.TU.LG05.1859	12785.7	-2.6473	0.220508	-12.0055	3.32573e-33	8.78248e-32	down	Pa_Br
evm.TU.LG07.537	4312.22	-2.18014	0.181625	-12.0035	3.40517e-33	8.98033e-32	down	Pa_Br
evm.TU.LG09.3069	722.689	-2.77791	0.231484	-12.0004	3.53402e-33	9.3078e-32	down	Pa_Br
evm.TU.LG02.828	246.347	8.40217	0.700316	11.9977	3.65342e-33	9.60955e-32	up	Pa_Br
evm.TU.LG05.491	2452.85	2.39382	0.199574	11.9947	3.78912e-33	9.95334e-32	up	Pa_Br
evm.TU.LG05.729	185.344	-3.32155	0.276982	-11.9919	3.91715e-33	1.02761e-31	down	Pa_Br
evm.TU.LG02.526	3719.93	-2.47285	0.206285	-11.9875	4.13016e-33	1.08206e-31	down	Pa_Br
evm.TU.LG04.1648	1205.46	3.14635	0.262767	11.9739	4.86898e-33	1.27394e-31	up	Pa_Br
evm.TU.LG04.821	664.566	-2.38209	0.199095	-11.9646	5.44819e-33	1.42362e-31	down	Pa_Br
evm.TU.LG09.2040	446.256	-3.71196	0.31059	-11.9513	6.38987e-33	1.66749e-31	down	Pa_Br
evm.TU.LG10.2270	1304.22	3.07882	0.257637	11.9502	6.47672e-33	1.68794e-31	up	Pa_Br
evm.TU.LG07.3397	607.346	10.4491	0.875043	11.9413	7.21142e-33	1.8745e-31	up	Pa_Br
evm.TU.LG07.3567	1574.58	-2.99313	0.250652	-11.9414	7.20205e-33	1.8745e-31	down	Pa_Br
evm.TU.LG06.702	3438.01	-2.3465	0.197032	-11.9092	1.05958e-32	2.75061e-31	down	Pa_Br
evm.TU.LG04.109	1099.38	-2.73891	0.230013	-11.9076	1.08005e-32	2.80009e-31	down	Pa_Br
evm.TU.LG03.1340	263.288	3.19221	0.26817	11.9037	1.13245e-32	2.93212e-31	up	Pa_Br
evm.TU.LG04.2509	174.333	-3.91836	0.329244	-11.9011	1.16845e-32	3.0214e-31	down	Pa_Br
evm.TU.LG07.3332	564.323	-2.37084	0.199284	-11.8968	1.2302e-32	3.17696e-31	down	Pa_Br
evm.TU.LG08.2976	2172.7	-3.14204	0.264159	-11.8945	1.26435e-32	3.2609e-31	down	Pa_Br
evm.TU.LG01.560	1258.71	-2.70653	0.22789	-11.8765	1.56833e-32	4.03966e-31	down	Pa_Br
evm.TU.LG04.65	152.648	-4.13876	0.348527	-11.875	1.59589e-32	4.10533e-31	down	Pa_Br
evm.TU.LG05.1063	299.422	-3.52127	0.296544	-11.8743	1.60887e-32	4.13337e-31	down	Pa_Br
evm.TU.LG01.1676	3874.87	-14.2521	1.20067	-11.8701	1.69192e-32	4.34114e-31	down	Pa_Br
evm.TU.LG03.572	189.224	-3.87712	0.326785	-11.8645	1.81079e-32	4.64016e-31	down	Pa_Br
evm.TU.LG04.486	174.606	-4.41443	0.372145	-11.8621	1.86158e-32	4.76417e-31	down	Pa_Br
evm.TU.LG04.2140	5938.41	-12.5732	1.06038	-11.8572	1.97429e-32	5.04611e-31	down	Pa_Br
evm.TU.LG10.587	286.622	2.97348	0.250969	11.848	2.204e-32	5.62599e-31	up	Pa_Br
evm.TU.LG04.2241	7322.3	-2.30369	0.194491	-11.8447	2.29299e-32	5.84565e-31	down	Pa_Br
evm.TU.LG03.420	10110.8	-3.32836	0.28104	-11.843	2.33839e-32	5.95377e-31	down	Pa_Br
evm.TU.LG03.877	602.875	-3.05994	0.25859	-11.8332	2.63021e-32	6.68819e-31	down	Pa_Br
evm.TU.LG01.257	413.741	2.97729	0.25167	11.8301	2.72789e-32	6.92773e-31	up	Pa_Br
evm.TU.LG02.1068	894.732	-3.16137	0.267273	-11.8283	2.78857e-32	7.07281e-31	down	Pa_Br
evm.TU.LG04.1543	447.659	-3.93242	0.332551	-11.825	2.89909e-32	7.34375e-31	down	Pa_Br
evm.TU.LG06.4078	335.133	-8.97721	0.759632	-11.8178	3.15709e-32	7.98711e-31	down	Pa_Br
evm.TU.LG10.2514	235.643	-8.14519	0.689599	-11.8115	3.40511e-32	8.60364e-31	down	Pa_Br
evm.TU.LG10.35	159.876	3.42864	0.290392	11.8069	3.59451e-32	9.05916e-31	up	Pa_Br
evm.TU.LG01.762	976.738	2.35513	0.199469	11.807	3.59218e-32	9.05916e-31	up	Pa_Br
evm.TU.LG02.617	6146.07	-2.57334	0.218043	-11.802	3.81367e-32	9.59935e-31	down	Pa_Br
evm.TU.LG01.1010	623.558	2.33626	0.198045	11.7966	4.0639e-32	1.02163e-30	up	Pa_Br
evm.TU.LG04.1493	2572.33	-2.07507	0.176011	-11.7894	4.42598e-32	1.11125e-30	down	Pa_Br
evm.TU.LG05.1224	908.407	-2.31933	0.197003	-11.7731	5.37308e-32	1.34734e-30	down	Pa_Br
evm.TU.LG04.2216	1363.11	-4.03558	0.34288	-11.7696	5.59599e-32	1.40146e-30	down	Pa_Br
evm.TU.LG03.973	3548.72	-2.56129	0.218081	-11.7446	7.52408e-32	1.88197e-30	down	Pa_Br
evm.TU.LG04.1261	2635.26	2.74002	0.233367	11.7413	7.82987e-32	1.95599e-30	up	Pa_Br
evm.TU.LG01.1601	263.775	-4.00346	0.341045	-11.7388	8.06422e-32	2.01201e-30	down	Pa_Br
evm.TU.LG03.725	336.464	3.4551	0.294603	11.728	9.1612e-32	2.28284e-30	up	Pa_Br
evm.TU.LG03.774	208.328	3.26344	0.278374	11.7232	9.69106e-32	2.41185e-30	up	Pa_Br
evm.TU.LG10.1798	304.3	3.05471	0.260615	11.7211	9.93397e-32	2.46921e-30	up	Pa_Br
evm.TU.LG05.1046	141.042	3.92542	0.335244	11.7092	1.14407e-31	2.84018e-30	up	Pa_Br
evm.TU.LG03.820	19527.5	-3.07211	0.262387	-11.7083	1.15572e-31	2.86553e-30	down	Pa_Br
evm.TU.LG06.78	152.056	4.14581	0.354238	11.7035	1.22354e-31	3.0299e-30	up	Pa_Br
evm.TU.LG06.334	783.804	2.97949	0.254686	11.6987	1.29432e-31	3.20119e-30	up	Pa_Br
evm.TU.LG10.2653	335.902	-3.23915	0.277071	-11.6907	1.42265e-31	3.5142e-30	down	Pa_Br
evm.TU.LG01.291	142.212	-4.08163	0.349402	-11.6818	1.57973e-31	3.89739e-30	down	Pa_Br
evm.TU.LG06.1364	167.85	-5.04577	0.432241	-11.6735	1.74079e-31	4.28941e-30	down	Pa_Br
evm.TU.LG01.357	4167.86	3.43517	0.294404	11.6682	1.85257e-31	4.55921e-30	up	Pa_Br
evm.TU.LG09.2583	9183.43	3.36555	0.288543	11.6639	1.94794e-31	4.78799e-30	up	Pa_Br
evm.TU.LG08.507	130.905	-6.13776	0.526447	-11.6588	2.06838e-31	5.07774e-30	down	Pa_Br
evm.TU.LG01.1242	294.76	8.98264	0.770938	11.6516	2.25284e-31	5.52377e-30	up	Pa_Br
evm.TU.LG09.1831	230.496	-3.61426	0.310382	-11.6446	2.4454e-31	5.98851e-30	down	Pa_Br
evm.TU.LG01.1728	4928.7	2.92372	0.251084	11.6444	2.4517e-31	5.99656e-30	up	Pa_Br
evm.TU.LG04.1379	112.724	4.80224	0.412669	11.637	2.67174e-31	6.52498e-30	up	Pa_Br
evm.TU.LG02.316	650.365	-2.60541	0.223891	-11.6369	2.67431e-31	6.52498e-30	down	Pa_Br
evm.TU.LG02.328	199.054	3.0148	0.259152	11.6333	2.791e-31	6.80134e-30	up	Pa_Br
evm.TU.LG03.1135	378.821	-3.30258	0.283897	-11.633	2.80013e-31	6.81524e-30	down	Pa_Br
evm.TU.LG01.1628	791.908	-3.70667	0.318827	-11.6259	3.0422e-31	7.39536e-30	down	Pa_Br
evm.TU.LG07.2397	759.094	-4.11166	0.35378	-11.6221	3.18286e-31	7.72785e-30	down	Pa_Br
evm.TU.LG02.424	4878.18	-1.9405	0.167023	-11.6181	3.33302e-31	8.08258e-30	down	Pa_Br
evm.TU.LG02.560	14321.2	-3.19692	0.275241	-11.615	3.45866e-31	8.37703e-30	down	Pa_Br
evm.TU.LG10.3317	1247.75	-2.80885	0.241967	-11.6084	3.73443e-31	9.03395e-30	down	Pa_Br
evm.TU.LG01.150	149.338	-4.01593	0.346078	-11.6041	3.92784e-31	9.4903e-30	down	Pa_Br
evm.TU.LG01.82	424.035	-2.38153	0.205318	-11.5992	4.15968e-31	1.00383e-29	down	Pa_Br
evm.TU.LG01.454	1094.16	-2.50343	0.216198	-11.5793	5.24534e-31	1.26429e-29	down	Pa_Br
evm.TU.LG06.3680	192.076	3.16533	0.27337	11.5789	5.27131e-31	1.26901e-29	up	Pa_Br
evm.TU.LG04.2095	531.561	-2.98714	0.258183	-11.5699	5.85719e-31	1.40835e-29	down	Pa_Br
evm.TU.LG04.200	110.852	5.95537	0.515186	11.5596	6.59814e-31	1.58459e-29	up	Pa_Br
evm.TU.LG03.295	101.218	5.04098	0.436324	11.5533	7.10324e-31	1.70384e-29	up	Pa_Br
evm.TU.LG08.1806	1926.34	1.9943	0.172704	11.5475	7.60091e-31	1.82101e-29	up	Pa_Br
evm.TU.LG10.2821	1239.17	12.0443	1.04337	11.5437	7.94634e-31	1.90148e-29	up	Pa_Br
evm.TU.LG06.3817	663.148	2.41938	0.209645	11.5404	8.25668e-31	1.97337e-29	up	Pa_Br
evm.TU.LG09.2350	1232.92	2.22644	0.193146	11.5272	9.61837e-31	2.29605e-29	up	Pa_Br
evm.TU.LG09.3187	1686.97	-2.5735	0.223257	-11.527	9.63935e-31	2.2983e-29	down	Pa_Br
evm.TU.LG10.3179	647.461	2.1334	0.185114	11.5248	9.8994e-31	2.35748e-29	up	Pa_Br
evm.TU.LG10.2411	1757.41	-2.36911	0.205816	-11.5108	1.16392e-30	2.76849e-29	down	Pa_Br
evm.TU.LG02.447	200.368	-3.61892	0.31443	-11.5095	1.18207e-30	2.8083e-29	down	Pa_Br
evm.TU.LG10.1012	1033.54	-3.67112	0.319323	-11.4966	1.37256e-30	3.25695e-29	down	Pa_Br
evm.TU.LG06.643	1115.69	-2.24098	0.195063	-11.4885	1.50733e-30	3.57249e-29	down	Pa_Br
evm.TU.LG05.867	4056.02	-2.51831	0.219303	-11.4832	1.60207e-30	3.79252e-29	down	Pa_Br
evm.TU.LG04.536	146.915	4.32796	0.377065	11.478	1.70129e-30	4.02261e-29	up	Pa_Br
evm.TU.LG07.3251	215.717	3.4287	0.298856	11.4728	1.80783e-30	4.26943e-29	up	Pa_Br
evm.TU.LG09.2551	125.044	6.92103	0.603339	11.4712	1.84059e-30	4.34166e-29	up	Pa_Br
evm.TU.LG09.3054	5554.56	-2.05638	0.179442	-11.4599	2.09801e-30	4.94299e-29	down	Pa_Br
evm.TU.LG09.2366	441.894	2.54964	0.222558	11.4561	2.19231e-30	5.15906e-29	up	Pa_Br
evm.TU.LG07.3449	1175.1	-3.3339	0.291151	-11.4507	2.33153e-30	5.4802e-29	down	Pa_Br
evm.TU.LG05.2216	1022.25	2.77173	0.242459	11.4317	2.90201e-30	6.81304e-29	up	Pa_Br
evm.TU.LG05.2355	5238.31	-2.3778	0.208003	-11.4315	2.90956e-30	6.82271e-29	down	Pa_Br
evm.TU.LG10.172	168.352	3.31479	0.290292	11.4188	3.36741e-30	7.88704e-29	up	Pa_Br
evm.TU.LG09.3112	1068.8	2.46496	0.215952	11.4144	3.54494e-30	8.29308e-29	up	Pa_Br
evm.TU.LG10.752	110.076	6.34919	0.556954	11.3999	4.18808e-30	9.78612e-29	up	Pa_Br
evm.TU.LG10.71	301.862	2.99364	0.262648	11.3979	4.28197e-30	9.99378e-29	up	Pa_Br
evm.TU.LG07.2619	135.477	3.87592	0.340074	11.3973	4.31246e-30	1.00531e-28	up	Pa_Br
evm.TU.LG06.969	143.135	5.46692	0.479721	11.3961	4.3751e-30	1.01872e-28	up	Pa_Br
evm.TU.LG07.2705	308.781	-3.21118	0.281978	-11.3881	4.79447e-30	1.11506e-28	down	Pa_Br
evm.TU.LG04.388	1495.26	-2.43783	0.21416	-11.3833	5.06701e-30	1.17707e-28	down	Pa_Br
evm.TU.LG03.469	246.541	-3.16592	0.278987	-11.3479	7.59688e-30	1.76271e-28	down	Pa_Br
evm.TU.LG01.1354	1320.7	-2.17744	0.191936	-11.3446	7.88885e-30	1.82832e-28	down	Pa_Br
evm.TU.LG09.2190	584.556	-2.13368	0.188096	-11.3436	7.98368e-30	1.84814e-28	down	Pa_Br
evm.TU.LG10.2635	427.248	-2.44347	0.215414	-11.3431	8.0226e-30	1.85499e-28	down	Pa_Br
evm.TU.LG09.2664	183.111	-3.3221	0.292929	-11.341	8.22198e-30	1.89889e-28	down	Pa_Br
evm.TU.LG03.1035	264.682	3.59337	0.316996	11.3357	8.73131e-30	2.01418e-28	up	Pa_Br
evm.TU.LG06.1017	147.838	3.77541	0.333208	11.3305	9.26704e-30	2.13529e-28	up	Pa_Br
evm.TU.LG05.1885	108.23	4.03177	0.35595	11.3268	9.66938e-30	2.22541e-28	up	Pa_Br
evm.TU.LG02.1457	105.755	-5.12926	0.452913	-11.3251	9.86225e-30	2.26718e-28	down	Pa_Br
evm.TU.LG04.739	214.875	-3.45664	0.305501	-11.3147	1.11027e-29	2.5494e-28	down	Pa_Br
evm.TU.LG09.1678	20223	-2.97829	0.263283	-11.3121	1.14268e-29	2.62078e-28	down	Pa_Br
evm.TU.LG06.1019	868.432	-3.35899	0.297113	-11.3054	1.23384e-29	2.82661e-28	down	Pa_Br
evm.TU.LG05.386	129.472	-6.57539	0.581693	-11.3039	1.25553e-29	2.87299e-28	down	Pa_Br
evm.TU.LG06.3686	2524.03	-3.66551	0.324768	-11.2866	1.52907e-29	3.49489e-28	down	Pa_Br
evm.TU.LG04.1743	1186.56	-3.08806	0.273726	-11.2816	1.61831e-29	3.69462e-28	down	Pa_Br
evm.TU.LG01.248	165.302	-3.1594	0.280055	-11.2813	1.62239e-29	3.69968e-28	down	Pa_Br
evm.TU.LG10.3001	1689.87	2.19985	0.195009	11.2807	1.63355e-29	3.72086e-28	up	Pa_Br
evm.TU.LG03.393	956.706	2.33274	0.206835	11.2782	1.68058e-29	3.82362e-28	up	Pa_Br
evm.TU.LG01.684	2908.71	2.15035	0.190669	11.2779	1.68708e-29	3.83401e-28	up	Pa_Br
evm.TU.LG08.3091	554.275	2.95045	0.261753	11.2719	1.80726e-29	4.10243e-28	up	Pa_Br
evm.TU.LG04.1244	1002.72	2.06443	0.183237	11.2664	1.922e-29	4.35792e-28	up	Pa_Br
evm.TU.LG02.1557	777.733	2.16229	0.192151	11.2531	2.23627e-29	5.06471e-28	up	Pa_Br
evm.TU.LG05.296	504.273	-2.28859	0.203412	-11.251	2.28898e-29	5.17821e-28	down	Pa_Br
evm.TU.LG01.747	90.5859	4.24203	0.37708	11.2497	2.32441e-29	5.25237e-28	up	Pa_Br
evm.TU.LG08.2582	322.668	-4.35478	0.387215	-11.2464	2.41203e-29	5.44418e-28	down	Pa_Br
evm.TU.LG04.1786	1858.2	3.90171	0.347102	11.2408	2.56974e-29	5.79358e-28	up	Pa_Br
evm.TU.LG04.1874	108.775	3.69903	0.329179	11.2371	2.67969e-29	6.03462e-28	up	Pa_Br
evm.TU.LG10.110	1047.85	2.33265	0.207601	11.2362	2.70679e-29	6.08875e-28	up	Pa_Br
evm.TU.LG03.1384	1060.08	-3.01013	0.267919	-11.2352	2.73805e-29	6.1521e-28	down	Pa_Br
evm.TU.LG03.454	914.885	2.65211	0.236075	11.2342	2.77019e-29	6.2173e-28	up	Pa_Br
evm.TU.LG06.183	101.516	6.23103	0.554921	11.2287	2.94813e-29	6.60919e-28	up	Pa_Br
evm.TU.LG01.580	536.965	2.44409	0.217693	11.2273	2.99611e-29	6.70919e-28	up	Pa_Br
evm.TU.LG05.2267	127.358	4.22217	0.376243	11.2219	3.18267e-29	7.11895e-28	up	Pa_Br
evm.TU.LG05.1131	383.75	2.71444	0.241987	11.2173	3.3525e-29	7.48737e-28	up	Pa_Br
evm.TU.LG05.913	4729.41	-2.15503	0.192117	-11.2173	3.35491e-29	7.48737e-28	down	Pa_Br
evm.TU.LG08.3336	919.455	3.82443	0.340955	11.2168	3.3709e-29	7.51462e-28	up	Pa_Br
evm.TU.LG10.2800	296.987	-3.75475	0.334841	-11.2135	3.4996e-29	7.79278e-28	down	Pa_Br
evm.TU.LG01.1313	1063.64	2.48983	0.222287	11.201	4.03294e-29	8.97036e-28	up	Pa_Br
evm.TU.LG01.585	260.587	-2.72875	0.243734	-11.1956	4.28475e-29	9.5198e-28	down	Pa_Br
evm.TU.LG09.2435	1415.68	2.14631	0.191743	11.1937	4.3796e-29	9.71968e-28	up	Pa_Br
evm.TU.LG01.895	558.224	-2.83734	0.253709	-11.1835	4.91311e-29	1.08915e-27	down	Pa_Br
evm.TU.LG06.435	418.205	2.54688	0.22778	11.1813	5.0351e-29	1.11495e-27	up	Pa_Br
evm.TU.LG08.2199	284.088	-2.8558	0.255862	-11.1615	6.29484e-29	1.39236e-27	down	Pa_Br
evm.TU.LG09.2488	262.557	-2.97363	0.266563	-11.1554	6.73641e-29	1.48837e-27	down	Pa_Br
evm.TU.LG09.1571	1823.46	-2.83382	0.254035	-11.1552	6.75114e-29	1.48997e-27	down	Pa_Br
evm.TU.LG04.934	112.455	5.22377	0.468327	11.1541	6.83653e-29	1.50714e-27	up	Pa_Br
evm.TU.LG06.3448	126.631	-3.64787	0.327151	-11.1504	7.12613e-29	1.56925e-27	down	Pa_Br
evm.TU.LG02.811	142.026	-4.60845	0.41335	-11.149	7.23849e-29	1.59223e-27	down	Pa_Br
evm.TU.LG06.697	2498.57	-2.72025	0.244035	-11.147	7.40696e-29	1.62748e-27	down	Pa_Br
evm.TU.LG07.2555	1147.28	2.21987	0.199169	11.1457	7.51882e-29	1.65024e-27	up	Pa_Br
evm.TU.LG05.107	244.165	-4.42707	0.397307	-11.1427	7.77271e-29	1.70408e-27	down	Pa_Br
evm.TU.LG05.74	12961.5	-3.58821	0.322033	-11.1424	7.80252e-29	1.70874e-27	down	Pa_Br
evm.TU.LG08.3604	893.845	2.48237	0.222864	11.1385	8.15134e-29	1.78316e-27	up	Pa_Br
evm.TU.LG01.1675	1937.98	2.8204	0.253224	11.138	8.19806e-29	1.79141e-27	up	Pa_Br
evm.TU.LG05.157	1156.94	-2.78499	0.250111	-11.135	8.47239e-29	1.84527e-27	down	Pa_Br
evm.TU.LG06.905	16982.4	-3.08884	0.277397	-11.1351	8.46921e-29	1.84527e-27	down	Pa_Br
evm.TU.LG09.2635	113.742	-5.05734	0.454179	-11.1351	8.46194e-29	1.84527e-27	down	Pa_Br
evm.TU.LG05.794	355.301	-3.43182	0.308337	-11.1301	8.95311e-29	1.94784e-27	down	Pa_Br
evm.TU.LG06.835	1547.04	-2.68456	0.241213	-11.1294	9.0199e-29	1.96023e-27	down	Pa_Br
evm.TU.LG04.1486	292.033	2.44586	0.219957	11.1197	1.00561e-28	2.18303e-27	up	Pa_Br
evm.TU.LG08.2095	1076.64	-2.36217	0.212451	-11.1187	1.0178e-28	2.20709e-27	down	Pa_Br
evm.TU.LG05.1416	94.8349	4.50544	0.40542	11.113	1.08421e-28	2.34853e-27	up	Pa_Br
evm.TU.LG01.1555	3559.69	2.38195	0.214441	11.1077	1.15083e-28	2.49012e-27	up	Pa_Br
evm.TU.LG06.163	147.61	-6.20806	0.558995	-11.1058	1.17606e-28	2.54194e-27	down	Pa_Br
evm.TU.LG01.1751	532.329	-2.68717	0.242067	-11.1009	1.24133e-28	2.68012e-27	down	Pa_Br
evm.TU.LG03.1242	399.542	-2.35853	0.212472	-11.1004	1.2485e-28	2.69268e-27	down	Pa_Br
evm.TU.LG07.212	705.505	-2.83533	0.255578	-11.0938	1.34484e-28	2.89731e-27	down	Pa_Br
evm.TU.LG07.2271	818.181	13.2967	1.1989	11.0908	1.39114e-28	2.99382e-27	up	Pa_Br
evm.TU.LG08.2569	11498.2	-2.05031	0.184966	-11.0848	1.48748e-28	3.19767e-27	down	Pa_Br
evm.TU.LG02.1501	371.986	-2.73281	0.246684	-11.0782	1.60132e-28	3.43869e-27	down	Pa_Br
evm.TU.LG10.2493	780.51	-3.36314	0.303695	-11.0741	1.67602e-28	3.59522e-27	down	Pa_Br
evm.TU.LG10.424	3736.11	-2.60802	0.235537	-11.0727	1.70254e-28	3.64818e-27	down	Pa_Br
evm.TU.LG02.1439	1091.15	2.20476	0.199135	11.0717	1.72073e-28	3.68317e-27	up	Pa_Br
evm.TU.LG05.2151	192.097	-4.01379	0.362617	-11.069	1.77445e-28	3.79409e-27	down	Pa_Br
evm.TU.LG01.1473	682.148	2.98253	0.269738	11.0571	2.02485e-28	4.32483e-27	up	Pa_Br
evm.TU.LG04.608	376.499	2.66102	0.240727	11.0541	2.09439e-28	4.46856e-27	up	Pa_Br
evm.TU.LG05.792	3387	-2.62691	0.237644	-11.054	2.09718e-28	4.46971e-27	down	Pa_Br
evm.TU.LG02.1019	454.956	-2.78971	0.252418	-11.052	2.14485e-28	4.56642e-27	down	Pa_Br
evm.TU.LG10.3312	249.988	-2.8137	0.254726	-11.046	2.29263e-28	4.87583e-27	down	Pa_Br
evm.TU.LG03.948	764.752	-2.90837	0.263322	-11.0449	2.31927e-28	4.92721e-27	down	Pa_Br
evm.TU.LG03.470	838.515	-2.76729	0.250852	-11.0316	2.6918e-28	5.71254e-27	down	Pa_Br
evm.TU.LG03.1306	327.588	9.53392	0.86447	11.0286	2.78067e-28	5.89484e-27	up	Pa_Br
evm.TU.LG05.1082	193.417	3.31515	0.30066	11.0262	2.85608e-28	6.04826e-27	up	Pa_Br
evm.TU.LG03.247	456.262	-2.35054	0.213208	-11.0246	2.908e-28	6.15166e-27	down	Pa_Br
evm.TU.LG06.3455	218.644	-3.12303	0.283317	-11.0231	2.95729e-28	6.24927e-27	down	Pa_Br
evm.TU.LG10.1795	124.612	-6.21405	0.564137	-11.0152	3.22971e-28	6.81771e-27	down	Pa_Br
evm.TU.LG05.676	1203.03	2.82706	0.256745	11.0112	3.37581e-28	7.11855e-27	up	Pa_Br
evm.TU.LG06.691	122.267	7.11923	0.646884	11.0054	3.59858e-28	7.58026e-27	up	Pa_Br
evm.TU.LG05.1575	1393.35	-2.48698	0.22613	-10.998	3.90609e-28	8.21933e-27	down	Pa_Br
evm.TU.LG10.2990	124	3.9302	0.357636	10.9894	4.29863e-28	9.03576e-27	up	Pa_Br
evm.TU.LG03.1238	320.226	-2.97939	0.271125	-10.989	4.31765e-28	9.06616e-27	down	Pa_Br
evm.TU.LG05.1318	651.356	2.53383	0.230592	10.9884	4.34786e-28	9.11996e-27	up	Pa_Br
evm.TU.LG09.2573	911.621	-2.36562	0.215292	-10.988	4.36687e-28	9.15017e-27	down	Pa_Br
evm.TU.LG05.2119	172.362	-3.17916	0.289507	-10.9813	4.7022e-28	9.84246e-27	down	Pa_Br
evm.TU.LG06.561	306.142	-2.65085	0.241455	-10.9787	4.8391e-28	1.01183e-26	down	Pa_Br
evm.TU.LG08.3330	199.381	3.54085	0.322634	10.9748	5.0512e-28	1.05507e-26	up	Pa_Br
evm.TU.LG10.2215	149.707	-4.49811	0.41036	-10.9614	5.8597e-28	1.22267e-26	down	Pa_Br
evm.TU.LG07.2727	548.948	-2.41975	0.220863	-10.9559	6.22648e-28	1.29784e-26	down	Pa_Br
evm.TU.LG10.2049	944.358	1.95914	0.178831	10.9553	6.26849e-28	1.30522e-26	up	Pa_Br
evm.TU.LG04.195	436.782	2.8915	0.264066	10.9499	6.65145e-28	1.38351e-26	up	Pa_Br
evm.TU.LG02.677	1591.28	-2.35548	0.21516	-10.9476	6.82411e-28	1.41795e-26	down	Pa_Br
evm.TU.LG09.3028	241.645	-2.71717	0.248331	-10.9417	7.27996e-28	1.51109e-26	down	Pa_Br
evm.TU.LG09.179	8387	-2.02997	0.185543	-10.9407	7.36244e-28	1.52661e-26	down	Pa_Br
evm.TU.LG04.1273	4366.15	-2.18561	0.199822	-10.9378	7.60437e-28	1.57513e-26	down	Pa_Br
evm.TU.LG01.1687	258.523	-4.51161	0.412741	-10.9308	8.20922e-28	1.69865e-26	down	Pa_Br
evm.TU.LG03.635	1321.99	-2.82246	0.258274	-10.9282	8.45254e-28	1.74718e-26	down	Pa_Br
evm.TU.LG06.302	2663.83	-2.87053	0.262679	-10.9279	8.47908e-28	1.75085e-26	down	Pa_Br
evm.TU.LG09.1850	110.591	-5.25343	0.480747	-10.9276	8.50359e-28	1.75409e-26	down	Pa_Br
evm.TU.LG01.1180	1422.74	-2.89532	0.265038	-10.9242	8.83292e-28	1.82013e-26	down	Pa_Br
evm.TU.LG10.2425	175.68	3.63902	0.333306	10.9179	9.46325e-28	1.948e-26	up	Pa_Br
evm.TU.LG06.603	446.527	2.44373	0.223859	10.9164	9.62242e-28	1.97872e-26	up	Pa_Br
evm.TU.LG06.161	103.601	5.50294	0.504305	10.9119	1.01084e-27	2.0765e-26	up	Pa_Br
evm.TU.LG08.3452	90.3601	4.31664	0.395906	10.9032	1.11283e-27	2.28366e-26	up	Pa_Br
evm.TU.LG01.844	6665.42	2.5414	0.233162	10.8997	1.15589e-27	2.36957e-26	up	Pa_Br
evm.TU.LG08.2763	753.521	-2.52973	0.232097	-10.8995	1.15919e-27	2.3739e-26	down	Pa_Br
evm.TU.LG09.2133	117.651	3.60539	0.330896	10.8958	1.20652e-27	2.46828e-26	up	Pa_Br
evm.TU.LG10.718	3523.02	-2.12565	0.195323	-10.8827	1.39306e-27	2.84696e-26	down	Pa_Br
evm.TU.LG01.1219	8142.32	-2.06965	0.190212	-10.8808	1.4235e-27	2.90619e-26	down	Pa_Br
evm.TU.LG07.2976	4528.94	-2.59183	0.238206	-10.8806	1.42623e-27	2.90877e-26	down	Pa_Br
evm.TU.LG01.1390	121.697	-5.95137	0.547116	-10.8777	1.47219e-27	2.99944e-26	down	Pa_Br
evm.TU.LG08.2815	93.5545	4.00476	0.368379	10.8713	1.57899e-27	3.21375e-26	up	Pa_Br
evm.TU.LG10.2700	104.77	-4.67035	0.430135	-10.8579	1.82996e-27	3.72072e-26	down	Pa_Br
evm.TU.LG06.228	6160.48	-2.79714	0.257641	-10.8568	1.85187e-27	3.76143e-26	down	Pa_Br
evm.TU.LG02.1347	147.364	3.56505	0.328602	10.8491	2.01328e-27	4.0851e-26	up	Pa_Br
evm.TU.LG04.286	167.399	-3.30258	0.304657	-10.8403	2.21677e-27	4.49342e-26	down	Pa_Br
evm.TU.LG06.185	156.072	3.27287	0.302055	10.8353	2.34127e-27	4.74095e-26	up	Pa_Br
evm.TU.LG09.3047	7086.29	-2.0717	0.191297	-10.8298	2.48833e-27	5.03361e-26	down	Pa_Br
evm.TU.LG05.1729	315.935	2.3504	0.217078	10.8274	2.55215e-27	5.15222e-26	up	Pa_Br
evm.TU.LG07.2789	1972.95	-2.57539	0.237858	-10.8274	2.55166e-27	5.15222e-26	down	Pa_Br
evm.TU.LG10.914	2551.1	-1.86857	0.172599	-10.8261	2.58913e-27	5.22158e-26	down	Pa_Br
evm.TU.LG09.3068	644.301	-2.36565	0.218664	-10.8187	2.80848e-27	5.65823e-26	down	Pa_Br
evm.TU.LG02.361	1043.57	1.95744	0.180995	10.8149	2.92609e-27	5.8892e-26	up	Pa_Br
evm.TU.LG05.2008	129.663	-4.04329	0.374207	-10.8049	3.26145e-27	6.55752e-26	down	Pa_Br
evm.TU.LG05.1167	231.315	-2.87671	0.266302	-10.8024	3.35155e-27	6.73188e-26	down	Pa_Br
evm.TU.LG03.165	271.078	-3.72784	0.345237	-10.7979	3.52076e-27	7.0646e-26	down	Pa_Br
evm.TU.LG01.1724	106.794	5.27723	0.489147	10.7887	3.8946e-27	7.80687e-26	up	Pa_Br
evm.TU.LG03.124	128.48	4.37643	0.40582	10.7842	4.08957e-27	8.18944e-26	up	Pa_Br
evm.TU.LG10.2218	2210.59	1.88937	0.175231	10.7821	4.18152e-27	8.36513e-26	up	Pa_Br
evm.TU.LG03.688	468.598	2.58337	0.239602	10.7819	4.19182e-27	8.37732e-26	up	Pa_Br
evm.TU.LG05.1802	145.389	-3.84701	0.356948	-10.7775	4.39727e-27	8.77908e-26	down	Pa_Br
evm.TU.LG07.3001	2142.64	-2.66731	0.2475	-10.777	4.42002e-27	8.81566e-26	down	Pa_Br
evm.TU.LG04.2461	1308.85	-2.84634	0.264121	-10.7767	4.4373e-27	8.84126e-26	down	Pa_Br
evm.TU.LG06.1737	819.064	-12.9683	1.20435	-10.7679	4.87849e-27	9.7106e-26	down	Pa_Br
evm.TU.LG04.1709	1678.87	-3.04838	0.28336	-10.758	5.43373e-27	1.0805e-25	down	Pa_Br
evm.TU.LG05.283	161.788	-3.10794	0.28895	-10.756	5.55353e-27	1.10322e-25	down	Pa_Br
evm.TU.LG03.1337	944.855	-2.18724	0.203393	-10.7537	5.69027e-27	1.12925e-25	down	Pa_Br
evm.TU.LG10.1772	83.8658	5.69305	0.529421	10.7534	5.71429e-27	1.13289e-25	up	Pa_Br
evm.TU.LG09.578	145.408	-6.29506	0.585668	-10.7485	6.02273e-27	1.19285e-25	down	Pa_Br
evm.TU.LG10.604	19888.9	-2.91705	0.271509	-10.7438	6.33528e-27	1.2535e-25	down	Pa_Br
evm.TU.LG03.1119	9786.67	1.82738	0.17017	10.7386	6.70832e-27	1.32599e-25	up	Pa_Br
evm.TU.LG04.827	823.609	2.56134	0.238547	10.7373	6.80301e-27	1.34338e-25	up	Pa_Br
evm.TU.LG01.698	232.165	-3.02616	0.281964	-10.7324	7.16734e-27	1.41391e-25	down	Pa_Br
evm.TU.LG05.1898	3059	2.55303	0.237889	10.732	7.19953e-27	1.41886e-25	up	Pa_Br
evm.TU.LG05.1053	645.177	2.21105	0.206033	10.7315	7.23919e-27	1.42526e-25	up	Pa_Br
evm.TU.LG01.1706	291.301	3.91857	0.365151	10.7314	7.251e-27	1.42617e-25	up	Pa_Br
evm.TU.LG03.151	8249.63	-2.54545	0.237297	-10.7269	7.61273e-27	1.49584e-25	down	Pa_Br
evm.TU.LG02.1140	406.893	-3.01076	0.280789	-10.7225	7.98113e-27	1.56668e-25	down	Pa_Br
evm.TU.LG03.804	921.188	3.08127	0.287422	10.7203	8.17058e-27	1.60229e-25	up	Pa_Br
evm.TU.LG06.778	426.855	-2.54515	0.237506	-10.7161	8.54897e-27	1.67484e-25	down	Pa_Br
evm.TU.LG07.2969	903.349	-1.92819	0.179964	-10.7143	8.72548e-27	1.70774e-25	down	Pa_Br
evm.TU.LG04.606	395.758	-2.62958	0.245481	-10.712	8.94465e-27	1.74891e-25	down	Pa_Br
evm.TU.LG08.3174	703.007	-2.69143	0.251323	-10.709	9.2316e-27	1.80325e-25	down	Pa_Br
evm.TU.LG01.334	876.821	4.36565	0.407854	10.704	9.75231e-27	1.90309e-25	up	Pa_Br
evm.TU.LG08.3139	254.433	-2.94927	0.275746	-10.6956	1.06716e-26	2.08043e-25	down	Pa_Br
evm.TU.LG06.3757	1980.56	-2.24468	0.209885	-10.6948	1.0767e-26	2.09699e-25	down	Pa_Br
evm.TU.LG04.858	1082.14	2.49789	0.23383	10.6825	1.22884e-26	2.39094e-25	up	Pa_Br
evm.TU.LG04.278	1475.21	-2.94729	0.275924	-10.6815	1.24216e-26	2.41449e-25	down	Pa_Br
evm.TU.LG07.379	2243.05	-2.21319	0.207334	-10.6745	1.33933e-26	2.60084e-25	down	Pa_Br
evm.TU.LG06.1283	2656.18	-2.76465	0.259103	-10.6701	1.40499e-26	2.72567e-25	down	Pa_Br
evm.TU.LG10.876	1829.13	-2.90187	0.272473	-10.6501	1.74143e-26	3.37509e-25	down	Pa_Br
evm.TU.LG01.1565	1549.23	3.0593	0.287559	10.6389	1.96468e-26	3.80406e-25	up	Pa_Br
evm.TU.LG03.827	100.398	6.61073	0.621587	10.6352	2.04297e-26	3.95179e-25	up	Pa_Br
evm.TU.LG08.2564	89.1174	-5.57056	0.523868	-10.6335	2.08124e-26	4.0219e-25	down	Pa_Br
evm.TU.LG09.2815	905.037	2.05961	0.193792	10.628	2.20876e-26	4.2642e-25	up	Pa_Br
evm.TU.LG09.2506	255.615	-4.32729	0.407233	-10.6261	2.25422e-26	4.34775e-25	down	Pa_Br
evm.TU.LG08.101	294.715	-2.46007	0.231598	-10.6222	2.34966e-26	4.52743e-25	down	Pa_Br
evm.TU.LG07.391	656.801	-2.54728	0.239989	-10.6141	2.56118e-26	4.93021e-25	down	Pa_Br
evm.TU.LG08.2713	1805.45	-2.08212	0.196465	-10.5979	3.0466e-26	5.85896e-25	down	Pa_Br
evm.TU.LG08.2201	105.273	4.55448	0.430056	10.5904	3.3009e-26	6.34187e-25	up	Pa_Br
evm.TU.LG07.2782	477.253	-2.48001	0.234333	-10.5833	3.56329e-26	6.83938e-25	down	Pa_Br
evm.TU.LG07.3272	1242.97	-2.45883	0.232353	-10.5823	3.60097e-26	6.90504e-25	down	Pa_Br
evm.TU.LG05.839	708.849	-1.95114	0.184389	-10.5817	3.62389e-26	6.9423e-25	down	Pa_Br
evm.TU.LG10.188	687.936	-3.07801	0.290961	-10.5788	3.73804e-26	7.15408e-25	down	Pa_Br
evm.TU.LG03.362	434.454	-3.261	0.30844	-10.5726	3.99441e-26	7.63738e-25	down	Pa_Br
evm.TU.LG10.2948	165.634	-3.05692	0.289212	-10.5698	4.11295e-26	7.85649e-25	down	Pa_Br
evm.TU.LG10.3042	679.562	2.75741	0.261201	10.5566	4.73276e-26	9.03176e-25	up	Pa_Br
evm.TU.LG09.2814	6800.13	-2.82619	0.268044	-10.5438	5.42808e-26	1.03487e-24	down	Pa_Br
evm.TU.LG07.150	1254.13	1.84963	0.175467	10.5412	5.58112e-26	1.06303e-24	up	Pa_Br
evm.TU.LG04.1265	404.084	3.07573	0.291854	10.5386	5.73518e-26	1.09133e-24	up	Pa_Br
evm.TU.LG04.1824	91.8324	-4.3779	0.415618	-10.5335	6.05536e-26	1.15116e-24	down	Pa_Br
evm.TU.LG06.3522	348.901	3.20093	0.304042	10.5279	6.42521e-26	1.2203e-24	up	Pa_Br
evm.TU.LG05.1832	146.048	-3.36457	0.319613	-10.527	6.48502e-26	1.23048e-24	down	Pa_Br
evm.TU.LG09.1995	187.204	2.7691	0.263077	10.5258	6.56856e-26	1.24515e-24	up	Pa_Br
evm.TU.LG09.1974	787.783	-12.9114	1.22751	-10.5184	7.11054e-26	1.3466e-24	down	Pa_Br
evm.TU.LG05.1682	362.213	-2.41983	0.230247	-10.5097	7.79325e-26	1.47449e-24	down	Pa_Br
evm.TU.LG10.2829	589.733	-2.94084	0.279826	-10.5095	7.80673e-26	1.47564e-24	down	Pa_Br
evm.TU.LG02.960	337.655	2.39005	0.227625	10.4999	8.64299e-26	1.63216e-24	up	Pa_Br
evm.TU.LG02.1518	79.1875	5.32906	0.50786	10.4932	9.28698e-26	1.7521e-24	up	Pa_Br
evm.TU.LG08.3308	85.6861	5.28853	0.504158	10.4898	9.62034e-26	1.81327e-24	up	Pa_Br
evm.TU.LG01.1515	3521.73	-2.37956	0.226878	-10.4883	9.77967e-26	1.84156e-24	down	Pa_Br
evm.TU.LG07.2825	136.303	-4.30617	0.410968	-10.4781	1.08869e-25	2.04812e-24	down	Pa_Br
evm.TU.LG02.1235	512.71	3.02618	0.288905	10.4747	1.12954e-25	2.12296e-24	up	Pa_Br
evm.TU.LG03.134	1056.41	-2.5018	0.238898	-10.4722	1.1589e-25	2.17609e-24	down	Pa_Br
evm.TU.LG03.1056	3105.67	-2.27487	0.217259	-10.4708	1.17679e-25	2.20759e-24	down	Pa_Br
evm.TU.LG04.39	174.767	-2.99056	0.285636	-10.4698	1.1884e-25	2.22727e-24	down	Pa_Br
evm.TU.LG09.1563	175.618	3.44433	0.328986	10.4695	1.19227e-25	2.23242e-24	up	Pa_Br
evm.TU.LG04.487	2087.35	-2.86513	0.273732	-10.4669	1.22548e-25	2.29245e-24	down	Pa_Br
evm.TU.LG01.1059	1186.27	-2.3263	0.222255	-10.4668	1.22667e-25	2.29252e-24	down	Pa_Br
evm.TU.LG08.2487	973.023	-2.43938	0.233122	-10.464	1.26454e-25	2.36107e-24	down	Pa_Br
evm.TU.LG04.1368	210.217	3.36389	0.321861	10.4514	1.44447e-25	2.6945e-24	up	Pa_Br
evm.TU.LG03.733	115.909	3.61872	0.346384	10.4471	1.51013e-25	2.81434e-24	up	Pa_Br
evm.TU.LG09.3311	98.148	6.78244	0.649332	10.4453	1.5404e-25	2.86806e-24	up	Pa_Br
evm.TU.LG10.2423	179.218	-2.9865	0.286099	-10.4387	1.65105e-25	3.07119e-24	down	Pa_Br
evm.TU.LG03.659	454.363	-10.3688	0.993834	-10.4331	1.75014e-25	3.25248e-24	down	Pa_Br
evm.TU.LG01.423	1667.22	-2.91278	0.27924	-10.4311	1.78857e-25	3.32079e-24	down	Pa_Br
evm.TU.LG05.1797	653.449	-12.6416	1.21243	-10.4267	1.87265e-25	3.47366e-24	down	Pa_Br
evm.TU.LG07.3337	209.81	-2.88926	0.277283	-10.4199	2.01218e-25	3.729e-24	down	Pa_Br
evm.TU.LG01.994	308.409	-9.2624	0.889049	-10.4183	2.04549e-25	3.7872e-24	down	Pa_Br
evm.TU.LG04.1082	841.661	2.94731	0.282933	10.417	2.07384e-25	3.83611e-24	up	Pa_Br
evm.TU.LG09.2169	231.089	-3.50564	0.336869	-10.4065	2.31519e-25	4.27859e-24	down	Pa_Br
evm.TU.LG04.637	1213.13	-3.41973	0.328645	-10.4055	2.33903e-25	4.31862e-24	down	Pa_Br
evm.TU.LG05.641	355.597	3.18652	0.306242	10.4053	2.34609e-25	4.32764e-24	up	Pa_Br
evm.TU.LG04.2151	532.89	2.91336	0.280106	10.4009	2.45557e-25	4.52539e-24	up	Pa_Br
evm.TU.LG01.1086	602.501	-2.76409	0.265922	-10.3944	2.63014e-25	4.84263e-24	down	Pa_Br
evm.TU.LG06.3582	2017.15	1.91795	0.18453	10.3937	2.64811e-25	4.87119e-24	up	Pa_Br
evm.TU.LG04.2248	77.5145	4.96739	0.478319	10.3851	2.8992e-25	5.32815e-24	up	Pa_Br
evm.TU.LG10.797	72.9526	5.23689	0.504335	10.3838	2.9399e-25	5.39797e-24	up	Pa_Br
evm.TU.LG03.628	167.391	-3.54846	0.341758	-10.383	2.96426e-25	5.43766e-24	down	Pa_Br
evm.TU.LG01.1717	148.495	-3.14209	0.302873	-10.3743	3.24683e-25	5.95054e-24	down	Pa_Br
evm.TU.LG07.3259	911.74	-1.92087	0.185174	-10.3733	3.27908e-25	6.0041e-24	down	Pa_Br
evm.TU.LG06.1274	265.39	-2.3088	0.222614	-10.3713	3.34945e-25	6.12731e-24	down	Pa_Br
evm.TU.LG05.1745	1155.38	-2.32689	0.224384	-10.3701	3.3918e-25	6.19908e-24	down	Pa_Br
evm.TU.LG09.2460	160.322	3.91062	0.377117	10.3698	3.40272e-25	6.21332e-24	up	Pa_Br
evm.TU.LG10.3195	12175.1	-2.54503	0.245524	-10.3657	3.55015e-25	6.47659e-24	down	Pa_Br
evm.TU.LG05.651	437.026	-10.3255	0.996224	-10.3646	3.5917e-25	6.54637e-24	down	Pa_Br
evm.TU.LG06.775	1024.21	-3.44953	0.332912	-10.3617	3.70396e-25	6.74481e-24	down	Pa_Br
evm.TU.LG03.837	2683.64	-2.84899	0.274981	-10.3607	3.74294e-25	6.80956e-24	down	Pa_Br
evm.TU.LG03.419	217.667	-2.66177	0.257071	-10.3542	4.00527e-25	7.28014e-24	down	Pa_Br
evm.TU.LG10.2246	1466.09	1.887	0.182257	10.3535	4.03387e-25	7.32543e-24	up	Pa_Br
evm.TU.LG07.3008	671.073	-1.90327	0.183832	-10.3533	4.04228e-25	7.33401e-24	down	Pa_Br
evm.TU.LG07.3412	124.179	3.05704	0.295278	10.3531	4.05195e-25	7.34486e-24	up	Pa_Br
evm.TU.LG02.1344	8375.31	-2.00775	0.194012	-10.3486	4.24729e-25	7.69192e-24	down	Pa_Br
evm.TU.LG05.2279	109.12	-4.10486	0.396814	-10.3445	4.43016e-25	8.01581e-24	down	Pa_Br
evm.TU.LG02.716	465.492	12.4854	1.20823	10.3337	4.96272e-25	8.97125e-24	up	Pa_Br
evm.TU.LG10.3172	9319.33	-1.92235	0.186205	-10.3238	5.50076e-25	9.93484e-24	down	Pa_Br
evm.TU.LG04.1981	1950.18	-3.59791	0.348517	-10.3235	5.51787e-25	9.9567e-24	down	Pa_Br
evm.TU.LG05.350	278.589	2.37933	0.230577	10.319	5.77954e-25	1.04194e-23	up	Pa_Br
evm.TU.LG08.2985	105.772	-4.53837	0.439852	-10.3179	5.84639e-25	1.05304e-23	down	Pa_Br
evm.TU.LG01.1552	272.48	3.06136	0.296833	10.3134	6.12892e-25	1.10293e-23	up	Pa_Br
evm.TU.LG08.522	939.89	-3.36657	0.326693	-10.305	6.6903e-25	1.20286e-23	down	Pa_Br
evm.TU.LG06.1242	142.115	2.87836	0.279408	10.3016	6.92647e-25	1.2442e-23	up	Pa_Br
evm.TU.LG04.696	764.629	-1.91027	0.185559	-10.2947	7.44483e-25	1.33611e-23	down	Pa_Br
evm.TU.LG05.701	82.5864	3.96738	0.385451	10.2928	7.59071e-25	1.36106e-23	up	Pa_Br
evm.TU.LG03.1682	212.727	3.79476	0.368825	10.2888	7.91528e-25	1.41798e-23	up	Pa_Br
evm.TU.LG02.597	1737.92	-3.23772	0.314755	-10.2865	8.10804e-25	1.4512e-23	down	Pa_Br
evm.TU.LG10.2482	609.037	-2.1834	0.212352	-10.282	8.49344e-25	1.51881e-23	down	Pa_Br
evm.TU.LG07.309	250.225	-8.95637	0.871158	-10.281	8.58399e-25	1.53363e-23	down	Pa_Br
evm.TU.LG03.1497	75.353	5.28298	0.514266	10.2729	9.33826e-25	1.66539e-23	up	Pa_Br
evm.TU.LG02.581	1478.01	2.54296	0.247541	10.2729	9.33569e-25	1.66539e-23	up	Pa_Br
evm.TU.LG05.1106	238.414	-2.51931	0.245341	-10.2686	9.7621e-25	1.73942e-23	down	Pa_Br
evm.TU.LG07.3327	474.735	-2.58286	0.25181	-10.2572	1.09868e-24	1.95588e-23	down	Pa_Br
evm.TU.LG04.1328	666.014	2.26235	0.220569	10.2569	1.10206e-24	1.96015e-23	up	Pa_Br
evm.TU.LG01.1166	674.24	-2.344	0.228652	-10.2514	1.16638e-24	2.07269e-23	down	Pa_Br
evm.TU.LG07.2050	81.4682	5.48944	0.535636	10.2485	1.20241e-24	2.13481e-23	up	Pa_Br
evm.TU.LG10.680	126.424	-3.4417	0.336051	-10.2416	1.29058e-24	2.28932e-23	down	Pa_Br
evm.TU.LG07.2359	272.191	2.40395	0.234807	10.238	1.33993e-24	2.37473e-23	up	Pa_Br
evm.TU.LG03.1282	1104.44	-2.67482	0.261478	-10.2296	1.46062e-24	2.58632e-23	down	Pa_Br
evm.TU.LG02.234	316.802	-2.57978	0.252362	-10.2225	1.57167e-24	2.78049e-23	down	Pa_Br
evm.TU.LG05.1665	3211.21	2.0781	0.203637	10.2049	1.88496e-24	3.33177e-23	up	Pa_Br
evm.TU.LG05.2261	526.87	-2.9208	0.286522	-10.194	2.10976e-24	3.72581e-23	down	Pa_Br
evm.TU.LG02.1020	4869.49	-2.92818	0.287339	-10.1907	2.18255e-24	3.85094e-23	down	Pa_Br
evm.TU.LG03.1507	93.6088	-4.19814	0.412058	-10.1882	2.23792e-24	3.94514e-23	down	Pa_Br
evm.TU.LG03.1072	299.047	-2.88955	0.283636	-10.1875	2.25462e-24	3.97104e-23	down	Pa_Br
evm.TU.LG10.3153	293.515	2.92957	0.287709	10.1824	2.37637e-24	4.18178e-23	up	Pa_Br
evm.TU.LG02.975	1257.99	-2.23084	0.219138	-10.1801	2.43374e-24	4.27518e-23	down	Pa_Br
evm.TU.LG05.2177	404.295	-2.57967	0.253403	-10.1801	2.43251e-24	4.27518e-23	down	Pa_Br
evm.TU.LG04.1351	638.922	-1.88044	0.18474	-10.1788	2.46462e-24	4.32559e-23	down	Pa_Br
evm.TU.LG07.3014	478.263	-2.4196	0.237752	-10.177	2.51206e-24	4.40496e-23	down	Pa_Br
evm.TU.LG01.990	207.445	2.7069	0.266116	10.1719	2.64721e-24	4.63786e-23	up	Pa_Br
evm.TU.LG04.1157	8789.96	-2.53596	0.249406	-10.168	2.75529e-24	4.82297e-23	down	Pa_Br
evm.TU.LG08.3291	109.943	3.28318	0.322911	10.1674	2.77069e-24	4.84566e-23	up	Pa_Br
evm.TU.LG08.2989	5072.5	-3.94879	0.388493	-10.1644	2.85973e-24	4.99698e-23	down	Pa_Br
evm.TU.LG04.2539	4985.96	2.50267	0.246269	10.1623	2.92046e-24	5.09863e-23	up	Pa_Br
evm.TU.LG05.1055	253.092	-2.40369	0.236541	-10.1618	2.93465e-24	5.1189e-23	down	Pa_Br
evm.TU.LG03.1598	262.639	3.57651	0.352177	10.1554	3.13399e-24	5.46183e-23	up	Pa_Br
evm.TU.LG05.2282	482.262	-2.84351	0.280017	-10.1548	3.1555e-24	5.4945e-23	down	Pa_Br
evm.TU.LG04.779	1450.3	-2.48592	0.245034	-10.1452	3.48053e-24	6.05515e-23	down	Pa_Br
evm.TU.LG01.1040	318.232	2.55783	0.252204	10.1419	3.59941e-24	6.25648e-23	up	Pa_Br
evm.TU.LG05.1568	1623.29	-2.32608	0.229446	-10.1378	3.75322e-24	6.51815e-23	down	Pa_Br
evm.TU.LG02.641	1362.2	2.56273	0.252801	10.1374	3.77188e-24	6.54484e-23	up	Pa_Br
evm.TU.LG04.284	16039	-1.74207	0.17186	-10.1366	3.80244e-24	6.58636e-23	down	Pa_Br
evm.TU.LG10.148	732.79	-1.82375	0.179917	-10.1366	3.80065e-24	6.58636e-23	down	Pa_Br
evm.TU.LG09.1545	2802.36	-2.02056	0.199404	-10.133	3.94381e-24	6.8253e-23	down	Pa_Br
evm.TU.LG07.3000	502.022	-2.42753	0.239605	-10.1314	4.0089e-24	6.93192e-23	down	Pa_Br
evm.TU.LG05.968	133.494	2.90831	0.287223	10.1256	4.25212e-24	7.34608e-23	up	Pa_Br
evm.TU.LG02.1348	88.1356	-4.67684	0.461905	-10.1251	4.27451e-24	7.37835e-23	down	Pa_Br
evm.TU.LG10.2370	1178.6	-2.15572	0.212913	-10.1249	4.28605e-24	7.39185e-23	down	Pa_Br
evm.TU.LG09.2324	751.57	-1.94313	0.191993	-10.1208	4.46542e-24	7.69454e-23	down	Pa_Br
evm.TU.LG03.342	2048.21	-2.14124	0.211595	-10.1195	4.52629e-24	7.79267e-23	down	Pa_Br
evm.TU.LG07.3223	84.6135	-4.48914	0.443625	-10.1192	4.54001e-24	7.80952e-23	down	Pa_Br
evm.TU.LG04.2263	85.9887	-6.01325	0.594368	-10.117	4.64201e-24	7.97808e-23	down	Pa_Br
evm.TU.LG02.829	1681.99	-2.03958	0.201763	-10.1088	5.05212e-24	8.67542e-23	down	Pa_Br
evm.TU.LG05.1442	511.508	2.38789	0.236243	10.1078	5.10411e-24	8.75714e-23	up	Pa_Br
evm.TU.LG06.1872	229.485	3.34841	0.331347	10.1055	5.22546e-24	8.9576e-23	up	Pa_Br
evm.TU.LG03.953	956.455	-2.27908	0.225683	-10.0986	5.60227e-24	9.59528e-23	down	Pa_Br
evm.TU.LG04.2083	705.551	-3.03062	0.300294	-10.0922	5.98203e-24	1.02369e-22	down	Pa_Br
evm.TU.LG03.116	2179.46	-2.0399	0.202365	-10.0803	6.75196e-24	1.15445e-22	down	Pa_Br
evm.TU.LG04.2315	107.317	3.83692	0.380675	10.0793	6.82393e-24	1.16576e-22	up	Pa_Br
evm.TU.LG04.2437	749.222	-2.28445	0.226676	-10.0781	6.90771e-24	1.17905e-22	down	Pa_Br
evm.TU.LG06.3583	2199.23	-2.4006	0.238274	-10.075	7.12814e-24	1.21563e-22	down	Pa_Br
evm.TU.LG03.1255	178.983	-2.93283	0.291479	-10.0619	8.14161e-24	1.38728e-22	down	Pa_Br
evm.TU.LG04.72	497.08	-3.74778	0.372523	-10.0605	8.25554e-24	1.40549e-22	down	Pa_Br
evm.TU.LG04.1446	97.8079	-3.49598	0.347505	-10.0602	8.27885e-24	1.40825e-22	down	Pa_Br
evm.TU.LG02.66	108.287	3.47651	0.345587	10.0597	8.32225e-24	1.41443e-22	up	Pa_Br
evm.TU.LG05.177	288.988	-2.20305	0.219043	-10.0576	8.50365e-24	1.44402e-22	down	Pa_Br
evm.TU.LG09.2581	293.284	-3.19123	0.317413	-10.0539	8.83117e-24	1.49836e-22	down	Pa_Br
evm.TU.LG07.2834	1385.9	-1.68776	0.168074	-10.0417	9.98944e-24	1.69344e-22	down	Pa_Br
evm.TU.LG05.504	497.485	-2.40196	0.239241	-10.0399	1.01775e-23	1.72385e-22	down	Pa_Br
evm.TU.LG10.1832	16710.7	-3.06867	0.305708	-10.0379	1.03841e-23	1.75735e-22	down	Pa_Br
evm.TU.LG04.2472	137.69	2.75614	0.274678	10.0341	1.07993e-23	1.82605e-22	up	Pa_Br
evm.TU.LG06.3911	150.231	3.06121	0.305109	10.0332	1.08962e-23	1.84088e-22	up	Pa_Br
evm.TU.LG09.2140	162.666	2.66052	0.265228	10.031	1.11334e-23	1.87935e-22	up	Pa_Br
evm.TU.LG05.1179	387.895	2.55874	0.255256	10.0242	1.19286e-23	2.01188e-22	up	Pa_Br
evm.TU.LG09.361	320.243	2.19339	0.218833	10.0231	1.20638e-23	2.03296e-22	up	Pa_Br
evm.TU.LG09.2223	38794.3	-2.68686	0.268112	-10.0214	1.22731e-23	2.06647e-22	down	Pa_Br
evm.TU.LG04.1620	2758.36	-2.86248	0.285651	-10.0209	1.23373e-23	2.07553e-22	down	Pa_Br
evm.TU.LG02.1318	73.2024	4.57575	0.456782	10.0174	1.27852e-23	2.14906e-22	up	Pa_Br
evm.TU.LG10.2483	147.334	4.06948	0.40636	10.0145	1.31677e-23	2.21148e-22	up	Pa_Br
evm.TU.LG02.80	883.286	-2.17559	0.217248	-10.0143	1.3191e-23	2.21353e-22	down	Pa_Br
evm.TU.LG03.365	467.932	-3.7485	0.374399	-10.012	1.34937e-23	2.26241e-22	down	Pa_Br
evm.TU.LG06.733	2233.93	-2.5985	0.259557	-10.0113	1.3599e-23	2.27815e-22	down	Pa_Br
evm.TU.LG08.3559	7436.22	-2.70068	0.269876	-10.0071	1.41803e-23	2.37352e-22	down	Pa_Br
evm.TU.LG04.818	125.26	-3.86604	0.38636	-10.0063	1.42979e-23	2.3912e-22	down	Pa_Br
evm.TU.LG09.2129	12085.7	-3.30254	0.33006	-10.0059	1.43605e-23	2.39965e-22	down	Pa_Br
evm.TU.LG02.1216	455.478	2.48129	0.248055	10.003	1.47873e-23	2.46889e-22	up	Pa_Br
evm.TU.LG04.1285	119.209	-6.65652	0.665479	-10.0026	1.48453e-23	2.4765e-22	down	Pa_Br
evm.TU.LG03.1188	649.523	2.42707	0.242844	9.99437	1.61302e-23	2.6886e-22	up	Pa_Br
evm.TU.LG10.697	765.921	1.87778	0.188004	9.98801	1.71997e-23	2.86446e-22	up	Pa_Br
evm.TU.LG08.3528	851.866	-2.65505	0.265924	-9.98426	1.78629e-23	2.97241e-22	down	Pa_Br
evm.TU.LG06.3664	78.1635	4.60492	0.461232	9.98395	1.79187e-23	2.97921e-22	up	Pa_Br
evm.TU.LG01.41	121.573	-3.07106	0.307786	-9.97791	1.90429e-23	3.16348e-22	down	Pa_Br
evm.TU.LG08.2918	83.7469	3.80203	0.381092	9.97667	1.92825e-23	3.20061e-22	up	Pa_Br
evm.TU.LG06.3672	223.508	-3.81566	0.382508	-9.97538	1.9535e-23	3.23981e-22	down	Pa_Br
evm.TU.LG10.2783	9282.35	-3.09674	0.310454	-9.97488	1.96343e-23	3.25357e-22	down	Pa_Br
evm.TU.LG04.1345	559.963	-2.1661	0.217166	-9.97439	1.97306e-23	3.2668e-22	down	Pa_Br
evm.TU.LG07.3568	704.152	-11.7888	1.18213	-9.97252	2.01061e-23	3.32621e-22	down	Pa_Br
evm.TU.LG06.952	124.728	3.21528	0.322449	9.97142	2.03292e-23	3.36032e-22	up	Pa_Br
evm.TU.LG08.3494	504.619	2.56612	0.257371	9.97051	2.05166e-23	3.38848e-22	up	Pa_Br
evm.TU.LG08.3520	218.575	-2.44261	0.244985	-9.97043	2.05347e-23	3.38865e-22	down	Pa_Br
evm.TU.LG07.2634	500.07	-2.68858	0.269735	-9.96749	2.11499e-23	3.48727e-22	down	Pa_Br
evm.TU.LG04.1834	180.663	8.69162	0.87224	9.96471	2.17507e-23	3.58336e-22	up	Pa_Br
evm.TU.LG01.1336	190.711	2.56461	0.25755	9.9577	2.33404e-23	3.84209e-22	up	Pa_Br
evm.TU.LG07.3188	128.487	7.21663	0.726341	9.93561	2.91401e-23	4.79281e-22	up	Pa_Br
evm.TU.LG02.1432	72.7154	4.20732	0.423466	9.93545	2.91861e-23	4.79642e-22	up	Pa_Br
evm.TU.LG02.830	140.72	-5.12942	0.516356	-9.93388	2.96485e-23	4.86838e-22	down	Pa_Br
evm.TU.LG05.2115	221.407	-3.45049	0.347355	-9.9336	2.97318e-23	4.87802e-22	down	Pa_Br
evm.TU.LG08.3022	2483.02	-2.08099	0.209565	-9.93005	3.08109e-23	5.05091e-22	down	Pa_Br
evm.TU.LG04.1681	367.825	2.35925	0.237643	9.92774	3.15321e-23	5.16487e-22	up	Pa_Br
evm.TU.LG10.1785	3284.72	1.8592	0.187305	9.92606	3.20668e-23	5.24813e-22	up	Pa_Br
evm.TU.LG03.354	247.753	-2.50435	0.252314	-9.92553	3.22395e-23	5.27206e-22	down	Pa_Br
evm.TU.LG01.989	167.01	2.54002	0.255961	9.92343	3.29227e-23	5.37936e-22	up	Pa_Br
evm.TU.LG10.3269	3599.06	2.02241	0.203927	9.91731	3.50065e-23	5.71514e-22	up	Pa_Br
evm.TU.LG05.36	1188.23	1.95592	0.197284	9.91427	3.60901e-23	5.88722e-22	up	Pa_Br
evm.TU.LG06.209	447.698	-2.37667	0.239919	-9.90613	3.91522e-23	6.3815e-22	down	Pa_Br
evm.TU.LG02.905	3471.21	1.88375	0.190209	9.90356	4.01735e-23	6.54259e-22	up	Pa_Br
evm.TU.LG06.3933	6048.5	-2.30777	0.233081	-9.90113	4.11584e-23	6.6975e-22	down	Pa_Br
evm.TU.LG06.1239	206.519	-3.56621	0.360321	-9.89732	4.27586e-23	6.95221e-22	down	Pa_Br
evm.TU.LG06.1040	7012.1	-1.71595	0.173476	-9.89158	4.52834e-23	7.35671e-22	down	Pa_Br
evm.TU.LG06.391	1850.95	2.05249	0.207533	9.88995	4.60249e-23	7.47106e-22	up	Pa_Br
evm.TU.LG03.1237	238.109	-3.4842	0.352315	-9.88944	4.62595e-23	7.50303e-22	down	Pa_Br
evm.TU.LG06.3622	149.893	-3.33808	0.337862	-9.88	5.08309e-23	8.23776e-22	down	Pa_Br
evm.TU.LG05.1123	83.812	-4.05661	0.410595	-9.87984	5.09139e-23	8.24448e-22	down	Pa_Br
evm.TU.LG01.1230	1430.34	1.83181	0.185859	9.85593	6.46128e-23	1.04542e-21	up	Pa_Br
evm.TU.LG06.154	323.945	-3.04352	0.308889	-9.85314	6.64368e-23	1.07406e-21	down	Pa_Br
evm.TU.LG08.417	7646.32	-2.39482	0.243091	-9.85154	6.75037e-23	1.09042e-21	down	Pa_Br
evm.TU.LG02.926	448.665	2.88187	0.292626	9.84828	6.97239e-23	1.12537e-21	up	Pa_Br
evm.TU.LG06.294	98.0095	-4.10766	0.417126	-9.84752	7.0256e-23	1.13304e-21	down	Pa_Br
evm.TU.LG07.290	443.088	-2.41743	0.245563	-9.84446	7.24297e-23	1.16715e-21	down	Pa_Br
evm.TU.LG05.170	82.7383	3.42421	0.347928	9.84171	7.44334e-23	1.19847e-21	up	Pa_Br
evm.TU.LG10.2053	2099.69	1.72737	0.175554	9.83954	7.60558e-23	1.2236e-21	up	Pa_Br
evm.TU.LG03.1621	1331.95	-2.25898	0.229637	-9.83719	7.78588e-23	1.25159e-21	down	Pa_Br
evm.TU.LG09.2636	115.605	-3.47258	0.353009	-9.83708	7.79435e-23	1.25194e-21	down	Pa_Br
evm.TU.LG08.2991	745.47	-1.97724	0.201012	-9.83642	7.8452e-23	1.25818e-21	down	Pa_Br
evm.TU.LG04.2498	69.8334	-4.63836	0.47155	-9.83641	7.84583e-23	1.25818e-21	down	Pa_Br
evm.TU.LG10.1070	520.045	1.90012	0.193183	9.83583	7.8918e-23	1.26453e-21	up	Pa_Br
evm.TU.LG01.410	248.35	-3.11651	0.317076	-9.82892	8.45226e-23	1.35325e-21	down	Pa_Br
evm.TU.LG09.3184	1460.23	-2.80676	0.285611	-9.82723	8.59508e-23	1.37501e-21	down	Pa_Br
evm.TU.LG04.833	1817.56	-2.32946	0.237141	-9.82309	8.95562e-23	1.43153e-21	down	Pa_Br
evm.TU.LG04.2366	1330.48	-2.45935	0.250437	-9.82024	9.21242e-23	1.4714e-21	down	Pa_Br
evm.TU.LG04.2274	349.171	-2.14108	0.218131	-9.81554	9.6516e-23	1.54031e-21	down	Pa_Br
evm.TU.LG02.1002	639.183	2.00374	0.204151	9.81501	9.70316e-23	1.54729e-21	up	Pa_Br
evm.TU.LG02.219	6404.57	-2.98676	0.304321	-9.81448	9.75415e-23	1.55418e-21	down	Pa_Br
evm.TU.LG03.281	283.032	-2.85885	0.291552	-9.80563	1.06478e-22	1.69521e-21	down	Pa_Br
evm.TU.LG08.3333	2079.1	-1.8936	0.193145	-9.80407	1.08136e-22	1.72023e-21	down	Pa_Br
evm.TU.LG10.800	1279.05	2.25995	0.230525	9.80348	1.08775e-22	1.72902e-21	up	Pa_Br
evm.TU.LG10.2708	1602.42	-2.71536	0.277187	-9.79616	1.1695e-22	1.85746e-21	down	Pa_Br
evm.TU.LG07.3070	91.2038	-4.00635	0.409012	-9.79518	1.18092e-22	1.87411e-21	down	Pa_Br
evm.TU.LG09.2343	996.318	-2.10792	0.215204	-9.79499	1.18304e-22	1.87597e-21	down	Pa_Br
evm.TU.LG09.430	254.892	-9.00727	0.919779	-9.79286	1.20824e-22	1.9144e-21	down	Pa_Br
evm.TU.LG01.479	1427.22	-1.94278	0.198442	-9.79017	1.24084e-22	1.96449e-21	down	Pa_Br
evm.TU.LG02.461	77.8597	3.80607	0.38932	9.77621	1.42438e-22	2.25329e-21	up	Pa_Br
evm.TU.LG04.77	65.7622	4.85156	0.49636	9.77426	1.45209e-22	2.29529e-21	up	Pa_Br
evm.TU.LG08.3135	118.037	-2.95069	0.301983	-9.77104	1.49911e-22	2.36774e-21	down	Pa_Br
evm.TU.LG01.1443	317.341	-2.51426	0.257796	-9.7529	1.79271e-22	2.82921e-21	down	Pa_Br
evm.TU.LG03.848	846.962	-1.96157	0.201151	-9.75172	1.81367e-22	2.86002e-21	down	Pa_Br
evm.TU.LG09.494	305.379	2.31829	0.237806	9.74865	1.86943e-22	2.94561e-21	up	Pa_Br
evm.TU.LG08.3202	73.8552	-4.97097	0.510014	-9.74675	1.90476e-22	2.99891e-21	down	Pa_Br
evm.TU.LG07.2706	890.989	2.29871	0.235887	9.74495	1.93866e-22	3.04986e-21	up	Pa_Br
evm.TU.LG10.2498	1749.84	-2.18539	0.224383	-9.73957	2.04411e-22	3.21322e-21	down	Pa_Br
evm.TU.LG05.287	94.2906	-4.01748	0.412543	-9.73832	2.06945e-22	3.25048e-21	down	Pa_Br
evm.TU.LG08.2238	482.331	-2.36273	0.242668	-9.73649	2.10712e-22	3.30703e-21	down	Pa_Br
evm.TU.LG08.2165	853.216	2.03266	0.208779	9.73593	2.11863e-22	3.32247e-21	up	Pa_Br
evm.TU.LG07.3184	82.1425	3.37868	0.347185	9.73165	2.20975e-22	3.46263e-21	up	Pa_Br
evm.TU.LG05.180	136.734	3.14762	0.323451	9.73136	2.21604e-22	3.46976e-21	up	Pa_Br
evm.TU.LG05.1087	166.984	-2.85919	0.29388	-9.72912	2.26546e-22	3.54435e-21	down	Pa_Br
evm.TU.LG02.1241	1023.05	-2.00003	0.205596	-9.728	2.29057e-22	3.58082e-21	down	Pa_Br
evm.TU.LG06.578	928.045	1.67584	0.172372	9.72223	2.42415e-22	3.78667e-21	up	Pa_Br
evm.TU.LG10.2474	149.785	3.66201	0.376697	9.72136	2.44482e-22	3.81596e-21	up	Pa_Br
evm.TU.LG08.572	3725.92	-1.99444	0.205188	-9.72003	2.47708e-22	3.86328e-21	down	Pa_Br
evm.TU.LG10.150	1235.88	-2.88338	0.296748	-9.71661	2.56161e-22	3.99198e-21	down	Pa_Br
evm.TU.LG07.2407	277.679	-2.31881	0.238749	-9.71231	2.67218e-22	4.16103e-21	down	Pa_Br
evm.TU.LG03.899	972.828	-2.48106	0.255662	-9.70446	2.8859e-22	4.4903e-21	down	Pa_Br
evm.TU.LG07.2333	145.496	-3.39699	0.350213	-9.69978	3.0216e-22	4.69778e-21	down	Pa_Br
evm.TU.LG01.1116	231.002	-2.43131	0.250788	-9.69467	3.17674e-22	4.93512e-21	down	Pa_Br
evm.TU.LG08.3123	84.0571	-3.92047	0.404411	-9.69428	3.18865e-22	4.94975e-21	down	Pa_Br
evm.TU.LG06.485	664.764	-2.73282	0.282115	-9.68692	3.42713e-22	5.31579e-21	down	Pa_Br
evm.TU.LG02.139	418.496	2.18068	0.225121	9.68667	3.43549e-22	5.32461e-21	up	Pa_Br
evm.TU.LG08.3025	2074.48	2.09625	0.216436	9.68534	3.48038e-22	5.38998e-21	up	Pa_Br
evm.TU.LG06.754	10771.7	-3.14754	0.325061	-9.68292	3.56377e-22	5.51482e-21	down	Pa_Br
evm.TU.LG10.2153	1349.43	-1.88508	0.194705	-9.68173	3.6055e-22	5.57507e-21	down	Pa_Br
evm.TU.LG05.1056	106.072	7.50781	0.775486	9.68143	3.61627e-22	5.58738e-21	up	Pa_Br
evm.TU.LG05.708	963.576	-2.53066	0.261419	-9.68049	3.6495e-22	5.63435e-21	down	Pa_Br
evm.TU.LG01.1046	173.934	2.50601	0.258882	9.68012	3.66268e-22	5.65031e-21	up	Pa_Br
evm.TU.LG03.63	1796.92	-1.91796	0.198193	-9.67723	3.76786e-22	5.80806e-21	down	Pa_Br
evm.TU.LG02.185	1797	-2.98077	0.308062	-9.67587	3.81839e-22	5.88138e-21	down	Pa_Br
evm.TU.LG09.3211	1635.22	1.6674	0.172338	9.67516	3.84483e-22	5.91753e-21	up	Pa_Br
evm.TU.LG10.2162	154.883	2.70154	0.279274	9.67343	3.91053e-22	6.01399e-21	up	Pa_Br
evm.TU.LG04.1701	621.906	-2.1013	0.217281	-9.67086	4.01013e-22	6.1624e-21	down	Pa_Br
evm.TU.LG05.1678	95.1139	-3.97986	0.411647	-9.66812	4.11876e-22	6.32444e-21	down	Pa_Br
evm.TU.LG02.852	168.635	3.35788	0.347343	9.66733	4.15062e-22	6.36845e-21	up	Pa_Br
evm.TU.LG04.2550	86.9436	-6.42873	0.665172	-9.66477	4.25582e-22	6.52482e-21	down	Pa_Br
evm.TU.LG07.3050	455.137	-2.25919	0.233763	-9.66442	4.27023e-22	6.54187e-21	down	Pa_Br
evm.TU.LG02.1180	5408.86	-3.6789	0.380838	-9.66001	4.45842e-22	6.82491e-21	down	Pa_Br
evm.TU.LG03.1033	439.576	-2.19374	0.227187	-9.65608	4.63274e-22	7.08631e-21	down	Pa_Br
evm.TU.LG03.930	897.769	-2.39309	0.247836	-9.65596	4.63776e-22	7.08854e-21	down	Pa_Br
evm.TU.LG05.2344	105.4	-6.99072	0.724015	-9.65549	4.65936e-22	7.11607e-21	down	Pa_Br
evm.TU.LG01.182	3198.33	-2.28122	0.236368	-9.65116	4.8601e-22	7.41698e-21	down	Pa_Br
evm.TU.LG02.1353	440.875	-3.76618	0.390256	-9.65054	4.88986e-22	7.45666e-21	down	Pa_Br
evm.TU.LG07.2533	841.745	-1.83018	0.189721	-9.64671	5.07579e-22	7.73426e-21	down	Pa_Br
evm.TU.LG03.1379	848.597	-1.74226	0.180622	-9.64589	5.11668e-22	7.7906e-21	down	Pa_Br
evm.TU.LG09.2339	285.536	2.59662	0.269292	9.6424	5.29344e-22	8.05356e-21	up	Pa_Br
evm.TU.LG08.3019	573.492	-2.31511	0.240163	-9.63971	5.43402e-22	8.26112e-21	down	Pa_Br
evm.TU.LG09.2349	1344.87	-2.94843	0.305873	-9.63942	5.44976e-22	8.27873e-21	down	Pa_Br
evm.TU.LG02.137	5695.92	-1.79759	0.186527	-9.63717	5.57006e-22	8.45501e-21	down	Pa_Br
evm.TU.LG08.53	706.527	-1.88046	0.195321	-9.62753	6.11843e-22	9.28032e-21	down	Pa_Br
evm.TU.LG09.531	5966.55	-1.92672	0.20021	-9.6235	6.36285e-22	9.64369e-21	down	Pa_Br
evm.TU.LG10.3233	2544.45	-4.00079	0.415896	-9.6197	6.60231e-22	9.999e-21	down	Pa_Br
evm.TU.LG02.1542	562.611	-2.68902	0.279648	-9.61573	6.86233e-22	1.03849e-20	down	Pa_Br
evm.TU.LG05.2051	523.081	-11.3602	1.18158	-9.61443	6.94917e-22	1.05083e-20	down	Pa_Br
evm.TU.LG05.1352	252.245	2.20135	0.228965	9.61432	6.95652e-22	1.05114e-20	up	Pa_Br
evm.TU.LG07.3237	276.226	2.36297	0.24596	9.60711	7.46169e-22	1.12662e-20	up	Pa_Br
evm.TU.LG01.1019	3520.19	-2.97257	0.309462	-9.60561	7.57076e-22	1.14222e-20	down	Pa_Br
evm.TU.LG07.2729	83.0796	3.60551	0.375367	9.60529	7.59432e-22	1.14491e-20	up	Pa_Br
evm.TU.LG10.2610	81.9089	-4.2506	0.442593	-9.60385	7.70095e-22	1.1601e-20	down	Pa_Br
evm.TU.LG04.545	9629.84	-2.28587	0.238155	-9.59823	8.13273e-22	1.22422e-20	down	Pa_Br
evm.TU.LG10.2203	99.531	-4.96265	0.517114	-9.59682	8.24473e-22	1.24014e-20	down	Pa_Br
evm.TU.LG07.3326	3293.94	-2.75831	0.287536	-9.5929	8.56474e-22	1.2873e-20	down	Pa_Br
evm.TU.LG07.89	82.8129	3.30133	0.344214	9.59092	8.72998e-22	1.31115e-20	up	Pa_Br
evm.TU.LG05.1353	224.264	2.56833	0.267808	9.59018	8.79273e-22	1.31957e-20	up	Pa_Br
evm.TU.LG09.2614	1183.32	-1.70837	0.178168	-9.58853	8.93468e-22	1.33987e-20	down	Pa_Br
evm.TU.LG07.3493	119.952	3.44187	0.359036	9.58642	9.11965e-22	1.36657e-20	up	Pa_Br
evm.TU.LG03.1234	630.805	2.22564	0.232217	9.58433	9.3063e-22	1.39349e-20	up	Pa_Br
evm.TU.LG10.2619	32730.3	-2.54737	0.26585	-9.582	9.51828e-22	1.42416e-20	down	Pa_Br
evm.TU.LG06.1769	218.286	3.18517	0.332486	9.57987	9.71698e-22	1.4528e-20	up	Pa_Br
evm.TU.LG09.2554	1739.44	1.7305	0.180672	9.57812	9.88296e-22	1.4765e-20	up	Pa_Br
evm.TU.LG10.719	576.501	-2.1473	0.224346	-9.57138	1.05491e-21	1.57484e-20	down	Pa_Br
evm.TU.LG01.528	569.017	-1.97891	0.206822	-9.5682	1.0878e-21	1.62272e-20	down	Pa_Br
evm.TU.LG03.734	581.708	1.87376	0.19596	9.56196	1.15544e-21	1.72233e-20	up	Pa_Br
evm.TU.LG05.2375	1292.05	-2.31281	0.241895	-9.56123	1.16369e-21	1.73333e-20	down	Pa_Br
evm.TU.LG09.356	132.657	2.74725	0.287367	9.56008	1.17667e-21	1.75135e-20	up	Pa_Br
evm.TU.LG05.1452	837.067	-1.70612	0.178488	-9.55878	1.19158e-21	1.77223e-20	down	Pa_Br
evm.TU.LG07.95	3121.54	1.72944	0.180978	9.55608	1.22298e-21	1.81757e-20	up	Pa_Br
evm.TU.LG06.4041	277.717	2.77038	0.290043	9.55161	1.27697e-21	1.89638e-20	up	Pa_Br
evm.TU.LG01.537	12092.9	-2.57385	0.269537	-9.54915	1.3077e-21	1.94057e-20	down	Pa_Br
evm.TU.LG10.2005	707.332	-2.20728	0.231297	-9.54306	1.38683e-21	2.05646e-20	down	Pa_Br
evm.TU.LG07.1097	122.99	-4.5872	0.480783	-9.54111	1.41317e-21	2.09396e-20	down	Pa_Br
evm.TU.LG01.38	63.937	4.48072	0.469753	9.53846	1.44967e-21	2.14643e-20	up	Pa_Br
evm.TU.LG10.2300	309.852	-2.4328	0.255102	-9.53657	1.47638e-21	2.18436e-20	down	Pa_Br
evm.TU.LG05.264	183.258	3.2446	0.340239	9.53623	1.48122e-21	2.18989e-20	up	Pa_Br
evm.TU.LG08.3034	306.501	-2.17065	0.227693	-9.53325	1.5243e-21	2.25192e-20	down	Pa_Br
evm.TU.LG02.972	875.344	-2.15037	0.225707	-9.52725	1.61497e-21	2.38409e-20	down	Pa_Br
evm.TU.LG05.931	81.8512	-4.56304	0.47909	-9.52439	1.66016e-21	2.44898e-20	down	Pa_Br
evm.TU.LG04.1394	254.162	2.09836	0.220585	9.51273	1.85723e-21	2.73765e-20	up	Pa_Br
evm.TU.LG09.3219	1198.75	1.94758	0.204929	9.50369	2.02581e-21	2.98394e-20	up	Pa_Br
evm.TU.LG01.761	1298.79	1.91829	0.201856	9.50327	2.03395e-21	2.99371e-20	up	Pa_Br
evm.TU.LG02.1314	868.724	-1.75302	0.184591	-9.49677	2.16491e-21	3.18412e-20	down	Pa_Br
evm.TU.LG06.3497	1066.98	1.84939	0.194763	9.49556	2.19035e-21	3.21915e-20	up	Pa_Br
evm.TU.LG01.861	536.029	2.44017	0.257032	9.49365	2.23086e-21	3.27627e-20	up	Pa_Br
evm.TU.LG04.622	110.133	-4.09766	0.431649	-9.49303	2.24408e-21	3.29325e-20	down	Pa_Br
evm.TU.LG08.2615	102.159	-4.19363	0.441775	-9.49269	2.25153e-21	3.30175e-20	down	Pa_Br
evm.TU.LG04.838	571.207	-1.97662	0.208385	-9.48544	2.41353e-21	3.5367e-20	down	Pa_Br
evm.TU.LG09.3242	9783.23	-2.95091	0.311168	-9.48335	2.46252e-21	3.60583e-20	down	Pa_Br
evm.TU.LG05.1156	316.34	2.97544	0.313853	9.48037	2.53382e-21	3.70751e-20	up	Pa_Br
evm.TU.LG08.2334	117.934	-7.41337	0.78262	-9.47251	2.73196e-21	3.99449e-20	down	Pa_Br
evm.TU.LG08.2076	106.524	2.87727	0.303985	9.46517	2.93083e-21	4.28211e-20	up	Pa_Br
evm.TU.LG07.2189	227.217	2.33978	0.24721	9.46475	2.94277e-21	4.2964e-20	up	Pa_Br
evm.TU.LG05.460	467.103	2.10604	0.222559	9.46283	2.99716e-21	4.37261e-20	up	Pa_Br
evm.TU.LG07.2311	292.566	2.08848	0.220744	9.46113	3.04644e-21	4.44123e-20	up	Pa_Br
evm.TU.LG08.3419	88.1426	-6.68056	0.706309	-9.45841	3.12671e-21	4.55492e-20	down	Pa_Br
evm.TU.LG05.803	937.249	2.64735	0.279913	9.45779	3.14533e-21	4.5787e-20	up	Pa_Br
evm.TU.LG04.1819	69.5602	-3.79605	0.401419	-9.45658	3.18174e-21	4.62831e-20	down	Pa_Br
evm.TU.LG06.3776	127.609	3.19883	0.338268	9.4565	3.18432e-21	4.62866e-20	up	Pa_Br
evm.TU.LG09.2531	8902.35	-2.88662	0.305275	-9.45583	3.20463e-21	4.65479e-20	down	Pa_Br
evm.TU.LG05.1181	741.414	-1.92597	0.203825	-9.44917	3.4152e-21	4.95703e-20	down	Pa_Br
evm.TU.LG08.2891	215.003	11.3681	1.2037	9.44434	3.57637e-21	5.18718e-20	up	Pa_Br
evm.TU.LG10.1839	68.2376	-5.12619	0.542949	-9.44139	3.67853e-21	5.33146e-20	down	Pa_Br
evm.TU.LG03.1304	317.864	2.32955	0.246869	9.43639	3.8584e-21	5.58808e-20	up	Pa_Br
evm.TU.LG01.1352	350.265	2.07243	0.21971	9.43256	4.00184e-21	5.79161e-20	up	Pa_Br
evm.TU.LG01.1577	2620.63	-2.45578	0.26036	-9.43225	4.0139e-21	5.80483e-20	down	Pa_Br
evm.TU.LG07.2942	292.311	2.5082	0.266136	9.42452	4.32088e-21	6.24423e-20	up	Pa_Br
evm.TU.LG01.1346	611.455	-2.89593	0.307368	-9.42171	4.43817e-21	6.40907e-20	down	Pa_Br
evm.TU.LG01.349	258.318	-2.18398	0.231906	-9.4175	4.61943e-21	6.66599e-20	down	Pa_Br
evm.TU.LG05.1274	80.1168	-3.47301	0.368993	-9.41212	4.86241e-21	7.01153e-20	down	Pa_Br
evm.TU.LG04.1277	494.917	-11.2822	1.19895	-9.41007	4.9579e-21	7.14405e-20	down	Pa_Br
evm.TU.LG09.2872	6292.88	-2.64741	0.281419	-9.40733	5.08896e-21	7.32758e-20	down	Pa_Br
evm.TU.LG10.774	395.356	2.02908	0.215759	9.40439	5.23354e-21	7.53031e-20	up	Pa_Br
evm.TU.LG02.317	2544.04	-2.43562	0.259113	-9.39983	5.46517e-21	7.85792e-20	down	Pa_Br
evm.TU.LG01.728	252.301	2.55803	0.272177	9.39839	5.54039e-21	7.96031e-20	up	Pa_Br
evm.TU.LG01.63	129.059	8.19453	0.871941	9.39804	5.55904e-21	7.98133e-20	up	Pa_Br
evm.TU.LG08.3012	5436.48	-1.75848	0.187122	-9.39748	5.58863e-21	8.01803e-20	down	Pa_Br
evm.TU.LG07.3228	4975.13	-1.98959	0.21191	-9.38883	6.06702e-21	8.69811e-20	down	Pa_Br
evm.TU.LG02.221	897.936	-3.2362	0.344715	-9.38805	6.11208e-21	8.75639e-20	down	Pa_Br
evm.TU.LG09.3105	599.22	-2.43959	0.260197	-9.37591	6.85791e-21	9.81782e-20	down	Pa_Br
evm.TU.LG05.1048	2024.78	2.40016	0.256003	9.37551	6.88435e-21	9.84858e-20	up	Pa_Br
evm.TU.LG10.2341	845.99	-2.52925	0.269827	-9.37362	7.00895e-21	1.00196e-19	down	Pa_Br
evm.TU.LG10.2173	152.563	2.65341	0.283172	9.37031	7.23199e-21	1.03311e-19	up	Pa_Br
evm.TU.LG06.529	2127.61	-2.01631	0.215241	-9.36765	7.41633e-21	1.05868e-19	down	Pa_Br
evm.TU.LG09.241	534.792	-2.10711	0.224989	-9.3654	7.57635e-21	1.08074e-19	down	Pa_Br
evm.TU.LG04.1929	1753.6	1.94279	0.207543	9.36088	7.90718e-21	1.12713e-19	up	Pa_Br
evm.TU.LG04.1023	653.023	-2.45901	0.262739	-9.35916	8.03769e-21	1.14491e-19	down	Pa_Br
evm.TU.LG01.604	1293.26	-1.92073	0.205299	-9.35578	8.29882e-21	1.18059e-19	down	Pa_Br
evm.TU.LG01.1466	544.901	-2.29905	0.245736	-9.35576	8.30007e-21	1.18059e-19	down	Pa_Br
evm.TU.LG03.478	68.561	-4.64158	0.496141	-9.35537	8.3307e-21	1.1841e-19	down	Pa_Br
evm.TU.LG01.1122	64.8262	3.93482	0.42061	9.35504	8.35668e-21	1.18695e-19	up	Pa_Br
evm.TU.LG04.121	183.479	-3.68939	0.394433	-9.35366	8.46699e-21	1.20176e-19	down	Pa_Br
evm.TU.LG02.168	703.136	-1.7601	0.188203	-9.35215	8.58824e-21	1.2181e-19	down	Pa_Br
evm.TU.LG09.1808	1168.92	2.12595	0.227341	9.35137	8.65191e-21	1.22625e-19	up	Pa_Br
evm.TU.LG09.3087	274.26	-2.63985	0.282444	-9.34647	9.06244e-21	1.28352e-19	down	Pa_Br
evm.TU.LG05.2109	68.2618	6.04426	0.646722	9.34599	9.1031e-21	1.28836e-19	up	Pa_Br
evm.TU.LG04.930	553.273	-2.14063	0.22905	-9.34567	9.13079e-21	1.29136e-19	down	Pa_Br
evm.TU.LG07.2356	165.935	2.9086	0.311368	9.34138	9.50862e-21	1.34384e-19	up	Pa_Br
evm.TU.LG04.1142	1630.72	-1.72982	0.185219	-9.33932	9.69526e-21	1.36925e-19	down	Pa_Br
evm.TU.LG01.1090	283.511	1.93487	0.2072	9.33818	9.80082e-21	1.38318e-19	up	Pa_Br
evm.TU.LG10.3020	2702.87	1.90571	0.204109	9.33673	9.93561e-21	1.4012e-19	up	Pa_Br
evm.TU.LG10.2393	838.003	1.8339	0.196482	9.33366	1.02278e-20	1.44139e-19	up	Pa_Br
evm.TU.LG01.626	237.981	-2.44749	0.262226	-9.33349	1.02439e-20	1.44263e-19	down	Pa_Br
evm.TU.LG07.2219	1250.64	-1.76228	0.188911	-9.32863	1.07252e-20	1.50935e-19	down	Pa_Br
evm.TU.LG09.527	442.202	-2.87469	0.308202	-9.32731	1.08596e-20	1.52718e-19	down	Pa_Br
evm.TU.LG07.2132	194.313	-2.47847	0.26595	-9.3193	1.17113e-20	1.64579e-19	down	Pa_Br
evm.TU.LG07.3007	1177.42	-2.55901	0.274665	-9.31684	1.1986e-20	1.68321e-19	down	Pa_Br
evm.TU.LG02.1419	1998.23	-1.89163	0.20316	-9.31102	1.26609e-20	1.77672e-19	down	Pa_Br
evm.TU.LG10.432	105.903	3.75193	0.402998	9.31005	1.27775e-20	1.79056e-19	up	Pa_Br
evm.TU.LG10.2900	104.474	3.07716	0.33052	9.31006	1.27762e-20	1.79056e-19	up	Pa_Br
evm.TU.LG05.105	464.241	-1.93178	0.207618	-9.3045	1.3463e-20	1.8853e-19	down	Pa_Br
evm.TU.LG01.421	798.018	-2.50181	0.26889	-9.30421	1.34991e-20	1.88903e-19	down	Pa_Br
evm.TU.LG10.309	72.9649	-4.28651	0.460737	-9.30359	1.35777e-20	1.89868e-19	down	Pa_Br
evm.TU.LG07.2722	513.48	-1.95695	0.210368	-9.30248	1.37209e-20	1.91736e-19	down	Pa_Br
evm.TU.LG08.3169	666.739	-2.37637	0.255518	-9.3002	1.40186e-20	1.95758e-19	down	Pa_Br
evm.TU.LG10.2447	71.688	-5.90297	0.635215	-9.29287	1.5018e-20	2.09567e-19	down	Pa_Br
evm.TU.LG05.186	136.739	-2.79021	0.300352	-9.2898	1.54576e-20	2.15551e-19	down	Pa_Br
evm.TU.LG06.3588	310.87	-2.51784	0.271101	-9.28748	1.57982e-20	2.20146e-19	down	Pa_Br
evm.TU.LG04.1923	542.822	-2.75319	0.2965	-9.28564	1.60742e-20	2.23835e-19	down	Pa_Br
evm.TU.LG10.2282	2239.05	-1.7301	0.18638	-9.28268	1.65262e-20	2.29967e-19	down	Pa_Br
evm.TU.LG03.738	707.138	1.91673	0.206515	9.28135	1.67344e-20	2.32702e-19	up	Pa_Br
evm.TU.LG07.66	312.566	-1.96181	0.211591	-9.27169	1.83212e-20	2.54589e-19	down	Pa_Br
evm.TU.LG04.2546	132.449	-3.56131	0.384221	-9.2689	1.88068e-20	2.61154e-19	down	Pa_Br
evm.TU.LG04.2245	5449.05	-2.24209	0.24201	-9.26443	1.96118e-20	2.72142e-19	down	Pa_Br
evm.TU.LG04.1170	1485.85	-2.05008	0.221346	-9.26187	2.00891e-20	2.78572e-19	down	Pa_Br
evm.TU.LG08.717	93.616	-4.38893	0.474026	-9.25885	2.06648e-20	2.86355e-19	down	Pa_Br
evm.TU.LG05.331	1637.36	-2.34522	0.25333	-9.25759	2.09102e-20	2.89554e-19	down	Pa_Br
evm.TU.LG10.2871	91.7749	3.19979	0.34571	9.25572	2.12791e-20	2.94457e-19	up	Pa_Br
evm.TU.LG04.2008	563.164	-1.90787	0.206192	-9.2529	2.18491e-20	3.02134e-19	down	Pa_Br
evm.TU.LG08.3229	1048.3	-2.25012	0.243377	-9.24538	2.34399e-20	3.23907e-19	down	Pa_Br
evm.TU.LG03.1110	3223.92	-1.73025	0.18715	-9.24523	2.34736e-20	3.24147e-19	down	Pa_Br
evm.TU.LG04.1144	329.814	-2.55273	0.276119	-9.24501	2.35221e-20	3.24592e-19	down	Pa_Br
evm.TU.LG06.3762	1230.94	-1.84631	0.199744	-9.24338	2.38828e-20	3.29341e-19	down	Pa_Br
evm.TU.LG09.3335	140.822	2.56522	0.277592	9.24098	2.44244e-20	3.36577e-19	up	Pa_Br
evm.TU.LG10.2407	345.391	2.15738	0.233479	9.24016	2.46138e-20	3.38951e-19	up	Pa_Br
evm.TU.LG10.740	219.565	-2.88592	0.31247	-9.23585	2.56251e-20	3.52633e-19	down	Pa_Br
evm.TU.LG10.3286	3861.03	-1.74391	0.189071	-9.22357	2.87372e-20	3.95186e-19	down	Pa_Br
evm.TU.LG10.1849	1764.63	-1.98236	0.214932	-9.22316	2.88465e-20	3.96415e-19	down	Pa_Br
evm.TU.LG05.337	305.356	2.36062	0.255963	9.22249	2.90272e-20	3.98622e-19	up	Pa_Br
evm.TU.LG07.218	350.481	11.1086	1.20508	9.21816	3.02241e-20	4.14773e-19	up	Pa_Br
evm.TU.LG04.2529	1711.05	-1.6718	0.181383	-9.21696	3.05644e-20	4.19154e-19	down	Pa_Br
evm.TU.LG05.934	2820.27	-2.29581	0.249178	-9.21355	3.15518e-20	4.32397e-19	down	Pa_Br
evm.TU.LG04.2191	649.497	-2.03349	0.220749	-9.2118	3.20703e-20	4.392e-19	down	Pa_Br
evm.TU.LG07.3314	86.7452	-3.56258	0.386844	-9.20934	3.2813e-20	4.49061e-19	down	Pa_Br
evm.TU.LG01.10	66.9395	5.07783	0.551628	9.20517	3.41125e-20	4.66525e-19	up	Pa_Br
evm.TU.LG06.4027	354.009	3.09577	0.336507	9.19973	3.58852e-20	4.90431e-19	up	Pa_Br
evm.TU.LG03.1425	2084.36	-2.84209	0.308936	-9.1996	3.59284e-20	4.90685e-19	down	Pa_Br
evm.TU.LG01.1732	10373.4	2.5896	0.281536	9.19814	3.64213e-20	4.97074e-19	up	Pa_Br
evm.TU.LG02.949	701.716	2.34586	0.255118	9.19523	3.74203e-20	5.10358e-19	up	Pa_Br
evm.TU.LG04.37	2186.53	2.08788	0.22715	9.19162	3.86957e-20	5.27391e-19	up	Pa_Br
evm.TU.LG04.2540	8016.36	1.92341	0.209292	9.19009	3.92505e-20	5.34586e-19	up	Pa_Br
evm.TU.LG07.3442	71.6079	3.90867	0.425415	9.1879	4.00582e-20	5.45214e-19	up	Pa_Br
evm.TU.LG10.845	85.7091	3.166	0.344713	9.18444	4.13678e-20	5.62653e-19	up	Pa_Br
evm.TU.LG04.704	2169.49	-1.79509	0.195472	-9.18339	4.17722e-20	5.67765e-19	down	Pa_Br
evm.TU.LG09.2042	1307.05	-1.81834	0.198025	-9.18236	4.21732e-20	5.72823e-19	down	Pa_Br
evm.TU.LG04.161	128.421	4.2967	0.468203	9.177	4.43284e-20	6.01208e-19	up	Pa_Br
evm.TU.LG01.769	656.744	-2.27349	0.247739	-9.17694	4.43527e-20	6.01208e-19	down	Pa_Br
evm.TU.LG06.866	150.523	-3.66795	0.399692	-9.17693	4.43537e-20	6.01208e-19	down	Pa_Br
evm.TU.LG09.2050	879.014	-2.18083	0.237775	-9.17181	4.65148e-20	6.30073e-19	down	Pa_Br
evm.TU.LG07.3376	301.475	-2.74767	0.299708	-9.16781	4.82705e-20	6.53409e-19	down	Pa_Br
evm.TU.LG10.1766	223.397	-9.33775	1.01874	-9.16601	4.90874e-20	6.64015e-19	down	Pa_Br
evm.TU.LG10.389	244.526	2.02352	0.220806	9.16428	4.98799e-20	6.74277e-19	up	Pa_Br
evm.TU.LG03.1155	676.152	-2.08024	0.22704	-9.16245	5.07322e-20	6.85333e-19	down	Pa_Br
evm.TU.LG02.559	250.71	2.73159	0.298139	9.16216	5.08705e-20	6.86734e-19	up	Pa_Br
evm.TU.LG07.2580	84.4547	4.76292	0.520671	9.14766	5.81824e-20	7.8491e-19	up	Pa_Br
evm.TU.LG01.611	1493.41	-2.44217	0.267004	-9.14656	5.87749e-20	7.92365e-19	down	Pa_Br
evm.TU.LG04.232	81.6829	-5.01889	0.54875	-9.14604	5.90607e-20	7.95679e-19	down	Pa_Br
evm.TU.LG10.183	841.924	-1.72643	0.188858	-9.14138	6.1659e-20	8.30121e-19	down	Pa_Br
evm.TU.LG10.1989	4304.48	-1.53451	0.167883	-9.14037	6.2238e-20	8.37349e-19	down	Pa_Br
evm.TU.LG03.71	216.38	2.91607	0.319301	9.13266	6.68379e-20	8.98628e-19	up	Pa_Br
evm.TU.LG02.1510	10394.6	-2.42103	0.265144	-9.13102	6.78591e-20	9.11742e-19	down	Pa_Br
evm.TU.LG10.406	579.003	2.77281	0.303689	9.13045	6.82152e-20	9.15907e-19	up	Pa_Br
evm.TU.LG08.2146	82.2687	3.10926	0.340677	9.12672	7.06069e-20	9.47381e-19	up	Pa_Br
evm.TU.LG09.1689	929.906	-2.41848	0.26501	-9.12598	7.1089e-20	9.53206e-19	down	Pa_Br
evm.TU.LG03.432	194.899	-2.79948	0.306783	-9.12528	7.15516e-20	9.58763e-19	down	Pa_Br
evm.TU.LG06.3886	187.508	3.42826	0.375763	9.12346	7.276e-20	9.74298e-19	up	Pa_Br
evm.TU.LG09.2880	2327.62	1.64831	0.180701	9.12179	7.38933e-20	9.88808e-19	up	Pa_Br
evm.TU.LG08.3292	1598.47	1.92078	0.21061	9.12006	7.50827e-20	1.00405e-18	up	Pa_Br
evm.TU.LG01.449	295.747	-2.56218	0.281021	-9.11741	7.69391e-20	1.02818e-18	down	Pa_Br
evm.TU.LG03.1276	57.286	4.82425	0.529176	9.11654	7.75581e-20	1.03576e-18	up	Pa_Br
evm.TU.LG04.1134	280.125	-3.00455	0.330026	-9.10397	8.70869e-20	1.16223e-18	down	Pa_Br
evm.TU.LG05.928	1545.94	-1.89094	0.207721	-9.10324	8.76789e-20	1.16935e-18	down	Pa_Br
evm.TU.LG09.2255	683.338	3.70162	0.406654	9.10264	8.81659e-20	1.17505e-18	up	Pa_Br
evm.TU.LG03.202	300.978	-2.28116	0.250693	-9.09942	9.08153e-20	1.20955e-18	down	Pa_Br
evm.TU.LG10.3060	402.814	-2.25413	0.247755	-9.09823	9.18163e-20	1.22207e-18	down	Pa_Br
evm.TU.LG06.1345	175.808	-3.32827	0.365976	-9.09424	9.52507e-20	1.26693e-18	down	Pa_Br
evm.TU.LG06.4023	306.457	-2.20482	0.2426	-9.08832	1.00578e-19	1.3369e-18	down	Pa_Br
evm.TU.LG01.405	1829.31	-1.59391	0.175389	-9.08786	1.01012e-19	1.34177e-18	down	Pa_Br
evm.TU.LG01.571	846.187	-1.8732	0.206144	-9.08681	1.01986e-19	1.3538e-18	down	Pa_Br
evm.TU.LG04.1933	653.41	-1.97042	0.216876	-9.08545	1.03272e-19	1.36996e-18	down	Pa_Br
evm.TU.LG10.3197	365.249	-2.39623	0.263784	-9.08404	1.04622e-19	1.38694e-18	down	Pa_Br
evm.TU.LG01.1194	4016.11	-2.83623	0.312269	-9.08262	1.0599e-19	1.40414e-18	down	Pa_Br
evm.TU.LG10.3118	3016.23	-1.95663	0.215439	-9.08205	1.06553e-19	1.41066e-18	down	Pa_Br
evm.TU.LG10.710	225.845	2.47323	0.272391	9.07972	1.08857e-19	1.4402e-18	up	Pa_Br
evm.TU.LG02.557	1114.48	1.62106	0.178607	9.07616	1.1247e-19	1.48701e-18	up	Pa_Br
evm.TU.LG04.421	613.748	2.94414	0.324393	9.07585	1.12798e-19	1.49036e-18	up	Pa_Br
evm.TU.LG06.3844	3049.26	2.70126	0.297755	9.07209	1.16759e-19	1.54111e-18	up	Pa_Br
evm.TU.LG02.1015	624.136	-2.51971	0.277744	-9.07205	1.16794e-19	1.54111e-18	down	Pa_Br
evm.TU.LG09.3241	892.43	-2.58248	0.284678	-9.07159	1.17294e-19	1.54667e-18	down	Pa_Br
evm.TU.LG05.481	86.8686	-4.71939	0.520327	-9.07005	1.18966e-19	1.56768e-18	down	Pa_Br
evm.TU.LG09.2351	2998.7	-1.67298	0.184524	-9.0665	1.22907e-19	1.61854e-18	down	Pa_Br
evm.TU.LG04.2231	99.841	-3.45752	0.3815	-9.06295	1.26973e-19	1.67099e-18	down	Pa_Br
evm.TU.LG06.3726	2248.43	-1.94232	0.214446	-9.0574	1.33591e-19	1.75692e-18	down	Pa_Br
evm.TU.LG04.1986	1988.7	-1.64092	0.181288	-9.05142	1.41119e-19	1.85469e-18	down	Pa_Br
evm.TU.LG08.3075	236.647	-3.19469	0.353054	-9.04874	1.44624e-19	1.89951e-18	down	Pa_Br
evm.TU.LG08.2033	109.377	7.9745	0.881464	9.04688	1.47107e-19	1.93084e-18	up	Pa_Br
evm.TU.LG02.804	2781.38	-1.72524	0.190813	-9.04156	1.54456e-19	2.02596e-18	down	Pa_Br
evm.TU.LG04.359	925.51	1.9347	0.214011	9.0402	1.56383e-19	2.04988e-18	up	Pa_Br
evm.TU.LG01.238	2019.23	3.02286	0.334469	9.03778	1.59879e-19	2.09433e-18	up	Pa_Br
evm.TU.LG01.148	159.203	10.9332	1.20979	9.03724	1.60672e-19	2.10333e-18	up	Pa_Br
evm.TU.LG05.81	388.537	-2.78859	0.308608	-9.03602	1.62473e-19	2.12551e-18	down	Pa_Br
evm.TU.LG05.737	210.037	-2.23714	0.247607	-9.03504	1.6394e-19	2.14189e-18	down	Pa_Br
evm.TU.LG09.2328	68.8636	-5.37729	0.595157	-9.03507	1.63902e-19	2.14189e-18	down	Pa_Br
evm.TU.LG03.634	663.214	1.95308	0.216287	9.03006	1.71584e-19	2.24028e-18	up	Pa_Br
evm.TU.LG06.413	412.888	2.0893	0.231386	9.02951	1.72436e-19	2.24993e-18	up	Pa_Br
evm.TU.LG03.1381	366.357	-2.32139	0.257104	-9.029	1.73255e-19	2.25914e-18	down	Pa_Br
evm.TU.LG09.2975	59.1336	-4.49703	0.49815	-9.02745	1.75714e-19	2.28969e-18	down	Pa_Br
evm.TU.LG03.1727	81.5232	-3.91333	0.433626	-9.02468	1.80229e-19	2.347e-18	down	Pa_Br
evm.TU.LG04.2347	110.247	7.54669	0.836398	9.02286	1.83248e-19	2.38475e-18	up	Pa_Br
evm.TU.LG04.400	729.326	1.87898	0.208373	9.01738	1.92637e-19	2.50528e-18	up	Pa_Br
evm.TU.LG08.2957	65.4576	-4.76124	0.528095	-9.01588	1.95303e-19	2.5383e-18	down	Pa_Br
evm.TU.LG08.3082	565.87	2.21643	0.245864	9.01485	1.97139e-19	2.56049e-18	up	Pa_Br
evm.TU.LG10.136	90.7728	-3.74494	0.415441	-9.01439	1.97975e-19	2.56967e-18	down	Pa_Br
evm.TU.LG03.292	2524.42	2.09432	0.232417	9.01104	2.04105e-19	2.6475e-18	up	Pa_Br
evm.TU.LG04.2092	80.3952	7.08442	0.786255	9.01032	2.05451e-19	2.66323e-18	up	Pa_Br
evm.TU.LG04.644	437.813	1.75342	0.194606	9.0101	2.05876e-19	2.667e-18	up	Pa_Br
evm.TU.LG01.1756	583.143	-1.90549	0.211553	-9.00715	2.11476e-19	2.73776e-18	down	Pa_Br
evm.TU.LG05.286	124.407	-2.78612	0.309337	-9.00673	2.12301e-19	2.74666e-18	down	Pa_Br
evm.TU.LG10.3184	1797.2	-2.39435	0.26587	-9.00574	2.14219e-19	2.76966e-18	down	Pa_Br
evm.TU.LG03.1466	183.917	2.47842	0.275231	9.00486	2.15938e-19	2.79008e-18	up	Pa_Br
evm.TU.LG04.553	606.861	-2.11969	0.235421	-9.00379	2.1805e-19	2.81554e-18	down	Pa_Br
evm.TU.LG03.435	58.5047	4.07131	0.452895	8.98952	2.48313e-19	3.20422e-18	up	Pa_Br
evm.TU.LG01.1539	276.495	-2.38291	0.265086	-8.98919	2.49057e-19	3.21173e-18	down	Pa_Br
evm.TU.LG06.631	1594.65	1.96221	0.218292	8.9889	2.49719e-19	3.21818e-18	up	Pa_Br
evm.TU.LG01.407	1319.98	-1.55072	0.172523	-8.98848	2.50674e-19	3.2284e-18	down	Pa_Br
evm.TU.LG01.258	1320.26	-2.0091	0.223595	-8.98544	2.57696e-19	3.31669e-18	down	Pa_Br
evm.TU.LG05.2137	494.013	2.02629	0.225543	8.98405	2.60974e-19	3.35671e-18	up	Pa_Br
evm.TU.LG06.1158	155.692	-2.84113	0.316303	-8.98232	2.65126e-19	3.4079e-18	down	Pa_Br
evm.TU.LG09.103	1904.73	2.3349	0.259973	8.98133	2.67518e-19	3.43643e-18	up	Pa_Br
evm.TU.LG03.377	720.799	-2.46355	0.274345	-8.97974	2.71408e-19	3.48415e-18	down	Pa_Br
evm.TU.LG09.2713	1180.63	2.10173	0.234083	8.97855	2.74347e-19	3.51961e-18	up	Pa_Br
evm.TU.LG08.2454	72.5125	-4.53256	0.504892	-8.97729	2.77525e-19	3.55809e-18	down	Pa_Br
evm.TU.LG04.134	83.9294	-4.9619	0.55321	-8.96927	2.98475e-19	3.82421e-18	down	Pa_Br
evm.TU.LG06.3633	63.454	6.1914	0.690434	8.9674	3.03583e-19	3.88716e-18	up	Pa_Br
evm.TU.LG08.108	148.275	-3.38569	0.377568	-8.96709	3.04448e-19	3.89572e-18	down	Pa_Br
evm.TU.LG07.3239	1042.28	-2.21228	0.246719	-8.9668	3.0525e-19	3.90347e-18	down	Pa_Br
evm.TU.LG06.649	76.7543	3.81339	0.425346	8.96538	3.09224e-19	3.95175e-18	up	Pa_Br
evm.TU.LG07.3077	558.01	-1.89386	0.211243	-8.9653	3.09424e-19	3.95176e-18	down	Pa_Br
evm.TU.LG10.462	187.437	-2.70839	0.302104	-8.9651	3.10013e-19	3.95675e-18	down	Pa_Br
evm.TU.LG08.1825	449.266	1.95786	0.21846	8.96211	3.18514e-19	4.06263e-18	up	Pa_Br
evm.TU.LG04.869	49.8098	4.91787	0.549262	8.9536	3.44083e-19	4.38595e-18	up	Pa_Br
evm.TU.LG10.2397	63.6108	-4.77697	0.533688	-8.95087	3.52703e-19	4.49296e-18	down	Pa_Br
evm.TU.LG05.1027	673.987	-2.46112	0.275234	-8.94192	3.82458e-19	4.86888e-18	down	Pa_Br
evm.TU.LG09.1536	153.174	2.6754	0.299243	8.94055	3.87225e-19	4.9264e-18	up	Pa_Br
evm.TU.LG04.843	413.272	-1.81431	0.202979	-8.93844	3.94709e-19	5.0184e-18	down	Pa_Br
evm.TU.LG10.2662	790.301	2.3543	0.263421	8.9374	3.98432e-19	5.0625e-18	up	Pa_Br
evm.TU.LG06.1775	2703.79	-1.79221	0.200558	-8.93614	4.03018e-19	5.1175e-18	down	Pa_Br
evm.TU.LG03.694	61.0105	4.13099	0.462309	8.93556	4.05139e-19	5.14116e-18	up	Pa_Br
evm.TU.LG06.3658	140.663	2.56724	0.287327	8.93489	4.07591e-19	5.16897e-18	up	Pa_Br
evm.TU.LG05.986	2965.04	-1.74155	0.194961	-8.93276	4.15494e-19	5.26583e-18	down	Pa_Br
evm.TU.LG05.1795	1504.61	2.58482	0.289436	8.93056	4.23853e-19	5.36836e-18	up	Pa_Br
evm.TU.LG04.1253	425.365	-2.4359	0.272817	-8.92869	4.3107e-19	5.45629e-18	down	Pa_Br
evm.TU.LG04.350	1814.62	2.60763	0.29217	8.92504	4.45548e-19	5.63595e-18	up	Pa_Br
evm.TU.LG01.1203	581.503	-1.79619	0.201256	-8.92492	4.4601e-19	5.63821e-18	down	Pa_Br
evm.TU.LG04.122	653.505	-2.38561	0.267405	-8.92133	4.60726e-19	5.82054e-18	down	Pa_Br
evm.TU.LG07.3411	847.378	-2.19811	0.246422	-8.9201	4.65875e-19	5.88186e-18	down	Pa_Br
evm.TU.LG02.675	262.084	-2.36963	0.265692	-8.91873	4.71668e-19	5.95122e-18	down	Pa_Br
evm.TU.LG06.3929	323.846	2.30483	0.258516	8.91561	4.85143e-19	6.11674e-18	up	Pa_Br
evm.TU.LG08.2114	150.274	-2.67015	0.299493	-8.91555	4.85401e-19	6.11674e-18	down	Pa_Br
evm.TU.LG06.1378	958.198	-2.01188	0.225728	-8.91284	4.97431e-19	6.26435e-18	down	Pa_Br
evm.TU.LG01.557	579.008	2.1693	0.243448	8.91074	5.06946e-19	6.38014e-18	up	Pa_Br
evm.TU.LG09.2716	595.259	-2.94439	0.330441	-8.91048	5.08111e-19	6.39076e-18	down	Pa_Br
evm.TU.LG08.3614	70.6041	4.03534	0.45308	8.90645	5.26906e-19	6.62296e-18	up	Pa_Br
evm.TU.LG06.609	227.158	-2.13444	0.239795	-8.9011	5.52936e-19	6.94576e-18	down	Pa_Br
evm.TU.LG10.3028	339.017	1.94206	0.218217	8.8997	5.59975e-19	7.02973e-18	up	Pa_Br
evm.TU.LG05.1748	333.946	-2.04929	0.230289	-8.89878	5.64627e-19	7.08366e-18	down	Pa_Br
evm.TU.LG08.3359	776.22	-1.70146	0.191269	-8.89565	5.80762e-19	7.28149e-18	down	Pa_Br
evm.TU.LG05.1125	345.429	-2.02502	0.227665	-8.89474	5.85586e-19	7.33735e-18	down	Pa_Br
evm.TU.LG01.659	341.121	2.04266	0.229674	8.89375	5.90822e-19	7.39829e-18	up	Pa_Br
evm.TU.LG09.2295	1071.36	-2.41388	0.271623	-8.88685	6.28646e-19	7.86698e-18	down	Pa_Br
evm.TU.LG03.841	1459.43	1.6392	0.184454	8.88676	6.29191e-19	7.86885e-18	up	Pa_Br
evm.TU.LG09.2998	262.198	-2.40901	0.271142	-8.8847	6.40942e-19	8.01076e-18	down	Pa_Br
evm.TU.LG05.1022	753.554	-1.71739	0.193336	-8.88293	6.51218e-19	8.13409e-18	down	Pa_Br
evm.TU.LG09.2914	704.773	-2.53962	0.285927	-8.88207	6.56281e-19	8.19219e-18	down	Pa_Br
evm.TU.LG05.1505	194.201	2.90893	0.327578	8.8801	6.67976e-19	8.33294e-18	up	Pa_Br
evm.TU.LG04.1042	65.7441	3.89517	0.43882	8.87647	6.90136e-19	8.60398e-18	up	Pa_Br
evm.TU.LG03.1286	102.274	-3.65307	0.411661	-8.87397	7.05822e-19	8.79403e-18	down	Pa_Br
evm.TU.LG10.3293	269.813	2.20544	0.24862	8.87074	7.26598e-19	9.04721e-18	up	Pa_Br
evm.TU.LG04.1779	845.283	1.68645	0.190183	8.8675	7.48056e-19	9.30857e-18	up	Pa_Br
evm.TU.LG01.1650	362.154	3.21496	0.36258	8.86689	7.52168e-19	9.35388e-18	up	Pa_Br
evm.TU.LG02.1095	2085.48	1.8997	0.21426	8.86633	7.55958e-19	9.39514e-18	up	Pa_Br
evm.TU.LG01.612	275.119	-2.00567	0.226233	-8.8655	7.61644e-19	9.4599e-18	down	Pa_Br
evm.TU.LG10.1744	1120.46	-1.58268	0.178534	-8.86486	7.66009e-19	9.50817e-18	down	Pa_Br
evm.TU.LG06.922	2975.1	-2.73783	0.309279	-8.85229	8.57426e-19	1.06363e-17	down	Pa_Br
evm.TU.LG05.1470	78.4393	3.68609	0.416404	8.8522	8.58126e-19	1.06383e-17	up	Pa_Br
evm.TU.LG02.1379	383.523	-2.5395	0.286974	-8.84922	8.81322e-19	1.09191e-17	down	Pa_Br
evm.TU.LG09.2653	690.382	1.89499	0.214199	8.84686	9.00169e-19	1.11456e-17	up	Pa_Br
evm.TU.LG09.2325	64.0996	-4.80967	0.543884	-8.84318	9.30313e-19	1.15117e-17	down	Pa_Br
evm.TU.LG03.256	9533.45	-1.90072	0.215174	-8.83338	1.01561e-18	1.25593e-17	down	Pa_Br
evm.TU.LG10.2701	105.211	2.79567	0.316721	8.82692	1.07597e-18	1.32975e-17	up	Pa_Br
evm.TU.LG09.3008	410.154	2.18115	0.247126	8.82605	1.08435e-18	1.33927e-17	up	Pa_Br
evm.TU.LG08.2026	442.954	-12.081	1.36911	-8.82392	1.10519e-18	1.36417e-17	down	Pa_Br
evm.TU.LG10.2716	221.684	2.56553	0.29079	8.82262	1.11809e-18	1.37923e-17	up	Pa_Br
evm.TU.LG10.3139	1461.04	2.65718	0.301296	8.81918	1.153e-18	1.42141e-17	up	Pa_Br
evm.TU.LG03.1430	308.745	-2.37489	0.269294	-8.81895	1.15537e-18	1.42345e-17	down	Pa_Br
evm.TU.LG04.1227	3457.91	-1.83144	0.207724	-8.81671	1.17877e-18	1.45139e-17	down	Pa_Br
evm.TU.LG09.2800	272.823	-3.14867	0.357175	-8.81549	1.19164e-18	1.46632e-17	down	Pa_Br
evm.TU.LG09.3102	418.921	-2.06557	0.234612	-8.80418	1.31808e-18	1.6209e-17	down	Pa_Br
evm.TU.LG10.3209	61.3458	6.39599	0.726824	8.79992	1.36919e-18	1.68272e-17	up	Pa_Br
evm.TU.LG06.3503	434.149	-3.37264	0.383344	-8.79795	1.39338e-18	1.71139e-17	down	Pa_Br
evm.TU.LG08.3637	93.9734	3.24337	0.36867	8.7975	1.39892e-18	1.71713e-17	up	Pa_Br
evm.TU.LG01.1631	210.126	-2.25162	0.25596	-8.79678	1.40801e-18	1.72722e-17	down	Pa_Br
evm.TU.LG06.671	405.489	2.28036	0.259269	8.79535	1.42598e-18	1.74819e-17	up	Pa_Br
evm.TU.LG10.1076	81.5605	3.77884	0.429656	8.79503	1.43007e-18	1.75212e-17	up	Pa_Br
evm.TU.LG07.3532	324.301	-2.35385	0.267721	-8.79218	1.46683e-18	1.79605e-17	down	Pa_Br
evm.TU.LG07.2915	308.41	2.08255	0.236896	8.79098	1.48262e-18	1.81427e-17	up	Pa_Br
evm.TU.LG06.1551	2479.63	-1.526	0.173591	-8.7908	1.48503e-18	1.8161e-17	down	Pa_Br
evm.TU.LG03.284	865.059	1.96615	0.22372	8.78843	1.5167e-18	1.85369e-17	up	Pa_Br
evm.TU.LG06.876	92.7151	-3.7874	0.431016	-8.78713	1.53427e-18	1.87402e-17	down	Pa_Br
evm.TU.LG09.2451	673.507	-2.52437	0.287303	-8.78642	1.54406e-18	1.88481e-17	down	Pa_Br
evm.TU.LG04.991	547.338	-2.33733	0.266198	-8.78043	1.6285e-18	1.98667e-17	down	Pa_Br
evm.TU.LG04.184	342.087	2.03935	0.232332	8.77774	1.66796e-18	2.03356e-17	up	Pa_Br
evm.TU.LG08.469	860.099	1.81461	0.206779	8.7756	1.69999e-18	2.07134e-17	up	Pa_Br
evm.TU.LG04.1570	337.574	-1.99229	0.227031	-8.77544	1.70234e-18	2.07293e-17	down	Pa_Br
evm.TU.LG04.1792	903.696	1.82628	0.20812	8.77514	1.70695e-18	2.07727e-17	up	Pa_Br
evm.TU.LG06.510	115.016	-2.62238	0.299001	-8.77049	1.77888e-18	2.16349e-17	down	Pa_Br
evm.TU.LG10.1072	155.66	2.25032	0.25667	8.76738	1.82873e-18	2.22276e-17	up	Pa_Br
evm.TU.LG10.814	69.2405	-4.54925	0.518974	-8.76585	1.85369e-18	2.25171e-17	down	Pa_Br
evm.TU.LG01.1455	2833.21	1.87807	0.214257	8.76548	1.85983e-18	2.25779e-17	up	Pa_Br
evm.TU.LG09.1833	57.0398	4.85347	0.553749	8.76475	1.87196e-18	2.27114e-17	up	Pa_Br
evm.TU.LG07.3241	184.211	-2.58389	0.294902	-8.76185	1.92067e-18	2.32881e-17	down	Pa_Br
evm.TU.LG06.3759	188.049	-2.65417	0.302944	-8.76126	1.93087e-18	2.33976e-17	down	Pa_Br
evm.TU.LG06.1325	2705.61	-1.88701	0.215547	-8.75451	2.04994e-18	2.48252e-17	down	Pa_Br
evm.TU.LG05.1009	152.464	2.67848	0.305991	8.75347	2.06893e-18	2.50399e-17	up	Pa_Br
evm.TU.LG07.2786	666.179	-2.18876	0.250113	-8.7511	2.11286e-18	2.55561e-17	down	Pa_Br
evm.TU.LG04.115	278.079	-2.12638	0.243002	-8.75049	2.12423e-18	2.56779e-17	down	Pa_Br
evm.TU.LG04.295	8762.79	-2.57828	0.294684	-8.74929	2.14695e-18	2.59369e-17	down	Pa_Br
evm.TU.LG10.2654	444.121	-2.38333	0.272447	-8.74789	2.17386e-18	2.6246e-17	down	Pa_Br
evm.TU.LG06.3936	219.471	2.31261	0.264388	8.74703	2.19046e-18	2.64304e-17	up	Pa_Br
evm.TU.LG06.3979	491.521	2.0782	0.237611	8.74622	2.20616e-18	2.66037e-17	up	Pa_Br
evm.TU.LG07.2350	2909.7	-3.03268	0.346771	-8.74547	2.22092e-18	2.67655e-17	down	Pa_Br
evm.TU.LG07.3234	783.782	2.20924	0.252805	8.73891	2.35378e-18	2.83494e-17	up	Pa_Br
evm.TU.LG01.1135	698.671	-2.78575	0.318782	-8.73873	2.35751e-18	2.83772e-17	down	Pa_Br
evm.TU.LG08.2950	145.665	-8.73892	1.00049	-8.73461	2.44503e-18	2.94128e-17	down	Pa_Br
evm.TU.LG05.1004	135.232	2.37041	0.271389	8.73438	2.44996e-18	2.94543e-17	up	Pa_Br
evm.TU.LG04.312	258.854	-2.73226	0.312819	-8.73429	2.45182e-18	2.94588e-17	down	Pa_Br
evm.TU.LG05.167	278.511	1.98389	0.227159	8.73349	2.46935e-18	2.96515e-17	up	Pa_Br
evm.TU.LG06.175	1634.69	-1.77877	0.204046	-8.71751	2.84382e-18	3.41275e-17	down	Pa_Br
evm.TU.LG09.1720	168.62	-3.21858	0.369262	-8.71626	2.87552e-18	3.44872e-17	down	Pa_Br
evm.TU.LG05.455	284.398	2.3897	0.274205	8.71501	2.90743e-18	3.48489e-17	up	Pa_Br
evm.TU.LG04.1509	60.381	3.55455	0.408078	8.71045	3.02659e-18	3.62553e-17	up	Pa_Br
evm.TU.LG05.2247	183.802	-2.3243	0.266951	-8.70682	3.12517e-18	3.74136e-17	down	Pa_Br
evm.TU.LG04.1905	991.201	2.1342	0.245161	8.70529	3.16771e-18	3.79001e-17	up	Pa_Br
evm.TU.LG07.3211	3430.78	-2.0812	0.239085	-8.70483	3.18042e-18	3.80293e-17	down	Pa_Br
evm.TU.LG09.2842	657.751	2.12206	0.243811	8.7037	3.21247e-18	3.83894e-17	up	Pa_Br
evm.TU.LG05.2188	2444.69	-2.20389	0.253251	-8.70238	3.24994e-18	3.88138e-17	down	Pa_Br
evm.TU.LG08.23	340.035	2.19519	0.252296	8.70086	3.29392e-18	3.93155e-17	up	Pa_Br
evm.TU.LG08.2634	133.41	2.74826	0.315979	8.6976	3.38986e-18	4.04364e-17	up	Pa_Br
evm.TU.LG05.174	1111.65	2.36364	0.272074	8.68746	3.70621e-18	4.41834e-17	up	Pa_Br
evm.TU.LG10.2081	193.683	-2.3504	0.270611	-8.68553	3.76976e-18	4.49142e-17	down	Pa_Br
evm.TU.LG06.935	73.9903	3.3473	0.385541	8.68207	3.88616e-18	4.62732e-17	up	Pa_Br
evm.TU.LG05.246	63.395	4.02278	0.463419	8.68064	3.93564e-18	4.68343e-17	up	Pa_Br
evm.TU.LG02.118	930.202	-1.6703	0.192473	-8.6781	4.0243e-18	4.78608e-17	down	Pa_Br
evm.TU.LG04.1211	78.7133	3.21016	0.36997	8.67682	4.06999e-18	4.83753e-17	up	Pa_Br
evm.TU.LG10.1046	1561.24	-1.94094	0.223785	-8.67326	4.19939e-18	4.98834e-17	down	Pa_Br
evm.TU.LG03.380	1765.83	-2.09689	0.241797	-8.67209	4.24243e-18	5.03646e-17	down	Pa_Br
evm.TU.LG04.730	127.787	10.6125	1.22399	8.67036	4.30746e-18	5.11061e-17	up	Pa_Br
evm.TU.LG03.1367	531.253	-1.69079	0.195107	-8.66598	4.47665e-18	5.30818e-17	down	Pa_Br
evm.TU.LG08.2522	3286.82	1.52473	0.176263	8.65029	5.13689e-18	6.08742e-17	up	Pa_Br
evm.TU.LG09.2803	60.6602	-3.78181	0.437258	-8.64892	5.19902e-18	6.15739e-17	down	Pa_Br
evm.TU.LG08.145	241.521	-2.67044	0.308819	-8.64727	5.27478e-18	6.24339e-17	down	Pa_Br
evm.TU.LG06.3543	274.355	2.1374	0.247201	8.64638	5.31585e-18	6.28826e-17	up	Pa_Br
evm.TU.LG08.3618	31462.8	-2.51645	0.291072	-8.64545	5.35935e-18	6.33595e-17	down	Pa_Br
evm.TU.LG07.3087	556.982	-2.24577	0.259821	-8.64353	5.45008e-18	6.43939e-17	down	Pa_Br
evm.TU.LG04.492	162.384	-2.64805	0.30643	-8.64163	5.54154e-18	6.54356e-17	down	Pa_Br
evm.TU.LG05.1937	660.596	-2.06915	0.239443	-8.64152	5.54678e-18	6.54586e-17	down	Pa_Br
evm.TU.LG08.3109	800.215	-2.14875	0.24879	-8.6368	5.781e-18	6.81822e-17	down	Pa_Br
evm.TU.LG02.965	2831.66	-1.51715	0.175722	-8.63382	5.93368e-18	6.99414e-17	down	Pa_Br
evm.TU.LG04.2377	1246.5	-1.6561	0.191836	-8.63289	5.98234e-18	7.04732e-17	down	Pa_Br
evm.TU.LG06.886	326.546	-2.23102	0.258576	-8.62809	6.23851e-18	7.3404e-17	down	Pa_Br
evm.TU.LG01.89	70.4938	-4.08172	0.473073	-8.6281	6.23801e-18	7.3404e-17	down	Pa_Br
evm.TU.LG04.1552	1896.46	-1.4602	0.16936	-8.62188	6.58627e-18	7.745e-17	down	Pa_Br
evm.TU.LG04.2214	719.411	-2.15856	0.250378	-8.62119	6.62623e-18	7.78738e-17	down	Pa_Br
evm.TU.LG01.282	1032.36	7.63232	0.885978	8.61456	7.02089e-18	8.24634e-17	up	Pa_Br
evm.TU.LG04.1984	820.327	2.24624	0.260843	8.61145	7.21448e-18	8.46871e-17	up	Pa_Br
evm.TU.LG01.792	1026.15	1.93537	0.224748	8.61132	7.22253e-18	8.47316e-17	up	Pa_Br
evm.TU.LG08.2453	1299.97	-2.11938	0.246118	-8.61123	7.22802e-18	8.4746e-17	down	Pa_Br
evm.TU.LG10.3253	1093.75	-1.983	0.230328	-8.60946	7.34051e-18	8.60141e-17	down	Pa_Br
evm.TU.LG05.1921	398.052	-2.0113	0.233759	-8.60419	7.6859e-18	9.00083e-17	down	Pa_Br
evm.TU.LG02.580	59.2142	-3.79497	0.441282	-8.59988	7.9799e-18	9.33963e-17	down	Pa_Br
evm.TU.LG01.151	110.607	-3.05451	0.355216	-8.599	8.04148e-18	9.40616e-17	down	Pa_Br
evm.TU.LG09.1741	4784.75	1.94815	0.226581	8.59803	8.10984e-18	9.48055e-17	up	Pa_Br
evm.TU.LG04.1775	596.682	-1.77551	0.206506	-8.59783	8.12386e-18	9.49136e-17	down	Pa_Br
evm.TU.LG05.817	168.741	2.52098	0.293301	8.59521	8.31129e-18	9.70463e-17	up	Pa_Br
evm.TU.LG01.1548	192.181	2.18461	0.254237	8.59284	8.48432e-18	9.90086e-17	up	Pa_Br
evm.TU.LG05.255	1301.95	-2.3915	0.278388	-8.59052	8.65743e-18	1.0097e-16	down	Pa_Br
evm.TU.LG10.804	523.536	-2.27125	0.264425	-8.5894	8.74234e-18	1.019e-16	down	Pa_Br
evm.TU.LG08.2162	108.432	2.48082	0.288868	8.58805	8.84545e-18	1.03041e-16	up	Pa_Br
evm.TU.LG09.164	364.818	3.68094	0.428761	8.58506	9.07856e-18	1.05695e-16	up	Pa_Br
evm.TU.LG01.352	2809.24	1.48371	0.172868	8.5829	9.25124e-18	1.07642e-16	up	Pa_Br
evm.TU.LG03.1465	475.466	-2.40498	0.280248	-8.58161	9.35512e-18	1.08788e-16	down	Pa_Br
evm.TU.LG07.3430	1269.92	-1.79441	0.209204	-8.57731	9.71174e-18	1.12869e-16	down	Pa_Br
evm.TU.LG06.1372	119.912	2.42797	0.283171	8.57423	9.97495e-18	1.1586e-16	up	Pa_Br
evm.TU.LG10.900	1177.35	1.48797	0.17367	8.56779	1.05489e-17	1.22455e-16	up	Pa_Br
evm.TU.LG06.3692	1066.93	-1.87102	0.218387	-8.56744	1.05811e-17	1.22757e-16	down	Pa_Br
evm.TU.LG04.2523	780.462	-1.65703	0.193417	-8.5671	1.06123e-17	1.23046e-16	down	Pa_Br
evm.TU.LG05.1715	327.595	-2.43246	0.284009	-8.56471	1.08346e-17	1.25551e-16	down	Pa_Br
evm.TU.LG06.453	1109.69	-1.85761	0.217005	-8.56023	1.12643e-17	1.30455e-16	down	Pa_Br
evm.TU.LG06.3441	778.503	-2.18702	0.255611	-8.55606	1.16791e-17	1.35179e-16	down	Pa_Br
evm.TU.LG10.2949	520.86	2.41186	0.281938	8.55457	1.18312e-17	1.36861e-16	up	Pa_Br
evm.TU.LG04.168	89.9151	3.08983	0.361312	8.55168	1.2131e-17	1.40247e-16	up	Pa_Br
evm.TU.LG03.268	221.843	2.58108	0.301901	8.54942	1.23712e-17	1.42941e-16	up	Pa_Br
evm.TU.LG08.2708	49.6517	4.55657	0.533598	8.53933	1.35002e-17	1.55896e-16	up	Pa_Br
evm.TU.LG03.1419	117.352	-2.83899	0.332631	-8.53497	1.40195e-17	1.61798e-16	down	Pa_Br
evm.TU.LG03.1221	65.6323	6.8041	0.797295	8.53397	1.41403e-17	1.63098e-16	up	Pa_Br
evm.TU.LG02.415	977.709	-1.79144	0.209959	-8.53233	1.43428e-17	1.65337e-16	down	Pa_Br
evm.TU.LG06.3975	69.9245	3.23295	0.379056	8.52893	1.47703e-17	1.70167e-16	up	Pa_Br
evm.TU.LG07.2719	199.898	-3.12758	0.366885	-8.52469	1.53219e-17	1.76419e-16	down	Pa_Br
evm.TU.LG06.1854	441.952	-2.39957	0.28161	-8.52088	1.58352e-17	1.82223e-16	down	Pa_Br
evm.TU.LG08.3521	386.786	-2.21208	0.259674	-8.51871	1.61347e-17	1.85563e-16	down	Pa_Br
evm.TU.LG09.263	64.1792	-3.83795	0.450762	-8.51436	1.67507e-17	1.92536e-16	down	Pa_Br
evm.TU.LG10.1834	193.084	2.6535	0.31181	8.50999	1.73948e-17	1.99825e-16	up	Pa_Br
evm.TU.LG10.2375	3127.82	-1.40568	0.165183	-8.50986	1.74141e-17	1.99931e-16	down	Pa_Br
evm.TU.LG10.2773	353.451	-1.93835	0.227882	-8.50594	1.80132e-17	2.0669e-16	down	Pa_Br
evm.TU.LG04.861	291.685	-1.91543	0.225261	-8.50316	1.84495e-17	2.11574e-16	down	Pa_Br
evm.TU.LG03.907	52.6554	3.80423	0.447479	8.50146	1.87228e-17	2.14583e-16	up	Pa_Br
evm.TU.LG04.817	1106.57	-1.86284	0.219219	-8.49764	1.93482e-17	2.21624e-16	down	Pa_Br
evm.TU.LG05.1390	953.8	2.56852	0.302297	8.49669	1.95065e-17	2.23309e-16	up	Pa_Br
evm.TU.LG06.308	102.744	10.3093	1.21344	8.49596	1.96302e-17	2.24595e-16	up	Pa_Br
evm.TU.LG09.2027	310.371	2.10119	0.247391	8.49342	2.00649e-17	2.29437e-16	up	Pa_Br
evm.TU.LG08.2820	138.819	2.76927	0.326111	8.49181	2.0344e-17	2.32495e-16	up	Pa_Br
evm.TU.LG10.490	1295.12	-2.55004	0.300415	-8.48838	2.09534e-17	2.39322e-16	down	Pa_Br
evm.TU.LG03.327	325.975	1.85556	0.218607	8.48811	2.10031e-17	2.39751e-16	up	Pa_Br
evm.TU.LG05.168	203.341	10.3154	1.21608	8.48248	2.20435e-17	2.51483e-16	up	Pa_Br
evm.TU.LG10.2156	157.781	4.12579	0.486637	8.47817	2.28759e-17	2.6083e-16	up	Pa_Br
evm.TU.LG03.1659	82.4224	-3.99804	0.47158	-8.47797	2.29156e-17	2.61133e-16	down	Pa_Br
evm.TU.LG05.726	430.673	-2.10677	0.248513	-8.4775	2.30091e-17	2.62049e-16	down	Pa_Br
evm.TU.LG06.1093	471.914	-1.7229	0.20325	-8.47678	2.31514e-17	2.63518e-16	down	Pa_Br
evm.TU.LG10.1730	291.905	-2.09339	0.247088	-8.47223	2.40731e-17	2.73852e-16	down	Pa_Br
evm.TU.LG09.3160	266.055	-3.08263	0.363881	-8.47154	2.42174e-17	2.75336e-16	down	Pa_Br
evm.TU.LG06.1386	17052.3	-1.61642	0.190812	-8.47126	2.42758e-17	2.75842e-16	down	Pa_Br
evm.TU.LG08.2631	427.24	-1.95885	0.231261	-8.47026	2.44836e-17	2.78045e-16	down	Pa_Br
evm.TU.LG05.2357	2035.76	-1.98368	0.234299	-8.46646	2.52953e-17	2.87099e-16	down	Pa_Br
evm.TU.LG03.1396	401.606	-2.5869	0.305554	-8.46626	2.53401e-17	2.87443e-16	down	Pa_Br
evm.TU.LG05.1990	611.186	2.11023	0.249255	8.46613	2.53691e-17	2.87608e-16	up	Pa_Br
evm.TU.LG09.2224	14277.4	-2.1739	0.25679	-8.46565	2.54721e-17	2.88611e-16	down	Pa_Br
evm.TU.LG04.165	4269.82	-1.88255	0.222442	-8.4631	2.60368e-17	2.94842e-16	down	Pa_Br
evm.TU.LG04.535	119.252	3.1113	0.367687	8.46181	2.63256e-17	2.97808e-16	up	Pa_Br
evm.TU.LG08.2975	238.577	-2.28888	0.270495	-8.4618	2.63287e-17	2.97808e-16	down	Pa_Br
evm.TU.LG02.133	107.536	-3.07966	0.363955	-8.46165	2.63623e-17	2.98018e-16	down	Pa_Br
evm.TU.LG03.95	1848.97	1.56887	0.185472	8.45881	2.70114e-17	3.05183e-16	up	Pa_Br
evm.TU.LG03.1626	109.362	2.68045	0.317108	8.45282	2.84353e-17	3.21088e-16	up	Pa_Br
evm.TU.LG08.2100	560.188	-1.77777	0.210336	-8.45203	2.86273e-17	3.23072e-16	down	Pa_Br
evm.TU.LG06.600	67.2406	-4.37823	0.518057	-8.45124	2.88219e-17	3.25084e-16	down	Pa_Br
evm.TU.LG03.314	1081.44	-1.55034	0.183453	-8.45087	2.89136e-17	3.25933e-16	down	Pa_Br
evm.TU.LG09.3032	4300.07	2.19376	0.259656	8.44872	2.94513e-17	3.31807e-16	up	Pa_Br
evm.TU.LG10.270	280.646	2.54787	0.301651	8.44642	3.00366e-17	3.38209e-16	up	Pa_Br
evm.TU.LG06.1252	798.629	-2.59395	0.307128	-8.44583	3.01881e-17	3.39723e-16	down	Pa_Br
evm.TU.LG06.3941	47.7755	5.52321	0.654084	8.44419	3.06165e-17	3.44349e-16	up	Pa_Br
evm.TU.LG10.2735	791.428	-1.96341	0.23261	-8.44077	3.15259e-17	3.54377e-16	down	Pa_Br
evm.TU.LG09.2675	552.361	1.62231	0.19221	8.4403	3.16526e-17	3.556e-16	up	Pa_Br
evm.TU.LG10.2403	137.333	3.61274	0.428241	8.43622	3.27752e-17	3.68004e-16	up	Pa_Br
evm.TU.LG10.44	331.051	1.99108	0.236037	8.43544	3.29962e-17	3.70277e-16	up	Pa_Br
evm.TU.LG04.242	93.7184	-3.18371	0.377562	-8.43228	3.38983e-17	3.80185e-16	down	Pa_Br
evm.TU.LG05.1344	94.1497	-2.68085	0.318401	-8.4197	3.77437e-17	4.23074e-16	down	Pa_Br
evm.TU.LG08.3646	623.945	-2.77674	0.329862	-8.41788	3.83348e-17	4.29457e-16	down	Pa_Br
evm.TU.LG02.944	64.7026	3.47525	0.413038	8.41389	3.96643e-17	4.44102e-16	up	Pa_Br
evm.TU.LG10.3046	164.79	3.4206	0.406632	8.41202	4.03002e-17	4.50968e-16	up	Pa_Br
evm.TU.LG06.125	639.183	-1.95532	0.232474	-8.41093	4.06787e-17	4.54947e-16	down	Pa_Br
evm.TU.LG04.1510	1488.97	-1.91615	0.228009	-8.40384	4.32107e-17	4.82993e-16	down	Pa_Br
evm.TU.LG05.1367	182.39	-2.30711	0.274535	-8.4037	4.32614e-17	4.83289e-16	down	Pa_Br
evm.TU.LG08.474	1047.7	-3.23792	0.385358	-8.40238	4.37512e-17	4.88485e-16	down	Pa_Br
evm.TU.LG04.1802	243.151	2.41206	0.287329	8.39478	4.66757e-17	5.20846e-16	up	Pa_Br
evm.TU.LG09.1691	60.2145	4.20886	0.501401	8.3942	4.69093e-17	5.23159e-16	up	Pa_Br
evm.TU.LG06.1600	179.096	2.21414	0.263933	8.38901	4.90238e-17	5.46434e-16	up	Pa_Br
evm.TU.LG01.1506	124.389	3.22205	0.384241	8.38548	5.05197e-17	5.62792e-16	up	Pa_Br
evm.TU.LG01.856	1505.21	1.61749	0.192952	8.38287	5.16505e-17	5.75067e-16	up	Pa_Br
evm.TU.LG05.822	1327.44	2.09388	0.24993	8.37784	5.39062e-17	5.99722e-16	up	Pa_Br
evm.TU.LG10.2689	636.796	-2.72532	0.325302	-8.3778	5.39253e-17	5.99722e-16	down	Pa_Br
evm.TU.LG02.854	672.843	-1.75877	0.209949	-8.37712	5.42399e-17	6.02885e-16	down	Pa_Br
evm.TU.LG02.914	971.6	2.36119	0.281871	8.37687	5.4356e-17	6.03837e-16	up	Pa_Br
evm.TU.LG04.2533	114.59	-8.37023	0.999505	-8.37438	5.55145e-17	6.16363e-16	down	Pa_Br
evm.TU.LG10.2174	102.97	4.46554	0.533369	8.37232	5.64961e-17	6.26911e-16	up	Pa_Br
evm.TU.LG07.3213	3046.76	-1.45588	0.173993	-8.36748	5.88623e-17	6.52804e-16	down	Pa_Br
evm.TU.LG01.1376	20756.3	-2.57334	0.307772	-8.36117	6.20983e-17	6.88308e-16	down	Pa_Br
evm.TU.LG04.1186	192.663	2.76324	0.33076	8.3542	6.5879e-17	7.29808e-16	up	Pa_Br
evm.TU.LG10.485	156.769	-2.1029	0.251772	-8.35239	6.68979e-17	7.40682e-16	down	Pa_Br
evm.TU.LG03.75	3495.44	1.74684	0.209291	8.34644	7.03493e-17	7.78462e-16	up	Pa_Br
evm.TU.LG08.3484	920.338	2.20103	0.263773	8.34438	7.15876e-17	7.91724e-16	up	Pa_Br
evm.TU.LG08.185	66.403	2.96245	0.355071	8.34326	7.22689e-17	7.98815e-16	up	Pa_Br
evm.TU.LG03.1311	137.397	2.70843	0.324689	8.3416	7.32947e-17	8.09703e-16	up	Pa_Br
evm.TU.LG04.1006	97.7828	-2.59898	0.311636	-8.33978	7.44284e-17	8.2177e-16	down	Pa_Br
evm.TU.LG06.687	362.273	-2.19227	0.263083	-8.333	7.88163e-17	8.69734e-16	down	Pa_Br
evm.TU.LG07.3497	1439.52	-1.90877	0.229063	-8.33291	7.88768e-17	8.6992e-16	down	Pa_Br
evm.TU.LG04.1583	245.004	-2.25199	0.270368	-8.32936	8.12834e-17	8.95965e-16	down	Pa_Br
evm.TU.LG05.1649	540.777	-1.94069	0.233034	-8.32791	8.22833e-17	9.06484e-16	down	Pa_Br
evm.TU.LG04.2350	46757.1	-1.4839	0.178227	-8.32592	8.36764e-17	9.21321e-16	down	Pa_Br
evm.TU.LG10.1050	248.487	-1.94266	0.233404	-8.32316	8.56501e-17	9.4253e-16	down	Pa_Br
evm.TU.LG06.500	2006.21	-1.753	0.210732	-8.31861	8.89979e-17	9.7883e-16	down	Pa_Br
evm.TU.LG10.63	154.439	2.55937	0.307775	8.31571	9.12025e-17	1.00252e-15	up	Pa_Br
evm.TU.LG01.663	564.471	-3.26915	0.393489	-8.3081	9.72455e-17	1.06836e-15	down	Pa_Br
evm.TU.LG05.548	91.3153	-3.51241	0.422789	-8.30771	9.75635e-17	1.07126e-15	down	Pa_Br
evm.TU.LG09.394	775.292	-2.10555	0.253519	-8.3053	9.95647e-17	1.09263e-15	down	Pa_Br
evm.TU.LG10.166	189.183	2.60841	0.314438	8.29546	1.08166e-16	1.18636e-15	up	Pa_Br
evm.TU.LG08.2240	1752.55	2.57096	0.310041	8.29233	1.11056e-16	1.21739e-15	up	Pa_Br
evm.TU.LG08.2899	207.137	-2.74717	0.331308	-8.29191	1.11446e-16	1.221e-15	down	Pa_Br
evm.TU.LG07.2948	337.739	-2.16893	0.261744	-8.28645	1.16676e-16	1.27759e-15	down	Pa_Br
evm.TU.LG04.2314	653.047	-2.12165	0.256122	-8.28374	1.19364e-16	1.3063e-15	down	Pa_Br
evm.TU.LG03.1661	369.123	-2.57058	0.310473	-8.27956	1.23627e-16	1.35221e-15	down	Pa_Br
evm.TU.LG05.1249	187.249	1.97495	0.238567	8.27839	1.24847e-16	1.36481e-15	up	Pa_Br
evm.TU.LG04.936	101.328	3.10235	0.374809	8.27716	1.26146e-16	1.37825e-15	up	Pa_Br
evm.TU.LG10.2612	1353.86	-2.91956	0.352759	-8.27636	1.26998e-16	1.3868e-15	down	Pa_Br
evm.TU.LG10.2695	428.687	-1.98866	0.240302	-8.27568	1.27724e-16	1.39395e-15	down	Pa_Br
evm.TU.LG05.2296	48.1231	3.86823	0.467503	8.27423	1.29291e-16	1.41028e-15	up	Pa_Br
evm.TU.LG01.758	754.24	-1.65426	0.199948	-8.27345	1.30136e-16	1.41873e-15	down	Pa_Br
evm.TU.LG04.99	64.3211	4.51327	0.545863	8.26815	1.36058e-16	1.48247e-15	up	Pa_Br
evm.TU.LG03.808	101.889	3.45472	0.418141	8.26208	1.43157e-16	1.55897e-15	up	Pa_Br
evm.TU.LG05.806	241.737	2.29499	0.277889	8.25864	1.47337e-16	1.60361e-15	up	Pa_Br
evm.TU.LG01.688	59.7616	-3.6344	0.440102	-8.25808	1.48032e-16	1.61029e-15	down	Pa_Br
evm.TU.LG10.364	565.301	1.65271	0.200134	8.25801	1.48125e-16	1.61042e-15	up	Pa_Br
evm.TU.LG03.1543	54.4475	3.53451	0.428182	8.25468	1.52309e-16	1.65501e-15	up	Pa_Br
evm.TU.LG01.416	2987.34	1.47588	0.178826	8.25317	1.54244e-16	1.67512e-15	up	Pa_Br
evm.TU.LG04.949	5898.68	1.56181	0.189297	8.25056	1.57659e-16	1.71033e-15	up	Pa_Br
evm.TU.LG10.1857	21343.9	-1.71617	0.208005	-8.2506	1.57597e-16	1.71033e-15	down	Pa_Br
evm.TU.LG10.3203	1137.8	-1.71867	0.208343	-8.2492	1.59463e-16	1.72897e-15	down	Pa_Br
evm.TU.LG10.989	525.406	-1.84587	0.223805	-8.24769	1.61482e-16	1.7499e-15	down	Pa_Br
evm.TU.LG07.3090	188.791	2.16476	0.26266	8.2417	1.69785e-16	1.83888e-15	up	Pa_Br
evm.TU.LG07.3556	114.771	2.38551	0.289455	8.24137	1.70252e-16	1.84293e-15	up	Pa_Br
evm.TU.LG10.3170	108.11	2.44125	0.296241	8.24075	1.71135e-16	1.85148e-15	up	Pa_Br
evm.TU.LG05.251	593.807	-2.4302	0.294981	-8.23851	1.74376e-16	1.88551e-15	down	Pa_Br
evm.TU.LG04.2563	75.0016	-3.71928	0.451776	-8.23257	1.83242e-16	1.9803e-15	down	Pa_Br
evm.TU.LG02.824	489.769	-1.66146	0.201887	-8.22967	1.87725e-16	2.02765e-15	down	Pa_Br
evm.TU.LG06.3930	124.569	-2.41472	0.293447	-8.22881	1.89075e-16	2.04113e-15	down	Pa_Br
evm.TU.LG09.2390	45.2541	4.02312	0.489232	8.22335	1.97904e-16	2.13528e-15	up	Pa_Br
evm.TU.LG01.1320	271.835	-1.84771	0.224711	-8.2226	1.9914e-16	2.14745e-15	down	Pa_Br
evm.TU.LG05.1205	820.044	-1.7277	0.210162	-8.22084	2.02089e-16	2.17807e-15	down	Pa_Br
evm.TU.LG10.2311	168.625	-2.25329	0.274108	-8.22045	2.0274e-16	2.1839e-15	down	Pa_Br
evm.TU.LG01.138	208.184	-10.0273	1.22075	-8.21402	2.13898e-16	2.30285e-15	down	Pa_Br
evm.TU.LG02.444	106.244	-8.25773	1.00568	-8.21105	2.19254e-16	2.35924e-15	down	Pa_Br
evm.TU.LG10.1074	518.065	-1.91384	0.233089	-8.21074	2.19825e-16	2.36409e-15	down	Pa_Br
evm.TU.LG07.3341	4676.24	-1.65202	0.201211	-8.2104	2.20455e-16	2.3696e-15	down	Pa_Br
evm.TU.LG06.932	1014.12	-1.55745	0.18971	-8.20963	2.21878e-16	2.3836e-15	down	Pa_Br
evm.TU.LG07.2645	2474.11	1.96141	0.238919	8.20952	2.22065e-16	2.38433e-15	up	Pa_Br
evm.TU.LG03.120	71.4201	3.20304	0.390222	8.20826	2.24424e-16	2.40835e-15	up	Pa_Br
evm.TU.LG07.404	81.256	-2.9427	0.358622	-8.20558	2.2948e-16	2.46128e-15	down	Pa_Br
evm.TU.LG06.1186	831.445	-1.75839	0.214369	-8.2026	2.35234e-16	2.52163e-15	down	Pa_Br
evm.TU.LG07.261	2235.14	-1.45777	0.177731	-8.20212	2.36187e-16	2.53048e-15	down	Pa_Br
evm.TU.LG06.829	409.017	2.14848	0.261999	8.20032	2.39756e-16	2.56734e-15	up	Pa_Br
evm.TU.LG10.2094	61.6492	3.11907	0.380511	8.19706	2.46341e-16	2.63643e-15	up	Pa_Br
evm.TU.LG07.2684	436.589	1.76076	0.214965	8.19093	2.59212e-16	2.77269e-15	up	Pa_Br
evm.TU.LG10.2552	341.064	-2.03667	0.248659	-8.19061	2.59903e-16	2.77859e-15	down	Pa_Br
evm.TU.LG05.1803	288.469	-1.8507	0.226006	-8.18871	2.64034e-16	2.82123e-15	down	Pa_Br
evm.TU.LG06.284	121.967	-2.93103	0.357964	-8.18806	2.65462e-16	2.83497e-15	down	Pa_Br
evm.TU.LG06.1118	584.316	-1.79904	0.219812	-8.18445	2.73544e-16	2.91972e-15	down	Pa_Br
evm.TU.LG10.2882	3189.68	1.42929	0.17466	8.18322	2.76352e-16	2.9481e-15	up	Pa_Br
evm.TU.LG02.1417	10032.6	-2.35641	0.288004	-8.18186	2.79496e-16	2.98004e-15	down	Pa_Br
evm.TU.LG02.1212	149.635	2.93085	0.358279	8.18035	2.83016e-16	3.01596e-15	up	Pa_Br
evm.TU.LG04.2289	3884.44	-1.54855	0.189306	-8.18013	2.83548e-16	3.02001e-15	down	Pa_Br
evm.TU.LG10.779	233.493	1.92585	0.23544	8.17979	2.84344e-16	3.02686e-15	up	Pa_Br
evm.TU.LG02.754	138.107	-2.22336	0.271817	-8.17963	2.84708e-16	3.02912e-15	down	Pa_Br
evm.TU.LG05.2040	1060.03	-1.80511	0.220694	-8.17924	2.85634e-16	3.03734e-15	down	Pa_Br
evm.TU.LG01.1152	496.652	-1.96343	0.24011	-8.17723	2.90433e-16	3.08672e-15	down	Pa_Br
evm.TU.LG10.2626	676.53	1.64932	0.201701	8.17706	2.90863e-16	3.08964e-15	up	Pa_Br
evm.TU.LG06.809	134.561	2.51331	0.307492	8.17357	2.99404e-16	3.17867e-15	up	Pa_Br
evm.TU.LG03.492	3441.35	-1.76159	0.215553	-8.17241	3.02286e-16	3.20755e-15	down	Pa_Br
evm.TU.LG04.1796	134.125	2.54036	0.310881	8.17149	3.0461e-16	3.2305e-15	up	Pa_Br
evm.TU.LG05.1922	119.973	2.34537	0.287034	8.17103	3.05757e-16	3.24093e-15	up	Pa_Br
evm.TU.LG02.492	1373.63	-1.80415	0.220835	-8.16965	3.09285e-16	3.27658e-15	down	Pa_Br
evm.TU.LG01.974	44.1019	5.02024	0.614674	8.16731	3.15335e-16	3.33889e-15	up	Pa_Br
evm.TU.LG04.636	1589.95	1.53032	0.18745	8.16387	3.24461e-16	3.4337e-15	up	Pa_Br
evm.TU.LG06.3749	555.076	1.65952	0.203295	8.16313	3.26459e-16	3.453e-15	up	Pa_Br
evm.TU.LG04.777	402.934	-1.77289	0.217482	-8.1519	3.58249e-16	3.78723e-15	down	Pa_Br
evm.TU.LG07.3168	166.361	2.17118	0.266368	8.15106	3.60743e-16	3.81157e-15	up	Pa_Br
evm.TU.LG09.2608	838.241	-1.7102	0.209892	-8.14801	3.6996e-16	3.90688e-15	down	Pa_Br
evm.TU.LG03.152	58.6657	-4.13027	0.507118	-8.1446	3.80544e-16	4.01652e-15	down	Pa_Br
evm.TU.LG06.1337	1405.24	2.02365	0.248507	8.14322	3.849e-16	4.05819e-15	up	Pa_Br
evm.TU.LG03.1500	185.135	-2.68862	0.330166	-8.14323	3.84867e-16	4.05819e-15	down	Pa_Br
evm.TU.LG08.3365	41.0061	4.60401	0.565394	8.143	3.85597e-16	4.06338e-15	up	Pa_Br
evm.TU.LG01.1469	122.175	-2.28811	0.281128	-8.13905	3.98404e-16	4.19611e-15	down	Pa_Br
evm.TU.LG08.2081	533.41	-1.69792	0.208641	-8.13802	4.01798e-16	4.22962e-15	down	Pa_Br
evm.TU.LG03.1113	275.206	2.13234	0.26204	8.13747	4.03615e-16	4.2465e-15	up	Pa_Br
evm.TU.LG08.2988	186.473	-2.45933	0.302292	-8.13562	4.09835e-16	4.30966e-15	down	Pa_Br
evm.TU.LG06.1101	871.108	-2.28674	0.281154	-8.13341	4.17395e-16	4.38684e-15	down	Pa_Br
evm.TU.LG09.319	1484.93	-2.18141	0.268307	-8.13027	4.28333e-16	4.49942e-15	down	Pa_Br
evm.TU.LG04.2409	215.409	2.53958	0.3124	8.12928	4.31858e-16	4.53224e-15	up	Pa_Br
evm.TU.LG03.486	662.36	-1.61879	0.199131	-8.12926	4.31913e-16	4.53224e-15	down	Pa_Br
evm.TU.LG03.665	64.4836	3.16165	0.389117	8.12518	4.46705e-16	4.68498e-15	up	Pa_Br
evm.TU.LG09.2580	85.625	10.0215	1.23363	8.12359	4.52609e-16	4.74441e-15	up	Pa_Br
evm.TU.LG09.2458	805.967	-1.79834	0.22143	-8.12151	4.60412e-16	4.82365e-15	down	Pa_Br
evm.TU.LG05.712	88.8698	2.88238	0.354934	8.12089	4.62781e-16	4.84592e-15	up	Pa_Br
evm.TU.LG05.430	2466.46	-1.78187	0.21948	-8.11862	4.7151e-16	4.93472e-15	down	Pa_Br
evm.TU.LG04.585	1029.16	-1.7742	0.218806	-8.10855	5.12285e-16	5.35865e-15	down	Pa_Br
evm.TU.LG03.1676	53.7521	-4.263	0.526046	-8.10386	5.32441e-16	5.56656e-15	down	Pa_Br
evm.TU.LG05.137	1228.08	-2.06665	0.255155	-8.09962	5.51326e-16	5.76097e-15	down	Pa_Br
evm.TU.LG05.1472	1082.1	-2.00423	0.247459	-8.09925	5.52971e-16	5.77512e-15	down	Pa_Br
evm.TU.LG05.2082	78.2435	-7.30117	0.902023	-8.09422	5.76304e-16	6.01565e-15	down	Pa_Br
evm.TU.LG05.2309	45.16	3.93612	0.486302	8.09399	5.77425e-16	6.02419e-15	up	Pa_Br
evm.TU.LG06.1032	570.648	-1.59996	0.197715	-8.09222	5.85868e-16	6.10907e-15	down	Pa_Br
evm.TU.LG06.1834	163.967	3.51572	0.434558	8.09034	5.94982e-16	6.20085e-15	up	Pa_Br
evm.TU.LG05.1045	123.109	4.02819	0.498019	8.08842	6.04438e-16	6.2961e-15	up	Pa_Br
evm.TU.LG10.1693	831.649	-2.29596	0.283938	-8.08614	6.15865e-16	6.41176e-15	down	Pa_Br
evm.TU.LG08.2874	201.004	-3.02781	0.374528	-8.08433	6.25054e-16	6.50402e-15	down	Pa_Br
evm.TU.LG03.254	530.019	-2.90327	0.359208	-8.08243	6.34913e-16	6.60316e-15	down	Pa_Br
evm.TU.LG01.1156	2111.93	-1.61565	0.199915	-8.08169	6.38735e-16	6.63943e-15	down	Pa_Br
evm.TU.LG08.3312	1164.77	1.69232	0.20941	8.08135	6.40556e-16	6.65489e-15	up	Pa_Br
evm.TU.LG02.279	205.78	2.21577	0.274201	8.08082	6.43342e-16	6.68035e-15	up	Pa_Br
evm.TU.LG03.272	254.713	-2.06641	0.25584	-8.07696	6.64009e-16	6.89134e-15	down	Pa_Br
evm.TU.LG06.1610	837.518	1.49408	0.184985	8.0768	6.64904e-16	6.89703e-15	up	Pa_Br
evm.TU.LG06.1148	1774.04	1.53458	0.190021	8.07586	6.70019e-16	6.94647e-15	up	Pa_Br
evm.TU.LG07.2973	1521.21	-1.7477	0.216564	-8.07016	7.02064e-16	7.2749e-15	down	Pa_Br
evm.TU.LG10.106	1500.15	1.67384	0.207416	8.06997	7.03173e-16	7.2826e-15	up	Pa_Br
evm.TU.LG08.2346	147.949	2.11213	0.261855	8.06603	7.26189e-16	7.51706e-15	up	Pa_Br
evm.TU.LG06.677	570.358	-1.73891	0.215758	-8.05952	7.65932e-16	7.92433e-15	down	Pa_Br
evm.TU.LG06.3947	11137.8	2.0229	0.251051	8.05772	7.77324e-16	8.03801e-15	up	Pa_Br
evm.TU.LG06.352	66.2737	-6.64017	0.82435	-8.05504	7.94534e-16	8.2117e-15	down	Pa_Br
evm.TU.LG03.1301	1397.3	-1.61248	0.200198	-8.05445	7.98382e-16	8.24719e-15	down	Pa_Br
evm.TU.LG10.3303	110.994	-2.82129	0.350346	-8.05286	8.08807e-16	8.35053e-15	down	Pa_Br
evm.TU.LG01.881	284.623	-2.60443	0.323435	-8.0524	8.11861e-16	8.37771e-15	down	Pa_Br
evm.TU.LG01.1291	2875.82	1.82035	0.226085	8.05164	8.16932e-16	8.42567e-15	up	Pa_Br
evm.TU.LG08.2148	722.094	-1.82543	0.226745	-8.05058	8.24009e-16	8.49425e-15	down	Pa_Br
evm.TU.LG08.2423	547.741	1.76698	0.219495	8.05021	8.26508e-16	8.5156e-15	up	Pa_Br
evm.TU.LG10.280	249.22	-2.55733	0.317707	-8.04933	8.32489e-16	8.57279e-15	down	Pa_Br
evm.TU.LG09.1560	792.625	-1.62126	0.20143	-8.04877	8.36283e-16	8.60739e-15	down	Pa_Br
evm.TU.LG05.1959	2348.36	-1.60278	0.199274	-8.04309	8.76038e-16	9.01191e-15	down	Pa_Br
evm.TU.LG04.2488	305.704	-2.16996	0.269811	-8.04252	8.8007e-16	9.0487e-15	down	Pa_Br
evm.TU.LG01.376	369.966	-3.05237	0.379604	-8.04093	8.91608e-16	9.16259e-15	down	Pa_Br
evm.TU.LG04.464	3834.97	-2.15152	0.267595	-8.04019	8.97013e-16	9.21338e-15	down	Pa_Br
evm.TU.LG04.212	134.755	9.73471	1.21083	8.03972	9.00465e-16	9.24406e-15	up	Pa_Br
evm.TU.LG09.484	57.4714	-6.12648	0.762074	-8.03922	9.04145e-16	9.27705e-15	down	Pa_Br
evm.TU.LG05.596	634.975	-1.7456	0.217139	-8.03912	9.04884e-16	9.27985e-15	down	Pa_Br
evm.TU.LG03.1036	44.7567	5.68222	0.70706	8.03641	9.25082e-16	9.48209e-15	up	Pa_Br
evm.TU.LG10.299	59.0382	-6.47565	0.805916	-8.03514	9.3469e-16	9.57563e-15	down	Pa_Br
evm.TU.LG01.963	2083.35	-1.7398	0.216555	-8.03397	9.43699e-16	9.66295e-15	down	Pa_Br
evm.TU.LG06.3523	469.074	1.72891	0.215209	8.03362	9.46398e-16	9.6856e-15	up	Pa_Br
evm.TU.LG01.1036	190.3	-2.0045	0.249617	-8.03027	9.72581e-16	9.94844e-15	down	Pa_Br
evm.TU.LG03.1198	165.532	-2.80915	0.349863	-8.02928	9.80474e-16	1.0024e-14	down	Pa_Br
evm.TU.LG02.1046	94.5396	-2.6338	0.32806	-8.02839	9.87582e-16	1.00915e-14	down	Pa_Br
evm.TU.LG06.3374	472.136	-1.73456	0.216117	-8.02599	1.00709e-15	1.02856e-14	down	Pa_Br
evm.TU.LG01.1755	92.6874	2.50265	0.311934	8.02299	1.03201e-15	1.05347e-14	up	Pa_Br
evm.TU.LG08.2930	804.794	-1.61683	0.201533	-8.02265	1.03487e-15	1.05584e-14	down	Pa_Br
evm.TU.LG06.1612	88.9817	2.84872	0.355124	8.02178	1.04226e-15	1.06234e-14	up	Pa_Br
evm.TU.LG04.1562	191.353	2.12235	0.264574	8.02177	1.04231e-15	1.06234e-14	up	Pa_Br
evm.TU.LG06.3590	2207.72	-1.65946	0.207038	-8.01524	1.09924e-15	1.1198e-14	down	Pa_Br
evm.TU.LG01.841	451.707	-2.07455	0.258925	-8.01215	1.12717e-15	1.14766e-14	down	Pa_Br
evm.TU.LG07.2360	93.7869	2.52633	0.315353	8.0111	1.13688e-15	1.15695e-14	up	Pa_Br
evm.TU.LG01.852	382.343	1.95665	0.244285	8.00972	1.14971e-15	1.16942e-14	up	Pa_Br
evm.TU.LG01.1742	1080.94	1.52799	0.190772	8.00947	1.152e-15	1.17115e-14	up	Pa_Br
evm.TU.LG05.1996	220.957	2.11012	0.263476	8.00876	1.15866e-15	1.17731e-14	up	Pa_Br
evm.TU.LG08.3638	1056.84	-1.49248	0.18647	-8.00383	1.20605e-15	1.22483e-14	down	Pa_Br
evm.TU.LG10.1897	179.61	-2.28472	0.285479	-8.00312	1.21309e-15	1.23136e-14	down	Pa_Br
evm.TU.LG03.197	1098.39	-1.57951	0.197367	-8.00294	1.21484e-15	1.23251e-14	down	Pa_Br
evm.TU.LG05.253	50.7623	6.43202	0.803858	8.00143	1.22978e-15	1.24702e-14	up	Pa_Br
evm.TU.LG02.1529	157.365	2.18756	0.273451	7.99985	1.24572e-15	1.26254e-14	up	Pa_Br
evm.TU.LG06.414	1100.5	1.64043	0.205066	7.99952	1.24902e-15	1.26525e-14	up	Pa_Br
evm.TU.LG09.2282	817.813	-1.74233	0.217906	-7.99582	1.28717e-15	1.30323e-14	down	Pa_Br
evm.TU.LG04.2508	212.288	-2.64603	0.331012	-7.99377	1.30878e-15	1.32443e-14	down	Pa_Br
evm.TU.LG07.2076	127.7	9.6497	1.20725	7.99312	1.31562e-15	1.33067e-14	up	Pa_Br
evm.TU.LG01.341	44.3286	5.60223	0.70094	7.99245	1.32287e-15	1.33733e-14	up	Pa_Br
evm.TU.LG04.2356	199.424	1.88392	0.235721	7.99213	1.32628e-15	1.3401e-14	up	Pa_Br
evm.TU.LG05.2260	251.47	-2.56456	0.321086	-7.98713	1.38113e-15	1.39481e-14	down	Pa_Br
evm.TU.LG03.1640	147.365	2.6221	0.32843	7.98373	1.41977e-15	1.43311e-14	up	Pa_Br
evm.TU.LG07.397	110.926	-3.86467	0.484086	-7.98345	1.42298e-15	1.43561e-14	down	Pa_Br
evm.TU.LG10.474	197.962	-2.32912	0.291816	-7.98145	1.44619e-15	1.45829e-14	down	Pa_Br
evm.TU.LG02.739	2954.52	1.36217	0.170689	7.98039	1.45866e-15	1.47012e-14	up	Pa_Br
evm.TU.LG04.2530	947.663	-1.76328	0.220983	-7.97924	1.47235e-15	1.48317e-14	down	Pa_Br
evm.TU.LG10.3328	69.4825	9.74881	1.22202	7.97764	1.49155e-15	1.50174e-14	up	Pa_Br
evm.TU.LG05.2166	143.14	-2.51953	0.316036	-7.97229	1.55756e-15	1.56741e-14	down	Pa_Br
evm.TU.LG08.3320	370.341	2.0269	0.254346	7.96907	1.59872e-15	1.60802e-14	up	Pa_Br
evm.TU.LG08.1508	50.3	-5.85284	0.734462	-7.96888	1.60113e-15	1.60963e-14	down	Pa_Br
evm.TU.LG01.313	111.407	8.56909	1.0754	7.96827	1.60908e-15	1.61681e-14	up	Pa_Br
evm.TU.LG04.2067	1126.88	1.5587	0.195735	7.96332	1.67489e-15	1.68209e-14	up	Pa_Br
evm.TU.LG08.2549	598.217	-1.75109	0.219981	-7.96018	1.71784e-15	1.72434e-14	down	Pa_Br
evm.TU.LG03.1565	66.5157	3.4007	0.427217	7.96012	1.71874e-15	1.72438e-14	up	Pa_Br
evm.TU.LG10.2639	599.787	1.9004	0.238831	7.95711	1.76106e-15	1.76594e-14	up	Pa_Br
evm.TU.LG08.3058	174.324	-2.21143	0.277941	-7.95648	1.76999e-15	1.774e-14	down	Pa_Br
evm.TU.LG06.3409	1955.66	-1.88929	0.237469	-7.95593	1.77787e-15	1.781e-14	down	Pa_Br
evm.TU.LG08.2732	531.338	-1.76653	0.222045	-7.95572	1.78097e-15	1.78321e-14	down	Pa_Br
evm.TU.LG01.1476	369.498	1.84639	0.232111	7.9548	1.7942e-15	1.79556e-14	up	Pa_Br
evm.TU.LG02.210	42.6428	3.99123	0.501981	7.95095	1.8508e-15	1.85127e-14	up	Pa_Br
evm.TU.LG10.281	315.115	-2.26657	0.285085	-7.95049	1.85782e-15	1.85735e-14	down	Pa_Br
evm.TU.Contig46.4	53.8682	-5.95259	0.74876	-7.94992	1.86625e-15	1.86484e-14	down	Pa_Br
evm.TU.LG07.2557	1052.33	-1.90897	0.240444	-7.93937	2.03208e-15	2.02953e-14	down	Pa_Br
evm.TU.LG08.3364	4233.64	-1.73932	0.219086	-7.93897	2.03864e-15	2.03505e-14	down	Pa_Br
evm.TU.LG10.755	88.0647	2.69551	0.339597	7.93739	2.06472e-15	2.06006e-14	up	Pa_Br
evm.TU.LG09.3363	483.458	-2.04169	0.257268	-7.93607	2.08686e-15	2.0811e-14	down	Pa_Br
evm.TU.LG05.2266	574.575	1.62656	0.204967	7.93573	2.09268e-15	2.08586e-14	up	Pa_Br
evm.TU.LG05.818	732.408	2.113	0.266445	7.93035	2.18535e-15	2.17714e-14	up	Pa_Br
evm.TU.LG03.1064	99.0503	2.40473	0.303292	7.92875	2.21358e-15	2.20415e-14	up	Pa_Br
evm.TU.LG03.1622	613.459	-1.6165	0.204016	-7.9234	2.31102e-15	2.30003e-14	down	Pa_Br
[truncated: 439,943+ more rows]
