# Supplementary material for: Multi-integrated genomic data for Passiflora foetida provides insights into genome size evolution and floral development in Passiflora
Source: Mol Hortic. 2023 Dec 18;3:27. doi: 10.1186/s43897-023-00076-x (PMC10726625; doi:10.1186/s43897-023-00076-x)
Supplement: Supplementary file 7 — Additional file 7: Table S13. Specifically highly expressed genes in different samples. Table S14. GO enrichment analysis of SHEGs in different samples. Table S15. KEGG enrichment analysis of SHEGs in different samples. Table S16. GO enrichment analysis of up-regulated DEGs in Pi. Table S17. KEGG enrichment analysis of up-regulated DEGs in Pi. Table S18. GO enrichment analysis of up-regulated DEGs in St. Table S19. KEGG enrichment analysis of up-regulated DEGs in St. Table S20. The expression levels of Type-II MADS-box genes in floral organs of P. foetida. [file 43897_2023_76_MOESM7_ESM.xlsx]

## Sheet: Table S13
Table S13 Specifically highly expressed genes in different samples
gene_id	sample
evm.model.LG01.1023	Ag
evm.model.LG01.1057	Ag
evm.model.LG01.1103	Ag
evm.model.LG01.1204	Ag
evm.model.LG01.1205	Ag
evm.model.LG01.1247	Ag
evm.model.LG01.1377	Ag
evm.model.LG01.1392	Ag
evm.model.LG01.1448	Ag
evm.model.LG01.1453	Ag
evm.model.LG01.1454	Ag
evm.model.LG01.1465	Ag
evm.model.LG01.1547	Ag
evm.model.LG01.1549	Ag
evm.model.LG01.1554	Ag
evm.model.LG01.1589	Ag
evm.model.LG01.1659	Ag
evm.model.LG01.1727	Ag
evm.model.LG01.240	Ag
evm.model.LG01.254	Ag
evm.model.LG01.320	Ag
evm.model.LG01.341	Ag
evm.model.LG01.399	Ag
evm.model.LG01.609	Ag
evm.model.LG01.643	Ag
evm.model.LG01.68	Ag
evm.model.LG02.1151	Ag
evm.model.LG02.1162	Ag
evm.model.LG02.1317	Ag
evm.model.LG02.1318	Ag
evm.model.LG02.133	Ag
evm.model.LG02.134	Ag
evm.model.LG02.1378	Ag
evm.model.LG02.1414	Ag
evm.model.LG02.1416	Ag
evm.model.LG02.1494	Ag
evm.model.LG02.393	Ag
evm.model.LG02.569	Ag
evm.model.LG02.932	Ag
evm.model.LG03.1040	Ag
evm.model.LG03.1053	Ag
evm.model.LG03.1118	Ag
evm.model.LG03.1170	Ag
evm.model.LG03.1207	Ag
evm.model.LG03.1218	Ag
evm.model.LG03.1253	Ag
evm.model.LG03.1418	Ag
evm.model.LG03.1433	Ag
evm.model.LG03.1596	Ag
evm.model.LG03.1603	Ag
evm.model.LG03.1647	Ag
evm.model.LG03.1680	Ag
evm.model.LG03.190	Ag
evm.model.LG03.193	Ag
evm.model.LG03.295	Ag
evm.model.LG03.405	Ag
evm.model.LG03.563	Ag
evm.model.LG03.670	Ag
evm.model.LG03.686	Ag
evm.model.LG03.850	Ag
evm.model.LG03.872	Ag
evm.model.LG04.1056	Ag
evm.model.LG04.110	Ag
evm.model.LG04.1264	Ag
evm.model.LG04.1300	Ag
evm.model.LG04.1575	Ag
evm.model.LG04.1591	Ag
evm.model.LG04.1688	Ag
evm.model.LG04.1722	Ag
evm.model.LG04.1778	Ag
evm.model.LG04.2005	Ag
evm.model.LG04.2019	Ag
evm.model.LG04.2049	Ag
evm.model.LG04.2184	Ag
evm.model.LG04.2193	Ag
evm.model.LG04.2309	Ag
evm.model.LG04.2336	Ag
evm.model.LG04.2338	Ag
evm.model.LG04.2347	Ag
evm.model.LG04.2433	Ag
evm.model.LG04.2467	Ag
evm.model.LG04.2559	Ag
evm.model.LG04.2560	Ag
evm.model.LG04.294	Ag
evm.model.LG04.306	Ag
evm.model.LG04.409	Ag
evm.model.LG04.447	Ag
evm.model.LG04.609	Ag
evm.model.LG04.610	Ag
evm.model.LG04.611	Ag
evm.model.LG04.633	Ag
evm.model.LG04.697	Ag
evm.model.LG04.726	Ag
evm.model.LG04.735	Ag
evm.model.LG04.82	Ag
evm.model.LG04.884	Ag
evm.model.LG04.99	Ag
evm.model.LG05.1009	Ag
evm.model.LG05.1016	Ag
evm.model.LG05.118	Ag
evm.model.LG05.1184	Ag
evm.model.LG05.1189	Ag
evm.model.LG05.1244	Ag
evm.model.LG05.1245	Ag
evm.model.LG05.1250	Ag
evm.model.LG05.1254	Ag
evm.model.LG05.1307	Ag
evm.model.LG05.1358	Ag
evm.model.LG05.1376	Ag
evm.model.LG05.1377	Ag
evm.model.LG05.138	Ag
evm.model.LG05.1448	Ag
evm.model.LG05.1464	Ag
evm.model.LG05.1539	Ag
evm.model.LG05.1713	Ag
evm.model.LG05.1764	Ag
evm.model.LG05.1787	Ag
evm.model.LG05.1807	Ag
evm.model.LG05.1879	Ag
evm.model.LG05.1924	Ag
evm.model.LG05.196	Ag
evm.model.LG05.2052	Ag
evm.model.LG05.2092	Ag
evm.model.LG05.2093	Ag
evm.model.LG05.211	Ag
evm.model.LG05.226	Ag
evm.model.LG05.2266	Ag
evm.model.LG05.232	Ag
evm.model.LG05.2354	Ag
evm.model.LG05.328	Ag
evm.model.LG05.399	Ag
evm.model.LG05.41	Ag
evm.model.LG05.478	Ag
evm.model.LG05.659	Ag
evm.model.LG05.694	Ag
evm.model.LG05.714	Ag
evm.model.LG05.846	Ag
evm.model.LG05.86	Ag
evm.model.LG05.864	Ag
evm.model.LG05.883	Ag
evm.model.LG05.888	Ag
evm.model.LG05.928	Ag
evm.model.LG05.935	Ag
evm.model.LG05.937	Ag
evm.model.LG06.1087	Ag
evm.model.LG06.1096	Ag
evm.model.LG06.1141	Ag
evm.model.LG06.1160	Ag
evm.model.LG06.118	Ag
evm.model.LG06.1197	Ag
evm.model.LG06.1284	Ag
evm.model.LG06.146	Ag
evm.model.LG06.147	Ag
evm.model.LG06.148	Ag
evm.model.LG06.1489	Ag
evm.model.LG06.1866	Ag
evm.model.LG06.2383	Ag
evm.model.LG06.266	Ag
evm.model.LG06.274	Ag
evm.model.LG06.3403	Ag
evm.model.LG06.3673	Ag
evm.model.LG06.3742	Ag
evm.model.LG06.3761	Ag
evm.model.LG06.3797	Ag
evm.model.LG06.380	Ag
evm.model.LG06.3911	Ag
evm.model.LG06.4025	Ag
evm.model.LG06.416	Ag
evm.model.LG06.447	Ag
evm.model.LG06.511	Ag
evm.model.LG06.521	Ag
evm.model.LG06.543	Ag
evm.model.LG06.587	Ag
evm.model.LG06.593	Ag
evm.model.LG06.654	Ag
evm.model.LG06.684	Ag
evm.model.LG06.757	Ag
evm.model.LG06.925	Ag
evm.model.LG07.149	Ag
evm.model.LG07.2083	Ag
evm.model.LG07.217	Ag
evm.model.LG07.2264	Ag
evm.model.LG07.2328	Ag
evm.model.LG07.2334	Ag
evm.model.LG07.2391	Ag
evm.model.LG07.2533	Ag
evm.model.LG07.2543	Ag
evm.model.LG07.2600	Ag
evm.model.LG07.2708	Ag
evm.model.LG07.2839	Ag
evm.model.LG07.2867	Ag
evm.model.LG07.2892	Ag
evm.model.LG07.2911	Ag
evm.model.LG07.2945	Ag
evm.model.LG07.2968	Ag
evm.model.LG07.3072	Ag
evm.model.LG07.3151	Ag
evm.model.LG07.3152	Ag
evm.model.LG07.3153	Ag
evm.model.LG07.318	Ag
evm.model.LG07.3329	Ag
evm.model.LG07.3390	Ag
evm.model.LG07.3423	Ag
evm.model.LG07.3466	Ag
evm.model.LG07.389	Ag
evm.model.LG07.390	Ag
evm.model.LG07.488	Ag
evm.model.LG08.228	Ag
evm.model.LG08.2402	Ag
evm.model.LG08.2502	Ag
evm.model.LG08.2575	Ag
evm.model.LG08.258	Ag
evm.model.LG08.2785	Ag
evm.model.LG08.2789	Ag
evm.model.LG08.2808	Ag
evm.model.LG08.2978	Ag
evm.model.LG08.3083	Ag
evm.model.LG08.3195	Ag
evm.model.LG08.3289	Ag
evm.model.LG08.3290	Ag
evm.model.LG08.3464	Ag
evm.model.LG08.3481	Ag
evm.model.LG08.3538	Ag
evm.model.LG08.3539	Ag
evm.model.LG08.3666	Ag
evm.model.LG08.412	Ag
evm.model.LG08.79	Ag
evm.model.LG09.1578	Ag
evm.model.LG09.1869	Ag
evm.model.LG09.2227	Ag
evm.model.LG09.2390	Ag
evm.model.LG09.2427	Ag
evm.model.LG09.2428	Ag
evm.model.LG09.2441	Ag
evm.model.LG09.2459	Ag
evm.model.LG09.2462	Ag
evm.model.LG09.2568	Ag
evm.model.LG09.2717	Ag
evm.model.LG09.2724	Ag
evm.model.LG09.2798	Ag
evm.model.LG09.283	Ag
evm.model.LG09.2904	Ag
evm.model.LG09.292	Ag
evm.model.LG09.2965	Ag
evm.model.LG09.2993	Ag
evm.model.LG09.2994	Ag
evm.model.LG09.3073	Ag
evm.model.LG09.3122	Ag
evm.model.LG09.3165	Ag
evm.model.LG09.3167	Ag
evm.model.LG09.3237	Ag
evm.model.LG09.3305	Ag
evm.model.LG09.3361	Ag
evm.model.LG09.377	Ag
evm.model.LG09.446	Ag
evm.model.LG09.555	Ag
evm.model.LG10.1067	Ag
evm.model.LG10.1850	Ag
evm.model.LG10.192	Ag
evm.model.LG10.1985	Ag
evm.model.LG10.2124	Ag
evm.model.LG10.2152	Ag
evm.model.LG10.2235	Ag
evm.model.LG10.2442	Ag
evm.model.LG10.2519	Ag
evm.model.LG10.259	Ag
evm.model.LG10.2614	Ag
evm.model.LG10.2615	Ag
evm.model.LG10.2626	Ag
evm.model.LG10.2628	Ag
evm.model.LG10.2630	Ag
evm.model.LG10.2662	Ag
evm.model.LG10.2822	Ag
evm.model.LG10.2898	Ag
evm.model.LG10.2920	Ag
evm.model.LG10.295	Ag
evm.model.LG10.306	Ag
evm.model.LG10.3089	Ag
evm.model.LG10.3090	Ag
evm.model.LG10.3153	Ag
evm.model.LG10.37	Ag
evm.model.LG10.484	Ag
evm.model.LG10.51	Ag
evm.model.LG10.511	Ag
evm.model.LG10.53	Ag
evm.model.LG10.582	Ag
evm.model.LG10.602	Ag
evm.model.LG10.700	Ag
evm.model.LG10.74	Ag
evm.model.LG10.75	Ag
evm.model.LG10.76	Ag
evm.model.LG10.77	Ag
evm.model.LG10.775	Ag
evm.model.LG10.823	Ag
evm.TU.Contig105.2	FA
evm.TU.Contig114.3	FA
evm.TU.Contig173.3	FA
evm.TU.Contig175.4	FA
evm.TU.Contig203.5	FA
evm.TU.Contig264.4	FA
evm.TU.Contig33.10	FA
evm.TU.Contig38.2	FA
evm.TU.Contig50.4	FA
evm.TU.Contig83.4	FA
evm.TU.Contig91.5	FA
evm.TU.LG01.1003	FA
evm.TU.LG01.1011	FA
evm.TU.LG01.1036	FA
evm.TU.LG01.1060	FA
evm.TU.LG01.1063	FA
evm.TU.LG01.1064	FA
evm.TU.LG01.1073	FA
evm.TU.LG01.1088	FA
evm.TU.LG01.1090	FA
evm.TU.LG01.1105	FA
evm.TU.LG01.1107	FA
evm.TU.LG01.1117	FA
evm.TU.LG01.1120	FA
evm.TU.LG01.1121	FA
evm.TU.LG01.1125	FA
evm.TU.LG01.1130	FA
evm.TU.LG01.1131	FA
evm.TU.LG01.115	FA
evm.TU.LG01.1172	FA
evm.TU.LG01.1180	FA
evm.TU.LG01.1207	FA
evm.TU.LG01.1212	FA
evm.TU.LG01.1218	FA
evm.TU.LG01.1253	FA
evm.TU.LG01.1258	FA
evm.TU.LG01.1261	FA
evm.TU.LG01.1267	FA
evm.TU.LG01.1282	FA
evm.TU.LG01.1292	FA
evm.TU.LG01.1299	FA
evm.TU.LG01.1302	FA
evm.TU.LG01.1306	FA
evm.TU.LG01.1340	FA
evm.TU.LG01.1344	FA
evm.TU.LG01.1380	FA
evm.TU.LG01.1384	FA
evm.TU.LG01.1408	FA
evm.TU.LG01.1423	FA
evm.TU.LG01.1428	FA
evm.TU.LG01.1448	FA
evm.TU.LG01.1449	FA
evm.TU.LG01.1450	FA
evm.TU.LG01.1471	FA
evm.TU.LG01.1494	FA
evm.TU.LG01.1495	FA
evm.TU.LG01.1497	FA
evm.TU.LG01.1508	FA
evm.TU.LG01.1533	FA
evm.TU.LG01.1535	FA
evm.TU.LG01.1555	FA
evm.TU.LG01.1569	FA
evm.TU.LG01.1585	FA
evm.TU.LG01.1586	FA
evm.TU.LG01.1588	FA
evm.TU.LG01.1589	FA
evm.TU.LG01.1591	FA
evm.TU.LG01.1597	FA
evm.TU.LG01.1604	FA
evm.TU.LG01.1606	FA
evm.TU.LG01.1633	FA
evm.TU.LG01.1657	FA
evm.TU.LG01.1661	FA
evm.TU.LG01.1664	FA
evm.TU.LG01.1675	FA
evm.TU.LG01.1688	FA
evm.TU.LG01.1692	FA
evm.TU.LG01.1720	FA
evm.TU.LG01.1736	FA
evm.TU.LG01.1788	FA
evm.TU.LG01.1789	FA
evm.TU.LG01.1791	FA
evm.TU.LG01.180	FA
evm.TU.LG01.203	FA
evm.TU.LG01.286	FA
evm.TU.LG01.296	FA
evm.TU.LG01.307	FA
evm.TU.LG01.309	FA
evm.TU.LG01.310	FA
evm.TU.LG01.312	FA
evm.TU.LG01.322	FA
evm.TU.LG01.331	FA
evm.TU.LG01.341	FA
evm.TU.LG01.349	FA
evm.TU.LG01.359	FA
evm.TU.LG01.384	FA
evm.TU.LG01.387	FA
evm.TU.LG01.403	FA
evm.TU.LG01.404	FA
evm.TU.LG01.418	FA
evm.TU.LG01.426	FA
evm.TU.LG01.427	FA
evm.TU.LG01.438	FA
evm.TU.LG01.444	FA
evm.TU.LG01.445	FA
evm.TU.LG01.453	FA
evm.TU.LG01.482	FA
evm.TU.LG01.496	FA
evm.TU.LG01.526	FA
evm.TU.LG01.543	FA
evm.TU.LG01.544	FA
evm.TU.LG01.564	FA
evm.TU.LG01.569	FA
evm.TU.LG01.589	FA
evm.TU.LG01.593	FA
evm.TU.LG01.647	FA
evm.TU.LG01.656	FA
evm.TU.LG01.66	FA
evm.TU.LG01.664	FA
evm.TU.LG01.67	FA
evm.TU.LG01.702	FA
evm.TU.LG01.706	FA
evm.TU.LG01.713	FA
evm.TU.LG01.722	FA
evm.TU.LG01.726	FA
evm.TU.LG01.727	FA
evm.TU.LG01.73	FA
evm.TU.LG01.742	FA
evm.TU.LG01.754	FA
evm.TU.LG01.758	FA
evm.TU.LG01.771	FA
evm.TU.LG01.819	FA
evm.TU.LG01.826	FA
evm.TU.LG01.828	FA
evm.TU.LG01.836	FA
evm.TU.LG01.842	FA
evm.TU.LG01.876	FA
evm.TU.LG01.895	FA
evm.TU.LG01.905	FA
evm.TU.LG01.984	FA
evm.TU.LG01.985	FA
evm.TU.LG01.989	FA
evm.TU.LG01.99	FA
evm.TU.LG01.998	FA
evm.TU.LG02.1006	FA
evm.TU.LG02.1007	FA
evm.TU.LG02.1044	FA
evm.TU.LG02.1063	FA
evm.TU.LG02.1067	FA
evm.TU.LG02.1106	FA
evm.TU.LG02.1125	FA
evm.TU.LG02.1146	FA
evm.TU.LG02.1150	FA
evm.TU.LG02.1152	FA
evm.TU.LG02.1164	FA
evm.TU.LG02.1167	FA
evm.TU.LG02.1174	FA
evm.TU.LG02.1179	FA
evm.TU.LG02.1198	FA
evm.TU.LG02.1199	FA
evm.TU.LG02.1214	FA
evm.TU.LG02.1216	FA
evm.TU.LG02.1227	FA
evm.TU.LG02.1231	FA
evm.TU.LG02.1246	FA
evm.TU.LG02.1252	FA
evm.TU.LG02.1294	FA
evm.TU.LG02.130	FA
evm.TU.LG02.1306	FA
evm.TU.LG02.1309	FA
evm.TU.LG02.1318	FA
evm.TU.LG02.132	FA
evm.TU.LG02.1330	FA
evm.TU.LG02.1363	FA
evm.TU.LG02.1364	FA
evm.TU.LG02.1369	FA
evm.TU.LG02.137	FA
evm.TU.LG02.1379	FA
evm.TU.LG02.1424	FA
evm.TU.LG02.1488	FA
evm.TU.LG02.1489	FA
evm.TU.LG02.1497	FA
evm.TU.LG02.1520	FA
evm.TU.LG02.1528	FA
evm.TU.LG02.1529	FA
evm.TU.LG02.1532	FA
evm.TU.LG02.1561	FA
evm.TU.LG02.1563	FA
evm.TU.LG02.1571	FA
evm.TU.LG02.161	FA
evm.TU.LG02.209	FA
evm.TU.LG02.210	FA
evm.TU.LG02.219	FA
evm.TU.LG02.220	FA
evm.TU.LG02.227	FA
evm.TU.LG02.228	FA
evm.TU.LG02.230	FA
evm.TU.LG02.239	FA
evm.TU.LG02.240	FA
evm.TU.LG02.241	FA
evm.TU.LG02.242	FA
evm.TU.LG02.243	FA
evm.TU.LG02.256	FA
evm.TU.LG02.279	FA
evm.TU.LG02.314	FA
evm.TU.LG02.327	FA
evm.TU.LG02.354	FA
evm.TU.LG02.388	FA
evm.TU.LG02.389	FA
evm.TU.LG02.440	FA
evm.TU.LG02.447	FA
evm.TU.LG02.478	FA
evm.TU.LG02.484	FA
evm.TU.LG02.497	FA
evm.TU.LG02.500	FA
evm.TU.LG02.531	FA
evm.TU.LG02.532	FA
evm.TU.LG02.533	FA
evm.TU.LG02.540	FA
evm.TU.LG02.541	FA
evm.TU.LG02.549	FA
evm.TU.LG02.559	FA
evm.TU.LG02.563	FA
evm.TU.LG02.576	FA
evm.TU.LG02.602	FA
evm.TU.LG02.607	FA
evm.TU.LG02.64	FA
evm.TU.LG02.640	FA
evm.TU.LG02.643	FA
evm.TU.LG02.644	FA
evm.TU.LG02.656	FA
evm.TU.LG02.660	FA
evm.TU.LG02.665	FA
evm.TU.LG02.714	FA
evm.TU.LG02.717	FA
evm.TU.LG02.722	FA
evm.TU.LG02.732	FA
evm.TU.LG02.746	FA
evm.TU.LG02.752	FA
evm.TU.LG02.766	FA
evm.TU.LG02.781	FA
evm.TU.LG02.787	FA
evm.TU.LG02.805	FA
evm.TU.LG02.809	FA
evm.TU.LG02.811	FA
evm.TU.LG02.812	FA
evm.TU.LG02.820	FA
evm.TU.LG02.832	FA
evm.TU.LG02.840	FA
evm.TU.LG02.846	FA
evm.TU.LG02.849	FA
evm.TU.LG02.881	FA
evm.TU.LG02.910	FA
evm.TU.LG02.918	FA
evm.TU.LG02.926	FA
evm.TU.LG02.93	FA
evm.TU.LG02.943	FA
evm.TU.LG02.944	FA
evm.TU.LG02.952	FA
evm.TU.LG02.953	FA
evm.TU.LG02.969	FA
evm.TU.LG02.970	FA
evm.TU.LG02.978	FA
evm.TU.LG02.981	FA
evm.TU.LG03.1009	FA
evm.TU.LG03.1022	FA
evm.TU.LG03.1047	FA
evm.TU.LG03.1063	FA
evm.TU.LG03.1071	FA
evm.TU.LG03.1091	FA
evm.TU.LG03.110	FA
evm.TU.LG03.1127	FA
evm.TU.LG03.1161	FA
evm.TU.LG03.1162	FA
evm.TU.LG03.1176	FA
evm.TU.LG03.1182	FA
evm.TU.LG03.1191	FA
evm.TU.LG03.1193	FA
evm.TU.LG03.1201	FA
evm.TU.LG03.1212	FA
evm.TU.LG03.1222	FA
evm.TU.LG03.1238	FA
evm.TU.LG03.126	FA
evm.TU.LG03.1310	FA
evm.TU.LG03.1316	FA
evm.TU.LG03.1335	FA
evm.TU.LG03.1338	FA
evm.TU.LG03.1342	FA
evm.TU.LG03.1343	FA
evm.TU.LG03.135	FA
evm.TU.LG03.143	FA
evm.TU.LG03.1466	FA
evm.TU.LG03.147	FA
evm.TU.LG03.1472	FA
evm.TU.LG03.1473	FA
evm.TU.LG03.1500	FA
evm.TU.LG03.152	FA
evm.TU.LG03.1520	FA
evm.TU.LG03.1521	FA
evm.TU.LG03.1524	FA
evm.TU.LG03.1527	FA
evm.TU.LG03.1535	FA
evm.TU.LG03.1536	FA
evm.TU.LG03.1546	FA
evm.TU.LG03.1553	FA
evm.TU.LG03.1558	FA
evm.TU.LG03.1577	FA
evm.TU.LG03.1578	FA
evm.TU.LG03.1583	FA
evm.TU.LG03.1584	FA
evm.TU.LG03.1586	FA
evm.TU.LG03.1608	FA
evm.TU.LG03.1611	FA
evm.TU.LG03.1620	FA
evm.TU.LG03.1623	FA
evm.TU.LG03.1643	FA
evm.TU.LG03.1657	FA
evm.TU.LG03.1665	FA
evm.TU.LG03.1699	FA
evm.TU.LG03.1704	FA
evm.TU.LG03.1724	FA
evm.TU.LG03.1732	FA
evm.TU.LG03.202	FA
evm.TU.LG03.211	FA
evm.TU.LG03.212	FA
evm.TU.LG03.213	FA
evm.TU.LG03.234	FA
evm.TU.LG03.264	FA
evm.TU.LG03.285	FA
evm.TU.LG03.293	FA
evm.TU.LG03.298	FA
evm.TU.LG03.333	FA
evm.TU.LG03.352	FA
evm.TU.LG03.370	FA
evm.TU.LG03.397	FA
evm.TU.LG03.424	FA
evm.TU.LG03.431	FA
evm.TU.LG03.432	FA
evm.TU.LG03.443	FA
evm.TU.LG03.450	FA
evm.TU.LG03.467	FA
evm.TU.LG03.468	FA
evm.TU.LG03.497	FA
evm.TU.LG03.510	FA
evm.TU.LG03.53	FA
evm.TU.LG03.533	FA
evm.TU.LG03.542	FA
evm.TU.LG03.568	FA
evm.TU.LG03.584	FA
evm.TU.LG03.586	FA
evm.TU.LG03.616	FA
evm.TU.LG03.620	FA
evm.TU.LG03.622	FA
evm.TU.LG03.632	FA
evm.TU.LG03.649	FA
evm.TU.LG03.665	FA
evm.TU.LG03.672	FA
evm.TU.LG03.673	FA
evm.TU.LG03.676	FA
evm.TU.LG03.686	FA
evm.TU.LG03.701	FA
evm.TU.LG03.707	FA
evm.TU.LG03.709	FA
evm.TU.LG03.716	FA
evm.TU.LG03.717	FA
evm.TU.LG03.718	FA
evm.TU.LG03.725	FA
evm.TU.LG03.726	FA
evm.TU.LG03.730	FA
evm.TU.LG03.733	FA
evm.TU.LG03.739	FA
evm.TU.LG03.740	FA
evm.TU.LG03.768	FA
evm.TU.LG03.772	FA
evm.TU.LG03.780	FA
evm.TU.LG03.788	FA
evm.TU.LG03.812	FA
evm.TU.LG03.824	FA
evm.TU.LG03.838	FA
evm.TU.LG03.857	FA
evm.TU.LG03.866	FA
evm.TU.LG03.89	FA
evm.TU.LG03.892	FA
evm.TU.LG03.903	FA
evm.TU.LG03.926	FA
evm.TU.LG03.927	FA
evm.TU.LG03.948	FA
evm.TU.LG03.954	FA
evm.TU.LG03.958	FA
evm.TU.LG03.963	FA
evm.TU.LG03.964	FA
evm.TU.LG03.971	FA
evm.TU.LG03.992	FA
evm.TU.LG04.1005	FA
evm.TU.LG04.1006	FA
evm.TU.LG04.1011	FA
evm.TU.LG04.1025	FA
evm.TU.LG04.1037	FA
evm.TU.LG04.1053	FA
evm.TU.LG04.1059	FA
evm.TU.LG04.1069	FA
evm.TU.LG04.1079	FA
evm.TU.LG04.109	FA
evm.TU.LG04.1094	FA
evm.TU.LG04.1119	FA
evm.TU.LG04.1121	FA
evm.TU.LG04.1132	FA
evm.TU.LG04.1133	FA
evm.TU.LG04.1153	FA
evm.TU.LG04.1162	FA
evm.TU.LG04.1219	FA
evm.TU.LG04.1241	FA
evm.TU.LG04.1242	FA
evm.TU.LG04.1252	FA
evm.TU.LG04.1323	FA
evm.TU.LG04.1352	FA
evm.TU.LG04.1368	FA
evm.TU.LG04.1375	FA
evm.TU.LG04.1394	FA
evm.TU.LG04.1424	FA
evm.TU.LG04.1433	FA
evm.TU.LG04.144	FA
evm.TU.LG04.1459	FA
evm.TU.LG04.1471	FA
evm.TU.LG04.1486	FA
evm.TU.LG04.1509	FA
evm.TU.LG04.1518	FA
evm.TU.LG04.1523	FA
evm.TU.LG04.1534	FA
evm.TU.LG04.1535	FA
evm.TU.LG04.1546	FA
evm.TU.LG04.1560	FA
evm.TU.LG04.1590	FA
evm.TU.LG04.1604	FA
evm.TU.LG04.1612	FA
evm.TU.LG04.1615	FA
evm.TU.LG04.162	FA
evm.TU.LG04.163	FA
evm.TU.LG04.1637	FA
evm.TU.LG04.164	FA
evm.TU.LG04.1646	FA
evm.TU.LG04.1651	FA
evm.TU.LG04.1674	FA
evm.TU.LG04.1725	FA
evm.TU.LG04.1726	FA
evm.TU.LG04.1737	FA
evm.TU.LG04.174	FA
evm.TU.LG04.1743	FA
evm.TU.LG04.1748	FA
evm.TU.LG04.1752	FA
evm.TU.LG04.177	FA
evm.TU.LG04.1772	FA
evm.TU.LG04.1777	FA
evm.TU.LG04.179	FA
evm.TU.LG04.1790	FA
evm.TU.LG04.1803	FA
evm.TU.LG04.1808	FA
evm.TU.LG04.1817	FA
evm.TU.LG04.1823	FA
evm.TU.LG04.1846	FA
evm.TU.LG04.1859	FA
evm.TU.LG04.1864	FA
evm.TU.LG04.1878	FA
evm.TU.LG04.1881	FA
evm.TU.LG04.1885	FA
evm.TU.LG04.1886	FA
evm.TU.LG04.1888	FA
evm.TU.LG04.1889	FA
evm.TU.LG04.1896	FA
evm.TU.LG04.1915	FA
evm.TU.LG04.1922	FA
evm.TU.LG04.1944	FA
evm.TU.LG04.1963	FA
evm.TU.LG04.1964	FA
evm.TU.LG04.1970	FA
evm.TU.LG04.1971	FA
evm.TU.LG04.1983	FA
evm.TU.LG04.1995	FA
evm.TU.LG04.2005	FA
evm.TU.LG04.2043	FA
evm.TU.LG04.2047	FA
evm.TU.LG04.2049	FA
evm.TU.LG04.2078	FA
evm.TU.LG04.2084	FA
evm.TU.LG04.2100	FA
evm.TU.LG04.2101	FA
evm.TU.LG04.2128	FA
evm.TU.LG04.2161	FA
evm.TU.LG04.2174	FA
evm.TU.LG04.2176	FA
evm.TU.LG04.2196	FA
evm.TU.LG04.2221	FA
evm.TU.LG04.2222	FA
evm.TU.LG04.2237	FA
evm.TU.LG04.2246	FA
evm.TU.LG04.2276	FA
evm.TU.LG04.2293	FA
evm.TU.LG04.2339	FA
evm.TU.LG04.234	FA
evm.TU.LG04.2340	FA
evm.TU.LG04.2341	FA
evm.TU.LG04.2374	FA
evm.TU.LG04.2377	FA
evm.TU.LG04.2392	FA
evm.TU.LG04.2437	FA
evm.TU.LG04.2458	FA
evm.TU.LG04.2459	FA
evm.TU.LG04.2469	FA
evm.TU.LG04.2483	FA
evm.TU.LG04.2499	FA
evm.TU.LG04.2502	FA
evm.TU.LG04.2511	FA
evm.TU.LG04.2514	FA
evm.TU.LG04.2517	FA
evm.TU.LG04.2520	FA
evm.TU.LG04.2531	FA
evm.TU.LG04.2549	FA
evm.TU.LG04.255	FA
evm.TU.LG04.2550	FA
evm.TU.LG04.259	FA
evm.TU.LG04.26	FA
evm.TU.LG04.268	FA
evm.TU.LG04.273	FA
evm.TU.LG04.278	FA
evm.TU.LG04.279	FA
evm.TU.LG04.318	FA
evm.TU.LG04.334	FA
evm.TU.LG04.335	FA
evm.TU.LG04.357	FA
evm.TU.LG04.371	FA
evm.TU.LG04.387	FA
evm.TU.LG04.401	FA
evm.TU.LG04.420	FA
evm.TU.LG04.478	FA
evm.TU.LG04.486	FA
evm.TU.LG04.487	FA
evm.TU.LG04.500	FA
evm.TU.LG04.504	FA
evm.TU.LG04.535	FA
evm.TU.LG04.54	FA
evm.TU.LG04.541	FA
evm.TU.LG04.561	FA
evm.TU.LG04.573	FA
evm.TU.LG04.592	FA
evm.TU.LG04.605	FA
evm.TU.LG04.614	FA
evm.TU.LG04.624	FA
evm.TU.LG04.64	FA
evm.TU.LG04.644	FA
evm.TU.LG04.649	FA
evm.TU.LG04.693	FA
evm.TU.LG04.694	FA
evm.TU.LG04.708	FA
evm.TU.LG04.711	FA
evm.TU.LG04.718	FA
evm.TU.LG04.733	FA
evm.TU.LG04.741	FA
evm.TU.LG04.769	FA
evm.TU.LG04.77	FA
evm.TU.LG04.771	FA
evm.TU.LG04.784	FA
evm.TU.LG04.789	FA
evm.TU.LG04.842	FA
evm.TU.LG04.85	FA
evm.TU.LG04.855	FA
evm.TU.LG04.857	FA
evm.TU.LG04.858	FA
evm.TU.LG04.882	FA
evm.TU.LG04.91	FA
evm.TU.LG04.913	FA
evm.TU.LG04.926	FA
evm.TU.LG04.945	FA
evm.TU.LG04.946	FA
evm.TU.LG04.972	FA
evm.TU.LG04.979	FA
evm.TU.LG05.1004	FA
evm.TU.LG05.1026	FA
evm.TU.LG05.1056	FA
evm.TU.LG05.1062	FA
evm.TU.LG05.1082	FA
evm.TU.LG05.1138	FA
evm.TU.LG05.1140	FA
evm.TU.LG05.1149	FA
evm.TU.LG05.1151	FA
evm.TU.LG05.1155	FA
evm.TU.LG05.1182	FA
evm.TU.LG05.1215	FA
evm.TU.LG05.1218	FA
evm.TU.LG05.1222	FA
evm.TU.LG05.1234	FA
evm.TU.LG05.125	FA
evm.TU.LG05.1255	FA
evm.TU.LG05.1261	FA
evm.TU.LG05.1263	FA
evm.TU.LG05.1277	FA
evm.TU.LG05.1296	FA
evm.TU.LG05.1318	FA
evm.TU.LG05.1343	FA
evm.TU.LG05.1346	FA
evm.TU.LG05.1351	FA
evm.TU.LG05.1371	FA
evm.TU.LG05.139	FA
evm.TU.LG05.1412	FA
evm.TU.LG05.1418	FA
evm.TU.LG05.1433	FA
evm.TU.LG05.144	FA
evm.TU.LG05.1447	FA
evm.TU.LG05.1454	FA
evm.TU.LG05.1459	FA
evm.TU.LG05.1461	FA
evm.TU.LG05.1463	FA
evm.TU.LG05.1471	FA
evm.TU.LG05.1526	FA
evm.TU.LG05.1549	FA
evm.TU.LG05.1575	FA
evm.TU.LG05.1592	FA
evm.TU.LG05.1599	FA
evm.TU.LG05.1632	FA
evm.TU.LG05.1637	FA
evm.TU.LG05.1654	FA
evm.TU.LG05.1656	FA
evm.TU.LG05.1659	FA
evm.TU.LG05.167	FA
evm.TU.LG05.1676	FA
evm.TU.LG05.1681	FA
evm.TU.LG05.1695	FA
evm.TU.LG05.1746	FA
evm.TU.LG05.1760	FA
evm.TU.LG05.1786	FA
evm.TU.LG05.1803	FA
evm.TU.LG05.1819	FA
evm.TU.LG05.1820	FA
evm.TU.LG05.1840	FA
evm.TU.LG05.1866	FA
evm.TU.LG05.1890	FA
evm.TU.LG05.1898	FA
evm.TU.LG05.1899	FA
evm.TU.LG05.1904	FA
evm.TU.LG05.1907	FA
evm.TU.LG05.1938	FA
evm.TU.LG05.1944	FA
evm.TU.LG05.197	FA
evm.TU.LG05.2000	FA
evm.TU.LG05.2011	FA
evm.TU.LG05.206	FA
evm.TU.LG05.2065	FA
evm.TU.LG05.2076	FA
evm.TU.LG05.209	FA
evm.TU.LG05.2093	FA
evm.TU.LG05.2105	FA
evm.TU.LG05.2109	FA
evm.TU.LG05.2143	FA
evm.TU.LG05.2177	FA
evm.TU.LG05.2186	FA
evm.TU.LG05.2199	FA
evm.TU.LG05.2201	FA
evm.TU.LG05.2226	FA
evm.TU.LG05.2228	FA
evm.TU.LG05.2240	FA
evm.TU.LG05.2255	FA
evm.TU.LG05.2256	FA
evm.TU.LG05.2276	FA
evm.TU.LG05.2292	FA
evm.TU.LG05.2294	FA
evm.TU.LG05.2361	FA
evm.TU.LG05.306	FA
evm.TU.LG05.307	FA
evm.TU.LG05.313	FA
evm.TU.LG05.334	FA
evm.TU.LG05.336	FA
evm.TU.LG05.337	FA
evm.TU.LG05.339	FA
evm.TU.LG05.340	FA
evm.TU.LG05.341	FA
evm.TU.LG05.348	FA
evm.TU.LG05.349	FA
evm.TU.LG05.354	FA
evm.TU.LG05.365	FA
evm.TU.LG05.368	FA
evm.TU.LG05.372	FA
evm.TU.LG05.379	FA
evm.TU.LG05.390	FA
evm.TU.LG05.399	FA
evm.TU.LG05.414	FA
evm.TU.LG05.417	FA
evm.TU.LG05.425	FA
evm.TU.LG05.459	FA
evm.TU.LG05.489	FA
evm.TU.LG05.493	FA
evm.TU.LG05.500	FA
evm.TU.LG05.506	FA
evm.TU.LG05.514	FA
evm.TU.LG05.515	FA
evm.TU.LG05.517	FA
evm.TU.LG05.518	FA
evm.TU.LG05.52	FA
evm.TU.LG05.527	FA
evm.TU.LG05.537	FA
evm.TU.LG05.539	FA
evm.TU.LG05.542	FA
evm.TU.LG05.548	FA
evm.TU.LG05.549	FA
evm.TU.LG05.611	FA
evm.TU.LG05.634	FA
evm.TU.LG05.640	FA
evm.TU.LG05.642	FA
evm.TU.LG05.658	FA
evm.TU.LG05.664	FA
evm.TU.LG05.687	FA
evm.TU.LG05.696	FA
evm.TU.LG05.699	FA
evm.TU.LG05.752	FA
evm.TU.LG05.754	FA
evm.TU.LG05.778	FA
evm.TU.LG05.788	FA
evm.TU.LG05.815	FA
evm.TU.LG05.858	FA
evm.TU.LG05.890	FA
evm.TU.LG05.957	FA
evm.TU.LG05.981	FA
evm.TU.LG05.988	FA
evm.TU.LG06.1033	FA
evm.TU.LG06.1049	FA
evm.TU.LG06.105	FA
evm.TU.LG06.1053	FA
evm.TU.LG06.1073	FA
evm.TU.LG06.1137	FA
evm.TU.LG06.114	FA
evm.TU.LG06.1144	FA
evm.TU.LG06.1155	FA
evm.TU.LG06.1175	FA
evm.TU.LG06.1176	FA
evm.TU.LG06.1200	FA
evm.TU.LG06.1201	FA
evm.TU.LG06.1231	FA
evm.TU.LG06.1237	FA
evm.TU.LG06.1238	FA
evm.TU.LG06.1251	FA
evm.TU.LG06.1261	FA
evm.TU.LG06.1264	FA
evm.TU.LG06.1341	FA
evm.TU.LG06.1369	FA
evm.TU.LG06.1372	FA
evm.TU.LG06.1373	FA
evm.TU.LG06.1377	FA
evm.TU.LG06.1379	FA
evm.TU.LG06.1381	FA
evm.TU.LG06.1388	FA
evm.TU.LG06.143	FA
evm.TU.LG06.1444	FA
evm.TU.LG06.1457	FA
evm.TU.LG06.1464	FA
evm.TU.LG06.1472	FA
evm.TU.LG06.1477	FA
evm.TU.LG06.1485	FA
evm.TU.LG06.149	FA
evm.TU.LG06.1493	FA
evm.TU.LG06.1494	FA
evm.TU.LG06.1516	FA
evm.TU.LG06.1520	FA
evm.TU.LG06.1522	FA
evm.TU.LG06.1523	FA
evm.TU.LG06.1541	FA
evm.TU.LG06.1544	FA
evm.TU.LG06.157	FA
evm.TU.LG06.1600	FA
evm.TU.LG06.1639	FA
evm.TU.LG06.1653	FA
evm.TU.LG06.169	FA
evm.TU.LG06.1828	FA
evm.TU.LG06.1849	FA
evm.TU.LG06.1852	FA
evm.TU.LG06.1853	FA
evm.TU.LG06.1866	FA
evm.TU.LG06.1867	FA
evm.TU.LG06.192	FA
evm.TU.LG06.193	FA
evm.TU.LG06.217	FA
evm.TU.LG06.242	FA
evm.TU.LG06.243	FA
evm.TU.LG06.256	FA
evm.TU.LG06.2635	FA
evm.TU.LG06.28	FA
evm.TU.LG06.284	FA
evm.TU.LG06.2980	FA
evm.TU.LG06.304	FA
evm.TU.LG06.306	FA
evm.TU.LG06.307	FA
evm.TU.LG06.308	FA
evm.TU.LG06.3202	FA
evm.TU.LG06.324	FA
evm.TU.LG06.3241	FA
evm.TU.LG06.3266	FA
evm.TU.LG06.3290	FA
evm.TU.LG06.3301	FA
evm.TU.LG06.3313	FA
evm.TU.LG06.3338	FA
evm.TU.LG06.3346	FA
evm.TU.LG06.3347	FA
evm.TU.LG06.3351	FA
evm.TU.LG06.337	FA
evm.TU.LG06.3383	FA
evm.TU.LG06.3386	FA
evm.TU.LG06.3411	FA
evm.TU.LG06.3417	FA
evm.TU.LG06.3427	FA
evm.TU.LG06.3433	FA
evm.TU.LG06.3438	FA
evm.TU.LG06.3448	FA
evm.TU.LG06.3460	FA
evm.TU.LG06.3466	FA
evm.TU.LG06.3475	FA
evm.TU.LG06.3479	FA
evm.TU.LG06.3484	FA
evm.TU.LG06.3485	FA
evm.TU.LG06.3491	FA
evm.TU.LG06.3494	FA
evm.TU.LG06.3526	FA
evm.TU.LG06.3530	FA
evm.TU.LG06.3533	FA
evm.TU.LG06.3543	FA
evm.TU.LG06.3552	FA
evm.TU.LG06.3554	FA
evm.TU.LG06.3565	FA
evm.TU.LG06.3577	FA
evm.TU.LG06.358	FA
evm.TU.LG06.359	FA
evm.TU.LG06.3600	FA
evm.TU.LG06.361	FA
evm.TU.LG06.3612	FA
evm.TU.LG06.3657	FA
evm.TU.LG06.3658	FA
evm.TU.LG06.366	FA
evm.TU.LG06.3685	FA
evm.TU.LG06.3695	FA
evm.TU.LG06.3739	FA
evm.TU.LG06.3740	FA
evm.TU.LG06.3741	FA
evm.TU.LG06.3755	FA
evm.TU.LG06.3765	FA
evm.TU.LG06.3768	FA
evm.TU.LG06.3776	FA
evm.TU.LG06.379	FA
evm.TU.LG06.3795	FA
evm.TU.LG06.3796	FA
evm.TU.LG06.38	FA
evm.TU.LG06.3806	FA
evm.TU.LG06.3809	FA
evm.TU.LG06.3812	FA
evm.TU.LG06.3830	FA
evm.TU.LG06.3837	FA
evm.TU.LG06.3877	FA
evm.TU.LG06.3880	FA
evm.TU.LG06.3944	FA
evm.TU.LG06.3973	FA
evm.TU.LG06.3999	FA
evm.TU.LG06.4009	FA
evm.TU.LG06.4018	FA
evm.TU.LG06.4040	FA
evm.TU.LG06.4042	FA
evm.TU.LG06.4045	FA
evm.TU.LG06.4057	FA
evm.TU.LG06.4071	FA
evm.TU.LG06.4079	FA
evm.TU.LG06.4081	FA
evm.TU.LG06.4091	FA
evm.TU.LG06.4136	FA
evm.TU.LG06.4139	FA
evm.TU.LG06.4148	FA
evm.TU.LG06.474	FA
evm.TU.LG06.496	FA
evm.TU.LG06.509	FA
evm.TU.LG06.510	FA
evm.TU.LG06.530	FA
evm.TU.LG06.531	FA
evm.TU.LG06.534	FA
evm.TU.LG06.539	FA
evm.TU.LG06.54	FA
evm.TU.LG06.543	FA
evm.TU.LG06.549	FA
evm.TU.LG06.588	FA
evm.TU.LG06.594	FA
evm.TU.LG06.595	FA
evm.TU.LG06.597	FA
evm.TU.LG06.613	FA
evm.TU.LG06.632	FA
evm.TU.LG06.634	FA
evm.TU.LG06.701	FA
evm.TU.LG06.709	FA
evm.TU.LG06.711	FA
evm.TU.LG06.712	FA
evm.TU.LG06.737	FA
evm.TU.LG06.738	FA
evm.TU.LG06.758	FA
evm.TU.LG06.769	FA
evm.TU.LG06.78	FA
evm.TU.LG06.799	FA
evm.TU.LG06.800	FA
evm.TU.LG06.801	FA
evm.TU.LG06.804	FA
evm.TU.LG06.809	FA
evm.TU.LG06.822	FA
evm.TU.LG06.823	FA
evm.TU.LG06.830	FA
evm.TU.LG06.833	FA
evm.TU.LG06.864	FA
evm.TU.LG06.879	FA
evm.TU.LG06.880	FA
evm.TU.LG06.902	FA
evm.TU.LG06.903	FA
evm.TU.LG06.910	FA
evm.TU.LG06.918	FA
evm.TU.LG06.934	FA
evm.TU.LG06.968	FA
evm.TU.LG06.969	FA
evm.TU.LG06.97	FA
evm.TU.LG06.975	FA
evm.TU.LG06.979	FA
evm.TU.LG06.980	FA
evm.TU.LG06.982	FA
evm.TU.LG06.984	FA
evm.TU.LG06.996	FA
evm.TU.LG07.100	FA
evm.TU.LG07.109	FA
evm.TU.LG07.131	FA
evm.TU.LG07.183	FA
evm.TU.LG07.216	FA
evm.TU.LG07.2190	FA
evm.TU.LG07.2229	FA
evm.TU.LG07.2242	FA
evm.TU.LG07.2249	FA
evm.TU.LG07.2254	FA
evm.TU.LG07.228	FA
evm.TU.LG07.2341	FA
evm.TU.LG07.2356	FA
evm.TU.LG07.2358	FA
evm.TU.LG07.2370	FA
evm.TU.LG07.2377	FA
evm.TU.LG07.2391	FA
evm.TU.LG07.2421	FA
evm.TU.LG07.2451	FA
evm.TU.LG07.2463	FA
evm.TU.LG07.2469	FA
evm.TU.LG07.2499	FA
evm.TU.LG07.2508	FA
evm.TU.LG07.2547	FA
evm.TU.LG07.2548	FA
evm.TU.LG07.2568	FA
evm.TU.LG07.2615	FA
evm.TU.LG07.2619	FA
evm.TU.LG07.2627	FA
evm.TU.LG07.2632	FA
evm.TU.LG07.2640	FA
evm.TU.LG07.2664	FA
evm.TU.LG07.2671	FA
evm.TU.LG07.2681	FA
evm.TU.LG07.2687	FA
evm.TU.LG07.2709	FA
evm.TU.LG07.2719	FA
evm.TU.LG07.273	FA
evm.TU.LG07.2743	FA
evm.TU.LG07.2751	FA
evm.TU.LG07.2759	FA
evm.TU.LG07.276	FA
evm.TU.LG07.2770	FA
evm.TU.LG07.2781	FA
evm.TU.LG07.2786	FA
evm.TU.LG07.2796	FA
evm.TU.LG07.2803	FA
evm.TU.LG07.2823	FA
evm.TU.LG07.2826	FA
evm.TU.LG07.2830	FA
evm.TU.LG07.2851	FA
evm.TU.LG07.2856	FA
evm.TU.LG07.286	FA
evm.TU.LG07.2863	FA
evm.TU.LG07.288	FA
evm.TU.LG07.2881	FA
evm.TU.LG07.291	FA
evm.TU.LG07.2911	FA
evm.TU.LG07.2913	FA
evm.TU.LG07.2920	FA
evm.TU.LG07.2934	FA
evm.TU.LG07.2960	FA
evm.TU.LG07.2962	FA
evm.TU.LG07.2998	FA
evm.TU.LG07.2999	FA
evm.TU.LG07.3001	FA
evm.TU.LG07.3025	FA
evm.TU.LG07.3052	FA
evm.TU.LG07.3145	FA
evm.TU.LG07.3150	FA
evm.TU.LG07.3166	FA
evm.TU.LG07.3168	FA
evm.TU.LG07.3182	FA
evm.TU.LG07.3219	FA
evm.TU.LG07.3220	FA
evm.TU.LG07.3221	FA
evm.TU.LG07.3237	FA
evm.TU.LG07.3245	FA
evm.TU.LG07.3246	FA
evm.TU.LG07.3258	FA
evm.TU.LG07.3274	FA
evm.TU.LG07.3302	FA
evm.TU.LG07.3309	FA
evm.TU.LG07.3328	FA
evm.TU.LG07.3338	FA
evm.TU.LG07.3343	FA
evm.TU.LG07.3345	FA
evm.TU.LG07.3348	FA
evm.TU.LG07.3353	FA
evm.TU.LG07.3354	FA
evm.TU.LG07.3378	FA
evm.TU.LG07.3385	FA
evm.TU.LG07.3407	FA
evm.TU.LG07.3424	FA
evm.TU.LG07.3425	FA
evm.TU.LG07.3453	FA
evm.TU.LG07.3455	FA
evm.TU.LG07.3474	FA
evm.TU.LG07.3477	FA
evm.TU.LG07.3478	FA
evm.TU.LG07.3479	FA
evm.TU.LG07.3502	FA
evm.TU.LG07.3507	FA
evm.TU.LG07.3508	FA
evm.TU.LG07.3523	FA
evm.TU.LG07.3524	FA
evm.TU.LG07.3532	FA
evm.TU.LG07.354	FA
evm.TU.LG07.3550	FA
evm.TU.LG07.3568	FA
evm.TU.LG07.357	FA
evm.TU.LG07.42	FA
evm.TU.LG07.493	FA
evm.TU.LG07.516	FA
evm.TU.LG07.517	FA
evm.TU.LG07.785	FA
evm.TU.LG07.84	FA
evm.TU.LG08.106	FA
evm.TU.LG08.107	FA
evm.TU.LG08.177	FA
evm.TU.LG08.1787	FA
evm.TU.LG08.1833	FA
evm.TU.LG08.1839	FA
evm.TU.LG08.1849	FA
evm.TU.LG08.1850	FA
evm.TU.LG08.2075	FA
evm.TU.LG08.2076	FA
evm.TU.LG08.2078	FA
evm.TU.LG08.2080	FA
evm.TU.LG08.2096	FA
evm.TU.LG08.2098	FA
evm.TU.LG08.2105	FA
evm.TU.LG08.2113	FA
evm.TU.LG08.2114	FA
evm.TU.LG08.212	FA
evm.TU.LG08.2135	FA
evm.TU.LG08.214	FA
evm.TU.LG08.2186	FA
evm.TU.LG08.2209	FA
evm.TU.LG08.2216	FA
evm.TU.LG08.2217	FA
evm.TU.LG08.2285	FA
evm.TU.LG08.230	FA
evm.TU.LG08.2303	FA
evm.TU.LG08.2406	FA
evm.TU.LG08.2409	FA
evm.TU.LG08.2415	FA
evm.TU.LG08.2450	FA
evm.TU.LG08.2516	FA
evm.TU.LG08.2521	FA
evm.TU.LG08.2558	FA
evm.TU.LG08.2566	FA
evm.TU.LG08.2567	FA
evm.TU.LG08.2573	FA
evm.TU.LG08.2582	FA
evm.TU.LG08.2599	FA
evm.TU.LG08.2619	FA
evm.TU.LG08.2627	FA
evm.TU.LG08.2628	FA
evm.TU.LG08.2635	FA
evm.TU.LG08.2639	FA
evm.TU.LG08.265	FA
evm.TU.LG08.2662	FA
evm.TU.LG08.2663	FA
evm.TU.LG08.2697	FA
evm.TU.LG08.2705	FA
evm.TU.LG08.2717	FA
evm.TU.LG08.2734	FA
evm.TU.LG08.2747	FA
evm.TU.LG08.2784	FA
evm.TU.LG08.2785	FA
evm.TU.LG08.2820	FA
evm.TU.LG08.2824	FA
evm.TU.LG08.2826	FA
evm.TU.LG08.2834	FA
evm.TU.LG08.2862	FA
evm.TU.LG08.2865	FA
evm.TU.LG08.2881	FA
evm.TU.LG08.2887	FA
evm.TU.LG08.2897	FA
evm.TU.LG08.2898	FA
evm.TU.LG08.2903	FA
evm.TU.LG08.2908	FA
evm.TU.LG08.2917	FA
evm.TU.LG08.2930	FA
evm.TU.LG08.2958	FA
evm.TU.LG08.2966	FA
evm.TU.LG08.2975	FA
evm.TU.LG08.2985	FA
evm.TU.LG08.2996	FA
evm.TU.LG08.2997	FA
evm.TU.LG08.3007	FA
evm.TU.LG08.3048	FA
evm.TU.LG08.3052	FA
evm.TU.LG08.3054	FA
evm.TU.LG08.3055	FA
evm.TU.LG08.3056	FA
evm.TU.LG08.3079	FA
evm.TU.LG08.3091	FA
evm.TU.LG08.3095	FA
evm.TU.LG08.3096	FA
evm.TU.LG08.3108	FA
evm.TU.LG08.3122	FA
evm.TU.LG08.3123	FA
evm.TU.LG08.3138	FA
evm.TU.LG08.3139	FA
evm.TU.LG08.3159	FA
evm.TU.LG08.3161	FA
evm.TU.LG08.3178	FA
evm.TU.LG08.3179	FA
evm.TU.LG08.3180	FA
evm.TU.LG08.3181	FA
evm.TU.LG08.3182	FA
evm.TU.LG08.3192	FA
evm.TU.LG08.3209	FA
evm.TU.LG08.3215	FA
evm.TU.LG08.3216	FA
evm.TU.LG08.3225	FA
evm.TU.LG08.3257	FA
evm.TU.LG08.3315	FA
evm.TU.LG08.3316	FA
evm.TU.LG08.3332	FA
evm.TU.LG08.3333	FA
evm.TU.LG08.3338	FA
evm.TU.LG08.3344	FA
evm.TU.LG08.3370	FA
evm.TU.LG08.3372	FA
evm.TU.LG08.3380	FA
evm.TU.LG08.3390	FA
evm.TU.LG08.3391	FA
evm.TU.LG08.3398	FA
evm.TU.LG08.3426	FA
evm.TU.LG08.3455	FA
evm.TU.LG08.3463	FA
evm.TU.LG08.3464	FA
evm.TU.LG08.3492	FA
evm.TU.LG08.3560	FA
evm.TU.LG08.3587	FA
evm.TU.LG08.3597	FA
evm.TU.LG08.3606	FA
evm.TU.LG08.3641	FA
evm.TU.LG08.3648	FA
evm.TU.LG08.3656	FA
evm.TU.LG08.386	FA
evm.TU.LG08.413	FA
evm.TU.LG08.479	FA
evm.TU.LG08.511	FA
evm.TU.LG08.522	FA
evm.TU.LG08.528	FA
evm.TU.LG08.571	FA
evm.TU.LG08.706	FA
evm.TU.LG08.82	FA
evm.TU.LG08.879	FA
evm.TU.LG08.911	FA
evm.TU.LG09.102	FA
evm.TU.LG09.1087	FA
evm.TU.LG09.1252	FA
evm.TU.LG09.1255	FA
evm.TU.LG09.152	FA
evm.TU.LG09.1549	FA
evm.TU.LG09.1561	FA
evm.TU.LG09.1563	FA
evm.TU.LG09.1575	FA
evm.TU.LG09.1578	FA
evm.TU.LG09.1595	FA
evm.TU.LG09.1647	FA
evm.TU.LG09.1670	FA
evm.TU.LG09.1686	FA
evm.TU.LG09.1705	FA
evm.TU.LG09.1721	FA
evm.TU.LG09.1750	FA
evm.TU.LG09.1763	FA
evm.TU.LG09.1764	FA
evm.TU.LG09.1765	FA
evm.TU.LG09.1769	FA
evm.TU.LG09.1814	FA
evm.TU.LG09.191	FA
evm.TU.LG09.195	FA
evm.TU.LG09.1990	FA
evm.TU.LG09.2027	FA
evm.TU.LG09.2078	FA
evm.TU.LG09.2084	FA
evm.TU.LG09.2093	FA
evm.TU.LG09.2102	FA
evm.TU.LG09.2108	FA
evm.TU.LG09.2109	FA
evm.TU.LG09.2111	FA
evm.TU.LG09.2120	FA
evm.TU.LG09.2128	FA
evm.TU.LG09.2173	FA
evm.TU.LG09.2195	FA
evm.TU.LG09.2272	FA
evm.TU.LG09.2276	FA
evm.TU.LG09.2343	FA
evm.TU.LG09.2344	FA
evm.TU.LG09.2353	FA
evm.TU.LG09.2354	FA
evm.TU.LG09.2355	FA
evm.TU.LG09.2358	FA
evm.TU.LG09.2368	FA
evm.TU.LG09.2373	FA
evm.TU.LG09.2404	FA
evm.TU.LG09.2444	FA
evm.TU.LG09.2459	FA
evm.TU.LG09.2479	FA
evm.TU.LG09.2492	FA
evm.TU.LG09.2508	FA
evm.TU.LG09.2526	FA
evm.TU.LG09.2528	FA
evm.TU.LG09.2542	FA
evm.TU.LG09.2545	FA
evm.TU.LG09.2565	FA
evm.TU.LG09.2569	FA
evm.TU.LG09.2578	FA
evm.TU.LG09.2584	FA
evm.TU.LG09.2588	FA
evm.TU.LG09.2589	FA
evm.TU.LG09.2612	FA
evm.TU.LG09.263	FA
evm.TU.LG09.2635	FA
evm.TU.LG09.2643	FA
evm.TU.LG09.2647	FA
evm.TU.LG09.2665	FA
evm.TU.LG09.268	FA
evm.TU.LG09.2697	FA
evm.TU.LG09.2701	FA
evm.TU.LG09.2702	FA
evm.TU.LG09.2706	FA
evm.TU.LG09.2720	FA
evm.TU.LG09.2726	FA
evm.TU.LG09.2733	FA
evm.TU.LG09.2739	FA
evm.TU.LG09.2746	FA
evm.TU.LG09.2755	FA
evm.TU.LG09.2764	FA
evm.TU.LG09.2787	FA
evm.TU.LG09.2801	FA
evm.TU.LG09.2803	FA
evm.TU.LG09.2812	FA
evm.TU.LG09.2816	FA
evm.TU.LG09.2817	FA
evm.TU.LG09.2837	FA
evm.TU.LG09.2864	FA
evm.TU.LG09.2913	FA
evm.TU.LG09.2915	FA
evm.TU.LG09.2930	FA
evm.TU.LG09.2934	FA
evm.TU.LG09.2940	FA
evm.TU.LG09.2946	FA
evm.TU.LG09.2947	FA
evm.TU.LG09.2957	FA
evm.TU.LG09.2992	FA
evm.TU.LG09.2993	FA
evm.TU.LG09.2998	FA
evm.TU.LG09.3001	FA
evm.TU.LG09.3014	FA
evm.TU.LG09.3052	FA
evm.TU.LG09.3058	FA
evm.TU.LG09.3062	FA
evm.TU.LG09.3071	FA
evm.TU.LG09.3102	FA
evm.TU.LG09.3109	FA
evm.TU.LG09.3127	FA
evm.TU.LG09.3135	FA
evm.TU.LG09.3138	FA
evm.TU.LG09.3151	FA
evm.TU.LG09.3153	FA
evm.TU.LG09.3165	FA
evm.TU.LG09.3167	FA
evm.TU.LG09.3185	FA
evm.TU.LG09.3189	FA
evm.TU.LG09.3220	FA
evm.TU.LG09.3231	FA
evm.TU.LG09.3243	FA
evm.TU.LG09.3245	FA
evm.TU.LG09.3259	FA
evm.TU.LG09.3268	FA
evm.TU.LG09.3285	FA
evm.TU.LG09.3297	FA
evm.TU.LG09.3335	FA
evm.TU.LG09.361	FA
evm.TU.LG09.375	FA
evm.TU.LG09.397	FA
evm.TU.LG09.401	FA
evm.TU.LG09.402	FA
evm.TU.LG09.44	FA
evm.TU.LG09.443	FA
evm.TU.LG09.49	FA
evm.TU.LG09.494	FA
evm.TU.LG09.510	FA
evm.TU.LG09.535	FA
evm.TU.LG09.545	FA
evm.TU.LG09.557	FA
evm.TU.LG09.58	FA
evm.TU.LG09.78	FA
evm.TU.LG09.839	FA
evm.TU.LG10.1007	FA
evm.TU.LG10.1070	FA
evm.TU.LG10.1072	FA
evm.TU.LG10.108	FA
evm.TU.LG10.125	FA
evm.TU.LG10.133	FA
evm.TU.LG10.145	FA
evm.TU.LG10.1698	FA
evm.TU.LG10.1709	FA
evm.TU.LG10.1710	FA
evm.TU.LG10.1735	FA
evm.TU.LG10.178	FA
evm.TU.LG10.181	FA
evm.TU.LG10.1834	FA
evm.TU.LG10.1872	FA
evm.TU.LG10.1893	FA
evm.TU.LG10.1897	FA
evm.TU.LG10.190	FA
evm.TU.LG10.1903	FA
evm.TU.LG10.1946	FA
evm.TU.LG10.1950	FA
evm.TU.LG10.1951	FA
evm.TU.LG10.1969	FA
evm.TU.LG10.1974	FA
evm.TU.LG10.1981	FA
evm.TU.LG10.1988	FA
evm.TU.LG10.1989	FA
evm.TU.LG10.1992	FA
evm.TU.LG10.201	FA
evm.TU.LG10.2015	FA
evm.TU.LG10.2021	FA
evm.TU.LG10.2025	FA
evm.TU.LG10.2027	FA
evm.TU.LG10.2042	FA
evm.TU.LG10.2048	FA
evm.TU.LG10.206	FA
evm.TU.LG10.2071	FA
evm.TU.LG10.2079	FA
evm.TU.LG10.2094	FA
evm.TU.LG10.2102	FA
evm.TU.LG10.2109	FA
evm.TU.LG10.2125	FA
evm.TU.LG10.2131	FA
evm.TU.LG10.2132	FA
evm.TU.LG10.2137	FA
evm.TU.LG10.2154	FA
evm.TU.LG10.2162	FA
evm.TU.LG10.2165	FA
evm.TU.LG10.2167	FA
evm.TU.LG10.2198	FA
evm.TU.LG10.2199	FA
evm.TU.LG10.2211	FA
evm.TU.LG10.2220	FA
evm.TU.LG10.2228	FA
evm.TU.LG10.2245	FA
evm.TU.LG10.2258	FA
evm.TU.LG10.2267	FA
evm.TU.LG10.2269	FA
evm.TU.LG10.2288	FA
evm.TU.LG10.229	FA
evm.TU.LG10.2302	FA
evm.TU.LG10.2367	FA
evm.TU.LG10.2368	FA
evm.TU.LG10.24	FA
evm.TU.LG10.240	FA
evm.TU.LG10.2412	FA
evm.TU.LG10.2414	FA
evm.TU.LG10.2422	FA
evm.TU.LG10.2452	FA
evm.TU.LG10.2456	FA
evm.TU.LG10.2473	FA
evm.TU.LG10.2475	FA
evm.TU.LG10.2476	FA
evm.TU.LG10.2495	FA
evm.TU.LG10.25	FA
evm.TU.LG10.2517	FA
evm.TU.LG10.2526	FA
evm.TU.LG10.2532	FA
evm.TU.LG10.254	FA
evm.TU.LG10.255	FA
evm.TU.LG10.2552	FA
evm.TU.LG10.256	FA
evm.TU.LG10.2610	FA
evm.TU.LG10.2616	FA
evm.TU.LG10.2622	FA
evm.TU.LG10.2655	FA
evm.TU.LG10.2664	FA
evm.TU.LG10.2667	FA
evm.TU.LG10.2670	FA
evm.TU.LG10.2679	FA
evm.TU.LG10.2697	FA
evm.TU.LG10.2700	FA
evm.TU.LG10.2707	FA
evm.TU.LG10.2708	FA
evm.TU.LG10.2731	FA
evm.TU.LG10.2750	FA
evm.TU.LG10.2761	FA
evm.TU.LG10.2774	FA
evm.TU.LG10.2778	FA
evm.TU.LG10.2812	FA
evm.TU.LG10.2827	FA
evm.TU.LG10.2843	FA
evm.TU.LG10.2846	FA
evm.TU.LG10.2874	FA
evm.TU.LG10.2879	FA
evm.TU.LG10.2883	FA
evm.TU.LG10.2891	FA
evm.TU.LG10.2892	FA
evm.TU.LG10.2902	FA
evm.TU.LG10.2915	FA
evm.TU.LG10.2921	FA
evm.TU.LG10.2939	FA
evm.TU.LG10.295	FA
evm.TU.LG10.2959	FA
evm.TU.LG10.2978	FA
evm.TU.LG10.298	FA
evm.TU.LG10.2984	FA
evm.TU.LG10.302	FA
evm.TU.LG10.3027	FA
evm.TU.LG10.3056	FA
evm.TU.LG10.3074	FA
evm.TU.LG10.3099	FA
evm.TU.LG10.3118	FA
evm.TU.LG10.3125	FA
evm.TU.LG10.3138	FA
evm.TU.LG10.3157	FA
evm.TU.LG10.3186	FA
evm.TU.LG10.3209	FA
evm.TU.LG10.3224	FA
evm.TU.LG10.3230	FA
evm.TU.LG10.324	FA
evm.TU.LG10.3264	FA
evm.TU.LG10.3271	FA
evm.TU.LG10.329	FA
evm.TU.LG10.3293	FA
evm.TU.LG10.3295	FA
evm.TU.LG10.3312	FA
evm.TU.LG10.3313	FA
evm.TU.LG10.3319	FA
evm.TU.LG10.3341	FA
evm.TU.LG10.345	FA
evm.TU.LG10.361	FA
evm.TU.LG10.380	FA
evm.TU.LG10.415	FA
evm.TU.LG10.427	FA
evm.TU.LG10.428	FA
evm.TU.LG10.441	FA
evm.TU.LG10.45	FA
evm.TU.LG10.465	FA
evm.TU.LG10.469	FA
evm.TU.LG10.47	FA
evm.TU.LG10.489	FA
evm.TU.LG10.541	FA
evm.TU.LG10.551	FA
evm.TU.LG10.562	FA
evm.TU.LG10.589	FA
evm.TU.LG10.608	FA
evm.TU.LG10.628	FA
evm.TU.LG10.676	FA
evm.TU.LG10.680	FA
evm.TU.LG10.688	FA
evm.TU.LG10.700	FA
evm.TU.LG10.701	FA
evm.TU.LG10.712	FA
evm.TU.LG10.732	FA
evm.TU.LG10.733	FA
evm.TU.LG10.789	FA
evm.TU.LG10.790	FA
evm.TU.LG10.793	FA
evm.TU.LG10.794	FA
evm.TU.LG10.798	FA
evm.TU.LG10.804	FA
evm.TU.LG10.81	FA
evm.TU.LG10.831	FA
evm.TU.LG10.850	FA
evm.TU.LG10.86	FA
evm.TU.LG10.868	FA
evm.TU.LG10.871	FA
evm.TU.LG10.886	FA
evm.TU.LG10.889	FA
evm.TU.LG10.897	FA
evm.TU.LG10.988	FA
evm.TU.LG01.1154	FB
evm.TU.LG01.117	FB
evm.TU.LG02.1122	FB
evm.TU.LG02.1329	FB
evm.TU.LG02.726	FB
evm.TU.LG03.1438	FB
evm.TU.LG03.1682	FB
evm.TU.LG03.1688	FB
evm.TU.LG04.1197	FB
evm.TU.LG04.2435	FB
evm.TU.LG04.557	FB
evm.TU.LG04.79	FB
evm.TU.LG05.187	FB
evm.TU.LG05.944	FB
evm.TU.LG07.2900	FB
evm.TU.LG07.3528	FB
evm.TU.LG08.2475	FB
evm.TU.LG09.1988	FB
evm.TU.LG10.898	FB
evm.TU.LG01.1045	FC
evm.TU.LG01.1072	FC
evm.TU.LG01.1250	FC
evm.TU.LG01.1251	FC
evm.TU.LG01.1255	FC
evm.TU.LG01.1413	FC
evm.TU.LG01.1455	FC
evm.TU.LG01.1477	FC
evm.TU.LG01.250	FC
evm.TU.LG01.280	FC
evm.TU.LG01.708	FC
evm.TU.LG01.785	FC
evm.TU.LG01.940	FC
evm.TU.LG01.964	FC
evm.TU.LG02.1416	FC
evm.TU.LG02.1432	FC
evm.TU.LG02.150	FC
evm.TU.LG02.1516	FC
evm.TU.LG02.1518	FC
evm.TU.LG02.1539	FC
evm.TU.LG02.165	FC
evm.TU.LG02.263	FC
evm.TU.LG02.295	FC
evm.TU.LG02.639	FC
evm.TU.LG02.731	FC
evm.TU.LG02.773	FC
evm.TU.LG02.949	FC
evm.TU.LG02.995	FC
evm.TU.LG03.102	FC
evm.TU.LG03.1052	FC
evm.TU.LG03.1299	FC
evm.TU.LG03.1307	FC
evm.TU.LG03.1433	FC
evm.TU.LG03.1598	FC
evm.TU.LG03.1612	FC
evm.TU.LG03.1626	FC
evm.TU.LG03.188	FC
evm.TU.LG03.609	FC
evm.TU.LG03.651	FC
evm.TU.LG03.830	FC
evm.TU.LG03.907	FC
evm.TU.LG03.959	FC
evm.TU.LG03.994	FC
evm.TU.LG04.1161	FC
evm.TU.LG04.119	FC
evm.TU.LG04.1237	FC
evm.TU.LG04.1425	FC
evm.TU.LG04.1473	FC
evm.TU.LG04.1581	FC
evm.TU.LG04.1657	FC
evm.TU.LG04.196	FC
evm.TU.LG04.201	FC
evm.TU.LG04.2037	FC
evm.TU.LG04.2200	FC
evm.TU.LG04.2337	FC
evm.TU.LG04.2347	FC
evm.TU.LG04.2427	FC
evm.TU.LG04.2539	FC
evm.TU.LG04.2540	FC
evm.TU.LG04.37	FC
evm.TU.LG04.610	FC
evm.TU.LG04.622	FC
evm.TU.LG04.998	FC
evm.TU.LG05.1016	FC
evm.TU.LG05.1045	FC
evm.TU.LG05.1157	FC
evm.TU.LG05.1206	FC
evm.TU.LG05.1442	FC
evm.TU.LG05.1464	FC
evm.TU.LG05.1539	FC
evm.TU.LG05.163	FC
evm.TU.LG05.1665	FC
evm.TU.LG05.170	FC
evm.TU.LG05.1747	FC
evm.TU.LG05.1779	FC
evm.TU.LG05.1817	FC
evm.TU.LG05.2216	FC
evm.TU.LG05.226	FC
evm.TU.LG05.2266	FC
evm.TU.LG05.2296	FC
evm.TU.LG05.2309	FC
evm.TU.LG05.2315	FC
evm.TU.LG05.232	FC
evm.TU.LG05.2335	FC
evm.TU.LG05.442	FC
evm.TU.LG05.456	FC
evm.TU.LG05.529	FC
evm.TU.LG05.822	FC
evm.TU.LG05.85	FC
evm.TU.LG05.86	FC
evm.TU.LG05.928	FC
evm.TU.LG05.936	FC
evm.TU.LG05.964	FC
evm.TU.LG06.118	FC
evm.TU.LG06.1182	FC
evm.TU.LG06.1267	FC
evm.TU.LG06.1279	FC
evm.TU.LG06.1380	FC
evm.TU.LG06.1563	FC
evm.TU.LG06.1622	FC
evm.TU.LG06.163	FC
evm.TU.LG06.1794	FC
evm.TU.LG06.1872	FC
evm.TU.LG06.3457	FC
evm.TU.LG06.3497	FC
evm.TU.LG06.3522	FC
evm.TU.LG06.3742	FC
evm.TU.LG06.3813	FC
evm.TU.LG06.3849	FC
evm.TU.LG06.3875	FC
evm.TU.LG06.3886	FC
evm.TU.LG06.393	FC
evm.TU.LG06.3978	FC
evm.TU.LG06.3997	FC
evm.TU.LG06.493	FC
evm.TU.LG06.587	FC
evm.TU.LG06.603	FC
evm.TU.LG06.641	FC
evm.TU.LG06.829	FC
evm.TU.LG06.925	FC
evm.TU.LG06.941	FC
evm.TU.LG07.132	FC
evm.TU.LG07.180	FC
evm.TU.LG07.1889	FC
evm.TU.LG07.2279	FC
evm.TU.LG07.2311	FC
evm.TU.LG07.2313	FC
evm.TU.LG07.2332	FC
evm.TU.LG07.2437	FC
evm.TU.LG07.2500	FC
evm.TU.LG07.2585	FC
evm.TU.LG07.2610	FC
evm.TU.LG07.2691	FC
evm.TU.LG07.2859	FC
evm.TU.LG07.2875	FC
evm.TU.LG07.2931	FC
evm.TU.LG07.3240	FC
evm.TU.LG07.3293	FC
evm.TU.LG07.3390	FC
evm.TU.LG07.3535	FC
evm.TU.LG08.2165	FC
evm.TU.LG08.2166	FC
evm.TU.LG08.2262	FC
evm.TU.LG08.228	FC
evm.TU.LG08.2349	FC
evm.TU.LG08.244	FC
evm.TU.LG08.2455	FC
evm.TU.LG08.2624	FC
evm.TU.LG08.2645	FC
evm.TU.LG08.2692	FC
evm.TU.LG08.2720	FC
evm.TU.LG08.2792	FC
evm.TU.LG08.2924	FC
evm.TU.LG08.3083	FC
evm.TU.LG08.3204	FC
evm.TU.LG08.3236	FC
evm.TU.LG08.3290	FC
evm.TU.LG08.3421	FC
evm.TU.LG08.3435	FC
evm.TU.LG08.3465	FC
evm.TU.LG08.3468	FC
evm.TU.LG08.3488	FC
evm.TU.LG08.3506	FC
evm.TU.LG08.509	FC
evm.TU.LG08.566	FC
evm.TU.LG09.164	FC
evm.TU.LG09.1651	FC
evm.TU.LG09.1708	FC
evm.TU.LG09.1756	FC
evm.TU.LG09.1768	FC
evm.TU.LG09.1866	FC
evm.TU.LG09.2163	FC
evm.TU.LG09.2194	FC
evm.TU.LG09.222	FC
evm.TU.LG09.2249	FC
evm.TU.LG09.2284	FC
evm.TU.LG09.2286	FC
evm.TU.LG09.2287	FC
evm.TU.LG09.230	FC
evm.TU.LG09.2374	FC
evm.TU.LG09.2411	FC
evm.TU.LG09.2435	FC
evm.TU.LG09.2534	FC
evm.TU.LG09.2625	FC
evm.TU.LG09.2805	FC
[truncated: 3,806 more rows]

## Sheet: Table S14
Table S14 GO enrichment analysis of SHEGs in different samples
Ag_up	ONTOLOGY	ID	Description	GeneRatio	BgRatio	pvalue	p.adjust	qvalue	geneID	Count
Ag_up	GO:0000272	BP	polysaccharide catabolic process	5/58	41/3622	0.000426356	0.0159883	0.0150347	evm.model.LG05.1016/evm.model.LG05.118/evm.model.LG05.211/evm.model.LG06.1197/evm.model.LG07.2892	5
Ag_up	GO:0016052	BP	carbohydrate catabolic process	5/58	41/3622	0.000426356	0.0159883	0.0150347	evm.model.LG05.1016/evm.model.LG05.118/evm.model.LG05.211/evm.model.LG06.1197/evm.model.LG07.2892	5
Ag_up	GO:0005975	BP	carbohydrate metabolic process	8/58	136/3622	0.00126016	0.0315041	0.0296249	evm.model.LG05.1016/evm.model.LG05.118/evm.model.LG05.1448/evm.model.LG05.211/evm.model.LG06.1197/evm.model.LG07.2892/evm.model.LG07.3390/evm.model.LG09.555	8
Ag_up	GO:0005976	BP	polysaccharide metabolic process	7/58	130/3622	0.0042642	0.0533329	0.0501516	evm.model.LG05.1016/evm.model.LG05.118/evm.model.LG05.1448/evm.model.LG05.211/evm.model.LG06.1197/evm.model.LG07.2892/evm.model.LG07.3390	7
Ag_up	GO:0009057	BP	macromolecule catabolic process	5/58	68/3622	0.00426663	0.0533329	0.0501516	evm.model.LG05.1016/evm.model.LG05.118/evm.model.LG05.211/evm.model.LG06.1197/evm.model.LG07.2892	5
Ag_up	GO:1901575	BP	organic substance catabolic process	5/58	68/3622	0.00426663	0.0533329	0.0501516	evm.model.LG05.1016/evm.model.LG05.118/evm.model.LG05.211/evm.model.LG06.1197/evm.model.LG07.2892	5
Ag_up	GO:0009056	BP	catabolic process	5/58	87/3622	0.0120082	0.128659	0.120985	evm.model.LG05.1016/evm.model.LG05.118/evm.model.LG05.211/evm.model.LG06.1197/evm.model.LG07.2892	5
Ag_up	GO:0007154	BP	cell communication	5/58	90/3622	0.0137733	0.129124	0.121422	evm.model.LG01.1547/evm.model.LG08.3290/evm.model.LG09.2428/evm.model.LG09.2724/evm.model.LG09.3073	5
Ag_up	GO:0007165	BP	signal transduction	4/58	89/3622	0.0528618	0.360421	0.338922	evm.model.LG01.1547/evm.model.LG09.2428/evm.model.LG09.2724/evm.model.LG09.3073	4
Ag_up	GO:0023052	BP	signaling	4/58	89/3622	0.0528618	0.360421	0.338922	evm.model.LG01.1547/evm.model.LG09.2428/evm.model.LG09.2724/evm.model.LG09.3073	4
Ag_up	GO:0035556	BP	intracellular signal transduction	4/58	89/3622	0.0528618	0.360421	0.338922	evm.model.LG01.1547/evm.model.LG09.2428/evm.model.LG09.2724/evm.model.LG09.3073	4
Ag_up	GO:0000160	BP	phosphorelay signal transduction system	3/58	58/3622	0.0647087	0.404429	0.380305	evm.model.LG01.1547/evm.model.LG09.2428/evm.model.LG09.3073	3
Ag_up	GO:0051716	BP	cellular response to stimulus	4/58	124/3622	0.135561	0.782085	0.735434	evm.model.LG01.1547/evm.model.LG09.2428/evm.model.LG09.2724/evm.model.LG09.3073	4
Ag_up	GO:0000741	BP	karyogamy	1/58	13/3622	0.189585	0.878525	0.826122	evm.model.LG05.2092	1
Ag_up	GO:0006997	BP	nucleus organization	1/58	13/3622	0.189585	0.878525	0.826122	evm.model.LG05.2092	1
Ag_up	GO:0048284	BP	organelle fusion	1/58	13/3622	0.189585	0.878525	0.826122	evm.model.LG05.2092	1
Ag_up	GO:0002229	BP	defense response to oomycetes	1/58	14/3622	0.202609	0.878525	0.826122	evm.model.LG04.2336	1
Ag_up	GO:0002252	BP	immune effector process	1/58	17/3622	0.240459	0.878525	0.826122	evm.model.LG03.1218	1
Ag_up	GO:0002239	BP	response to oomycetes	1/58	18/3622	0.252679	0.878525	0.826122	evm.model.LG04.2336	1
Ag_up	GO:0001558	BP	regulation of cell growth	1/58	21/3622	0.288192	0.878525	0.826122	evm.model.LG03.1170	1
Ag_up	GO:0016049	BP	cell growth	1/58	21/3622	0.288192	0.878525	0.826122	evm.model.LG03.1170	1
Ag_up	GO:0040007	BP	growth	1/58	21/3622	0.288192	0.878525	0.826122	evm.model.LG03.1170	1
Ag_up	GO:0040008	BP	regulation of growth	1/58	21/3622	0.288192	0.878525	0.826122	evm.model.LG03.1170	1
Ag_up	GO:0050794	BP	regulation of cellular process	5/58	229/3622	0.303582	0.878525	0.826122	evm.model.LG01.1547/evm.model.LG03.1170/evm.model.LG09.2428/evm.model.LG09.2724/evm.model.LG09.3073	5
Ag_up	GO:0051128	BP	regulation of cellular component organization	1/58	26/3622	0.343729	0.878525	0.826122	evm.model.LG03.1170	1
Ag_up	GO:0000165	BP	MAPK cascade	1/58	31/3622	0.395002	0.878525	0.826122	evm.model.LG09.2724	1
Ag_up	GO:0023014	BP	signal transduction by protein phosphorylation	1/58	31/3622	0.395002	0.878525	0.826122	evm.model.LG09.2724	1
Ag_up	GO:0050789	BP	regulation of biological process	6/58	321/3622	0.409751	0.878525	0.826122	evm.model.LG01.1547/evm.model.LG03.1170/evm.model.LG04.2560/evm.model.LG09.2428/evm.model.LG09.2724/evm.model.LG09.3073	6
Ag_up	GO:0000271	BP	polysaccharide biosynthetic process	2/58	89/3622	0.41976	0.878525	0.826122	evm.model.LG05.1448/evm.model.LG07.3390	2
Ag_up	GO:0016051	BP	carbohydrate biosynthetic process	2/58	89/3622	0.41976	0.878525	0.826122	evm.model.LG05.1448/evm.model.LG07.3390	2
Ag_up	GO:0000959	BP	mitochondrial RNA metabolic process	1/58	34/3622	0.423853	0.878525	0.826122	evm.model.LG10.2615	1
Ag_up	GO:0000209	BP	protein polyubiquitination	1/58	35/3622	0.433167	0.878525	0.826122	evm.model.LG05.399	1
Ag_up	GO:0016567	BP	protein ubiquitination	1/58	35/3622	0.433167	0.878525	0.826122	evm.model.LG05.399	1
Ag_up	GO:0032446	BP	protein modification by small protein conjugation	1/58	35/3622	0.433167	0.878525	0.826122	evm.model.LG05.399	1
Ag_up	GO:0000302	BP	response to reactive oxygen species	2/58	94/3622	0.447458	0.878525	0.826122	evm.model.LG04.2309/evm.model.LG10.2662	2
Ag_up	GO:0006979	BP	response to oxidative stress	2/58	94/3622	0.447458	0.878525	0.826122	evm.model.LG04.2309/evm.model.LG10.2662	2
Ag_up	GO:1901700	BP	response to oxygen-containing compound	2/58	94/3622	0.447458	0.878525	0.826122	evm.model.LG04.2309/evm.model.LG10.2662	2
Ag_up	GO:0006952	BP	defense response	1/58	38/3622	0.460228	0.878525	0.826122	evm.model.LG04.2336	1
Ag_up	GO:0098542	BP	defense response to other organism	1/58	38/3622	0.460228	0.878525	0.826122	evm.model.LG04.2336	1
Ag_up	GO:0002376	BP	immune system process	3/58	159/3622	0.472123	0.878525	0.826122	evm.model.LG03.1218/evm.model.LG04.2560/evm.model.LG05.864	3
Ag_up	GO:0070647	BP	protein modification by small protein conjugation or removal	1/58	41/3622	0.486019	0.878525	0.826122	evm.model.LG05.399	1
Ag_up	GO:0065007	BP	biological regulation	6/58	349/3622	0.491974	0.878525	0.826122	evm.model.LG01.1547/evm.model.LG03.1170/evm.model.LG04.2560/evm.model.LG09.2428/evm.model.LG09.2724/evm.model.LG09.3073	6
Ag_up	GO:0006950	BP	response to stress	4/58	240/3622	0.542499	0.888875	0.835854	evm.model.LG04.2309/evm.model.LG04.2336/evm.model.LG07.149/evm.model.LG10.2662	4
Ag_up	GO:0002682	BP	regulation of immune system process	1/58	50/3622	0.55634	0.888875	0.835854	evm.model.LG04.2560	1
Ag_up	GO:0009605	BP	response to external stimulus	1/58	52/3622	0.570633	0.888875	0.835854	evm.model.LG04.2336	1
Ag_up	GO:0043207	BP	response to external biotic stimulus	1/58	52/3622	0.570633	0.888875	0.835854	evm.model.LG04.2336	1
Ag_up	GO:0044419	BP	interspecies interaction between organisms	1/58	52/3622	0.570633	0.888875	0.835854	evm.model.LG04.2336	1
Ag_up	GO:0051707	BP	response to other organism	1/58	52/3622	0.570633	0.888875	0.835854	evm.model.LG04.2336	1
Ag_up	GO:0000278	BP	mitotic cell cycle	1/58	61/3622	0.629547	0.888875	0.835854	evm.model.LG01.1448	1
Ag_up	GO:0006468	BP	protein phosphorylation	1/58	62/3622	0.635581	0.888875	0.835854	evm.model.LG09.2724	1
Ag_up	GO:0006793	BP	phosphorus metabolic process	1/58	63/3622	0.641518	0.888875	0.835854	evm.model.LG09.2724	1
Ag_up	GO:0006796	BP	phosphate-containing compound metabolic process	1/58	63/3622	0.641518	0.888875	0.835854	evm.model.LG09.2724	1
Ag_up	GO:0009607	BP	response to biotic stimulus	1/58	63/3622	0.641518	0.888875	0.835854	evm.model.LG04.2336	1
Ag_up	GO:0016310	BP	phosphorylation	1/58	63/3622	0.641518	0.888875	0.835854	evm.model.LG09.2724	1
Ag_up	GO:0006464	BP	cellular protein modification process	2/58	140/3622	0.663693	0.888875	0.835854	evm.model.LG05.399/evm.model.LG09.2724	2
Ag_up	GO:0036211	BP	protein modification process	2/58	140/3622	0.663693	0.888875	0.835854	evm.model.LG05.399/evm.model.LG09.2724	2
Ag_up	GO:0009059	BP	macromolecule biosynthetic process	2/58	164/3622	0.747212	0.983173	0.924528	evm.model.LG05.1448/evm.model.LG07.3390	2
Ag_up	GO:0044267	BP	cellular protein metabolic process	2/58	174/3622	0.77652	0.98757	0.928662	evm.model.LG05.399/evm.model.LG09.2724	2
Ag_up	GO:0043412	BP	macromolecule modification	2/58	177/3622	0.784729	0.98757	0.928662	evm.model.LG05.399/evm.model.LG09.2724	2
Ag_up	GO:0019538	BP	protein metabolic process	2/58	179/3622	0.790056	0.98757	0.928662	evm.model.LG05.399/evm.model.LG09.2724	2
Ag_up	GO:0009058	BP	biosynthetic process	2/58	193/3622	0.824257	0.987682	0.928768	evm.model.LG05.1448/evm.model.LG07.3390	2
Ag_up	GO:1901576	BP	organic substance biosynthetic process	2/58	193/3622	0.824257	0.987682	0.928768	evm.model.LG05.1448/evm.model.LG07.3390	2
Ag_up	GO:0007049	BP	cell cycle	1/58	108/3622	0.829653	0.987682	0.928768	evm.model.LG01.1448	1
Ag_up	GO:0016043	BP	cellular component organization	2/58	246/3622	0.913321	0.997922	0.938397	evm.model.LG03.1170/evm.model.LG05.2092	2
Ag_up	GO:1901564	BP	organonitrogen compound metabolic process	2/58	248/3622	0.915681	0.997922	0.938397	evm.model.LG05.399/evm.model.LG09.2724	2
Ag_up	GO:0071840	BP	cellular component organization or biogenesis	2/58	296/3622	0.957279	0.997922	0.938397	evm.model.LG03.1170/evm.model.LG05.2092	2
Ag_up	GO:0044260	BP	cellular macromolecule metabolic process	2/58	298/3622	0.9585	0.997922	0.938397	evm.model.LG05.399/evm.model.LG09.2724	2
Ag_up	GO:0006996	BP	organelle organization	1/58	195/3622	0.960681	0.997922	0.938397	evm.model.LG05.2092	1
Ag_up	GO:0016070	BP	RNA metabolic process	1/58	234/3622	0.979869	0.997922	0.938397	evm.model.LG10.2615	1
Ag_up	GO:0090304	BP	nucleic acid metabolic process	1/58	281/3622	0.991109	0.997922	0.938397	evm.model.LG10.2615	1
Ag_up	GO:0006139	BP	nucleobase-containing compound metabolic process	1/58	295/3622	0.993045	0.997922	0.938397	evm.model.LG10.2615	1
Ag_up	GO:0006725	BP	cellular aromatic compound metabolic process	1/58	320/3622	0.995527	0.997922	0.938397	evm.model.LG10.2615	1
Ag_up	GO:0046483	BP	heterocycle metabolic process	1/58	324/3622	0.995833	0.997922	0.938397	evm.model.LG10.2615	1
Ag_up	GO:1901360	BP	organic cyclic compound metabolic process	1/58	324/3622	0.995833	0.997922	0.938397	evm.model.LG10.2615	1
Ag_up	GO:0034641	BP	cellular nitrogen compound metabolic process	1/58	363/3622	0.997922	0.997922	0.938397	evm.model.LG10.2615	1
Ag_up	GO:0000322	CC	storage vacuole	1/18	11/2328	0.0820081	0.820081	0.820081	evm.model.LG01.254	1
Ag_up	GO:0000151	CC	ubiquitin ligase complex	2/18	105/2328	0.193478	0.882177	0.882177	evm.model.LG01.399/evm.model.LG03.1433	2
Ag_up	GO:0005773	CC	vacuole	2/18	182/2328	0.416786	0.882177	0.882177	evm.model.LG01.254/evm.model.LG04.697	2
Ag_up	GO:1990234	CC	transferase complex	2/18	182/2328	0.416786	0.882177	0.882177	evm.model.LG01.399/evm.model.LG03.1433	2
Ag_up	GO:1902494	CC	catalytic complex	2/18	252/2328	0.595914	0.882177	0.882177	evm.model.LG01.399/evm.model.LG03.1433	2
Ag_up	GO:0000325	CC	plant-type vacuole	1/18	125/2328	0.631074	0.882177	0.882177	evm.model.LG04.697	1
Ag_up	GO:0032991	CC	protein-containing complex	2/18	311/2328	0.715385	0.882177	0.882177	evm.model.LG01.399/evm.model.LG03.1433	2
Ag_up	GO:0005737	CC	cytoplasm	2/18	337/2328	0.758654	0.882177	0.882177	evm.model.LG01.254/evm.model.LG04.697	2
Ag_up	GO:0043231	CC	intracellular membrane-bounded organelle	2/18	427/2328	0.869573	0.882177	0.882177	evm.model.LG01.254/evm.model.LG04.697	2
Ag_up	GO:0043227	CC	membrane-bounded organelle	2/18	441/2328	0.882177	0.882177	0.882177	evm.model.LG01.254/evm.model.LG04.697	2
Ag_up	GO:0016491	MF	oxidoreductase activity	2/70	20/5008	0.0311141	0.314536	0.311614	evm.model.LG03.850/evm.model.LG10.2630	2
Ag_up	GO:0000287	MF	magnesium ion binding	2/70	44/5008	0.125367	0.314536	0.311614	evm.model.LG02.569/evm.model.LG10.2898	2
Ag_up	GO:0043169	MF	cation binding	2/70	44/5008	0.125367	0.314536	0.311614	evm.model.LG02.569/evm.model.LG10.2898	2
Ag_up	GO:0046872	MF	metal ion binding	2/70	44/5008	0.125367	0.314536	0.311614	evm.model.LG02.569/evm.model.LG10.2898	2
Ag_up	GO:0043167	MF	ion binding	2/70	49/5008	0.149233	0.314536	0.311614	evm.model.LG02.569/evm.model.LG10.2898	2
Ag_up	GO:0000976	MF	transcription regulatory region sequence-specific DNA binding	2/70	61/5008	0.209487	0.314536	0.311614	evm.model.LG06.3797/evm.model.LG08.3195	2
Ag_up	GO:0003690	MF	double-stranded DNA binding	2/70	64/5008	0.224963	0.314536	0.311614	evm.model.LG06.3797/evm.model.LG08.3195	2
Ag_up	GO:0043565	MF	sequence-specific DNA binding	2/70	64/5008	0.224963	0.314536	0.311614	evm.model.LG06.3797/evm.model.LG08.3195	2
Ag_up	GO:1990837	MF	sequence-specific double-stranded DNA binding	2/70	64/5008	0.224963	0.314536	0.311614	evm.model.LG06.3797/evm.model.LG08.3195	2
Ag_up	GO:0000981	MF	DNA-binding transcription factor activity, RNA polymerase II-specific	2/70	67/5008	0.240527	0.314536	0.311614	evm.model.LG04.1722/evm.model.LG09.2994	2
Ag_up	GO:0003677	MF	DNA binding	2/70	67/5008	0.240527	0.314536	0.311614	evm.model.LG06.3797/evm.model.LG08.3195	2
Ag_up	GO:0003700	MF	DNA-binding transcription factor activity	2/70	67/5008	0.240527	0.314536	0.311614	evm.model.LG04.1722/evm.model.LG09.2994	2
Ag_up	GO:0140110	MF	transcription regulator activity	2/70	67/5008	0.240527	0.314536	0.311614	evm.model.LG04.1722/evm.model.LG09.2994	2
Ag_up	GO:0098772	MF	molecular function regulator	2/70	78/5008	0.297844	0.33972	0.336564	evm.model.LG04.1722/evm.model.LG09.2994	2
Ag_up	GO:0001067	MF	regulatory region nucleic acid binding	3/70	137/5008	0.299753	0.33972	0.336564	evm.model.LG06.118/evm.model.LG06.3797/evm.model.LG08.3195	3
Ag_up	GO:0003676	MF	nucleic acid binding	3/70	154/5008	0.365396	0.388234	0.384628	evm.model.LG06.118/evm.model.LG06.3797/evm.model.LG08.3195	3
Ag_up	GO:0003824	MF	catalytic activity	2/70	112/5008	0.467209	0.467209	0.46287	evm.model.LG03.850/evm.model.LG10.2630	2
Pa_up	ONTOLOGY	ID	Description	GeneRatio	BgRatio	pvalue	p.adjust	qvalue	geneID	Count
Pa_up	GO:0006811	BP	ion transport	3/25	77/3622	0.0151801	0.143038	0.115248	evm.model.LG01.1760/evm.model.LG04.712/evm.model.LG05.696	3
Pa_up	GO:0003333	BP	amino acid transmembrane transport	2/25	33/3622	0.0211908	0.143038	0.115248	evm.model.LG01.1760/evm.model.LG04.712	2
Pa_up	GO:0006820	BP	anion transport	2/25	33/3622	0.0211908	0.143038	0.115248	evm.model.LG01.1760/evm.model.LG04.712	2
Pa_up	GO:0006865	BP	amino acid transport	2/25	33/3622	0.0211908	0.143038	0.115248	evm.model.LG01.1760/evm.model.LG04.712	2
Pa_up	GO:0015711	BP	organic anion transport	2/25	33/3622	0.0211908	0.143038	0.115248	evm.model.LG01.1760/evm.model.LG04.712	2
Pa_up	GO:0015849	BP	organic acid transport	2/25	33/3622	0.0211908	0.143038	0.115248	evm.model.LG01.1760/evm.model.LG04.712	2
Pa_up	GO:0034220	BP	ion transmembrane transport	2/25	33/3622	0.0211908	0.143038	0.115248	evm.model.LG01.1760/evm.model.LG04.712	2
Pa_up	GO:0046942	BP	carboxylic acid transport	2/25	33/3622	0.0211908	0.143038	0.115248	evm.model.LG01.1760/evm.model.LG04.712	2
Pa_up	GO:0055085	BP	transmembrane transport	2/25	33/3622	0.0211908	0.143038	0.115248	evm.model.LG01.1760/evm.model.LG04.712	2
Pa_up	GO:0098656	BP	anion transmembrane transport	2/25	33/3622	0.0211908	0.143038	0.115248	evm.model.LG01.1760/evm.model.LG04.712	2
Pa_up	GO:1903825	BP	organic acid transmembrane transport	2/25	33/3622	0.0211908	0.143038	0.115248	evm.model.LG01.1760/evm.model.LG04.712	2
Pa_up	GO:1905039	BP	carboxylic acid transmembrane transport	2/25	33/3622	0.0211908	0.143038	0.115248	evm.model.LG01.1760/evm.model.LG04.712	2
Pa_up	GO:0048856	BP	anatomical structure development	4/25	167/3622	0.0258365	0.160981	0.129705	evm.model.LG01.1093/evm.model.LG04.1648/evm.model.LG04.1886/evm.model.LG06.3554	4
Pa_up	GO:0032502	BP	developmental process	4/25	178/3622	0.0317518	0.183707	0.148016	evm.model.LG01.1093/evm.model.LG04.1648/evm.model.LG04.1886/evm.model.LG06.3554	4
Pa_up	GO:0006810	BP	transport	3/25	119/3622	0.0469953	0.209529	0.168821	evm.model.LG01.1760/evm.model.LG04.712/evm.model.LG05.696	3
Pa_up	GO:0051179	BP	localization	3/25	119/3622	0.0469953	0.209529	0.168821	evm.model.LG01.1760/evm.model.LG04.712/evm.model.LG05.696	3
Pa_up	GO:0051234	BP	establishment of localization	3/25	119/3622	0.0469953	0.209529	0.168821	evm.model.LG01.1760/evm.model.LG04.712/evm.model.LG05.696	3
Pa_up	GO:0071702	BP	organic substance transport	2/25	52/3622	0.0491487	0.209529	0.168821	evm.model.LG01.1760/evm.model.LG04.712	2
Pa_up	GO:0071705	BP	nitrogen compound transport	2/25	52/3622	0.0491487	0.209529	0.168821	evm.model.LG01.1760/evm.model.LG04.712	2
Pa_up	GO:0007275	BP	multicellular organism development	2/25	59/3622	0.0615961	0.249464	0.200998	evm.model.LG04.1886/evm.model.LG06.3554	2
Pa_up	GO:0010033	BP	response to organic substance	1/25	10/3622	0.0669985	0.257988	0.207865	evm.model.LG03.827	1
Pa_up	GO:0032501	BP	multicellular organismal process	2/25	72/3622	0.0871832	0.257988	0.207865	evm.model.LG04.1886/evm.model.LG06.3554	2
Pa_up	GO:0000162	BP	tryptophan biosynthetic process	1/25	15/3622	0.0988603	0.257988	0.207865	evm.model.LG04.2248	1
Pa_up	GO:0006568	BP	tryptophan metabolic process	1/25	15/3622	0.0988603	0.257988	0.207865	evm.model.LG04.2248	1
Pa_up	GO:0006576	BP	cellular biogenic amine metabolic process	1/25	15/3622	0.0988603	0.257988	0.207865	evm.model.LG04.2248	1
Pa_up	GO:0006586	BP	indolalkylamine metabolic process	1/25	15/3622	0.0988603	0.257988	0.207865	evm.model.LG04.2248	1
Pa_up	GO:0009309	BP	amine biosynthetic process	1/25	15/3622	0.0988603	0.257988	0.207865	evm.model.LG04.2248	1
Pa_up	GO:0042401	BP	cellular biogenic amine biosynthetic process	1/25	15/3622	0.0988603	0.257988	0.207865	evm.model.LG04.2248	1
Pa_up	GO:0042430	BP	indole-containing compound metabolic process	1/25	15/3622	0.0988603	0.257988	0.207865	evm.model.LG04.2248	1
Pa_up	GO:0042435	BP	indole-containing compound biosynthetic process	1/25	15/3622	0.0988603	0.257988	0.207865	evm.model.LG04.2248	1
Pa_up	GO:0046219	BP	indolalkylamine biosynthetic process	1/25	15/3622	0.0988603	0.257988	0.207865	evm.model.LG04.2248	1
Pa_up	GO:0009308	BP	amine metabolic process	1/25	16/3622	0.105106	0.257988	0.207865	evm.model.LG04.2248	1
Pa_up	GO:0044106	BP	cellular amine metabolic process	1/25	16/3622	0.105106	0.257988	0.207865	evm.model.LG04.2248	1
Pa_up	GO:0008652	BP	cellular amino acid biosynthetic process	1/25	24/3622	0.153598	0.315068	0.253856	evm.model.LG04.2248	1
Pa_up	GO:0009072	BP	aromatic amino acid family metabolic process	1/25	24/3622	0.153598	0.315068	0.253856	evm.model.LG04.2248	1
Pa_up	GO:0009073	BP	aromatic amino acid family biosynthetic process	1/25	24/3622	0.153598	0.315068	0.253856	evm.model.LG04.2248	1
Pa_up	GO:1901607	BP	alpha-amino acid biosynthetic process	1/25	24/3622	0.153598	0.315068	0.253856	evm.model.LG04.2248	1
Pa_up	GO:0016053	BP	organic acid biosynthetic process	1/25	25/3622	0.159479	0.315068	0.253856	evm.model.LG04.2248	1
Pa_up	GO:0044283	BP	small molecule biosynthetic process	1/25	25/3622	0.159479	0.315068	0.253856	evm.model.LG04.2248	1
Pa_up	GO:0046394	BP	carboxylic acid biosynthetic process	1/25	25/3622	0.159479	0.315068	0.253856	evm.model.LG04.2248	1
Pa_up	GO:1901605	BP	alpha-amino acid metabolic process	1/25	25/3622	0.159479	0.315068	0.253856	evm.model.LG04.2248	1
Pa_up	GO:0009653	BP	anatomical structure morphogenesis	2/25	112/3622	0.179912	0.346972	0.279562	evm.model.LG01.1093/evm.model.LG04.1648	2
Pa_up	GO:0003002	BP	regionalization	1/25	30/3622	0.188301	0.354706	0.285793	evm.model.LG04.1886	1
Pa_up	GO:0007389	BP	pattern specification process	1/25	31/3622	0.19395	0.357044	0.287677	evm.model.LG04.1886	1
Pa_up	GO:0000041	BP	transition metal ion transport	1/25	44/3622	0.264042	0.455052	0.366643	evm.model.LG05.696	1
Pa_up	GO:0006812	BP	cation transport	1/25	44/3622	0.264042	0.455052	0.366643	evm.model.LG05.696	1
Pa_up	GO:0030001	BP	metal ion transport	1/25	44/3622	0.264042	0.455052	0.366643	evm.model.LG05.696	1
Pa_up	GO:0009605	BP	response to external stimulus	1/25	52/3622	0.304226	0.483183	0.389309	evm.model.LG03.827	1
Pa_up	GO:0043207	BP	response to external biotic stimulus	1/25	52/3622	0.304226	0.483183	0.389309	evm.model.LG03.827	1
Pa_up	GO:0044419	BP	interspecies interaction between organisms	1/25	52/3622	0.304226	0.483183	0.389309	evm.model.LG03.827	1
Pa_up	GO:0051707	BP	response to other organism	1/25	52/3622	0.304226	0.483183	0.389309	evm.model.LG03.827	1
Pa_up	GO:0006520	BP	cellular amino acid metabolic process	1/25	58/3622	0.332973	0.51867	0.417902	evm.model.LG04.2248	1
Pa_up	GO:1901566	BP	organonitrogen compound biosynthetic process	1/25	62/3622	0.351501	0.518785	0.417995	evm.model.LG04.2248	1
Pa_up	GO:0009607	BP	response to biotic stimulus	1/25	63/3622	0.356055	0.518785	0.417995	evm.model.LG03.827	1
Pa_up	GO:0018130	BP	heterocycle biosynthetic process	1/25	65/3622	0.365071	0.518785	0.417995	evm.model.LG04.2248	1
Pa_up	GO:0019438	BP	aromatic compound biosynthetic process	1/25	65/3622	0.365071	0.518785	0.417995	evm.model.LG04.2248	1
Pa_up	GO:1901362	BP	organic cyclic compound biosynthetic process	1/25	65/3622	0.365071	0.518785	0.417995	evm.model.LG04.2248	1
Pa_up	GO:0009058	BP	biosynthetic process	2/25	193/3622	0.388038	0.53273	0.42923	evm.model.LG04.2248/evm.model.LG10.709	2
Pa_up	GO:1901576	BP	organic substance biosynthetic process	2/25	193/3622	0.388038	0.53273	0.42923	evm.model.LG04.2248/evm.model.LG10.709	2
Pa_up	GO:0019752	BP	carboxylic acid metabolic process	1/25	85/3622	0.448816	0.567282	0.457069	evm.model.LG04.2248	1
Pa_up	GO:0043436	BP	oxoacid metabolic process	1/25	85/3622	0.448816	0.567282	0.457069	evm.model.LG04.2248	1
Pa_up	GO:0000271	BP	polysaccharide biosynthetic process	1/25	89/3622	0.464241	0.567282	0.457069	evm.model.LG10.709	1
Pa_up	GO:0016051	BP	carbohydrate biosynthetic process	1/25	89/3622	0.464241	0.567282	0.457069	evm.model.LG10.709	1
Pa_up	GO:0006082	BP	organic acid metabolic process	1/25	90/3622	0.468032	0.567282	0.457069	evm.model.LG04.2248	1
Pa_up	GO:0000302	BP	response to reactive oxygen species	1/25	94/3622	0.482941	0.567282	0.457069	evm.model.LG09.2551	1
Pa_up	GO:0006979	BP	response to oxidative stress	1/25	94/3622	0.482941	0.567282	0.457069	evm.model.LG09.2551	1
Pa_up	GO:0044271	BP	cellular nitrogen compound biosynthetic process	1/25	94/3622	0.482941	0.567282	0.457069	evm.model.LG04.2248	1
Pa_up	GO:1901700	BP	response to oxygen-containing compound	1/25	94/3622	0.482941	0.567282	0.457069	evm.model.LG09.2551	1
Pa_up	GO:0000902	BP	cell morphogenesis	1/25	95/3622	0.486605	0.567282	0.457069	evm.model.LG01.1093	1
Pa_up	GO:0044281	BP	small molecule metabolic process	1/25	96/3622	0.490244	0.567282	0.457069	evm.model.LG04.2248	1
Pa_up	GO:0044249	BP	cellular biosynthetic process	1/25	104/3622	0.518478	0.591503	0.476584	evm.model.LG04.2248	1
Pa_up	GO:0005976	BP	polysaccharide metabolic process	1/25	130/3622	0.60024	0.67527	0.544077	evm.model.LG10.709	1
Pa_up	GO:0005975	BP	carbohydrate metabolic process	1/25	136/3622	0.617119	0.684749	0.551714	evm.model.LG10.709	1
Pa_up	GO:0002376	BP	immune system process	1/25	159/3622	0.675704	0.739622	0.595927	evm.model.LG01.856	1
Pa_up	GO:0009059	BP	macromolecule biosynthetic process	1/25	164/3622	0.687248	0.742228	0.598027	evm.model.LG10.709	1
Pa_up	GO:0006950	BP	response to stress	1/25	240/3622	0.820913	0.874425	0.70454	evm.model.LG09.2551	1
Pa_up	GO:1901564	BP	organonitrogen compound metabolic process	1/25	248/3622	0.831244	0.874425	0.70454	evm.model.LG04.2248	1
Pa_up	GO:0006725	BP	cellular aromatic compound metabolic process	1/25	320/3622	0.901777	0.916028	0.738061	evm.model.LG04.2248	1
Pa_up	GO:0046483	BP	heterocycle metabolic process	1/25	324/3622	0.904719	0.916028	0.738061	evm.model.LG04.2248	1
Pa_up	GO:1901360	BP	organic cyclic compound metabolic process	1/25	324/3622	0.904719	0.916028	0.738061	evm.model.LG04.2248	1
Pa_up	GO:0034641	BP	cellular nitrogen compound metabolic process	1/25	363/3622	0.929308	0.929308	0.74876	evm.model.LG04.2248	1
Pa_up	GO:0000325	CC	plant-type vacuole	2/8	125/2328	0.064746	0.311442	0.311442	evm.model.LG05.1529/evm.model.LG10.687	2
Pa_up	GO:0005773	CC	vacuole	2/8	182/2328	0.124577	0.311442	0.311442	evm.model.LG05.1529/evm.model.LG10.687	2
Pa_up	GO:0005737	CC	cytoplasm	2/8	337/2328	0.32621	0.465477	0.465477	evm.model.LG05.1529/evm.model.LG10.687	2
Pa_up	GO:0043231	CC	intracellular membrane-bounded organelle	2/8	427/2328	0.447246	0.465477	0.465477	evm.model.LG05.1529/evm.model.LG10.687	2
Pa_up	GO:0043227	CC	membrane-bounded organelle	2/8	441/2328	0.465477	0.465477	0.465477	evm.model.LG05.1529/evm.model.LG10.687	2
Pa_up	GO:0001067	MF	regulatory region nucleic acid binding	2/23	137/5008	0.129525	0.266899	0.266899	evm.model.LG08.2470/evm.model.LG10.3322	2
Pa_up	GO:0003676	MF	nucleic acid binding	2/23	154/5008	0.156426	0.266899	0.266899	evm.model.LG08.2470/evm.model.LG10.3322	2
Pa_up	GO:0000287	MF	magnesium ion binding	1/23	44/5008	0.184064	0.266899	0.266899	evm.model.LG02.859	1
Pa_up	GO:0043169	MF	cation binding	1/23	44/5008	0.184064	0.266899	0.266899	evm.model.LG02.859	1
Pa_up	GO:0046872	MF	metal ion binding	1/23	44/5008	0.184064	0.266899	0.266899	evm.model.LG02.859	1
Pa_up	GO:0043167	MF	ion binding	1/23	49/5008	0.202799	0.266899	0.266899	evm.model.LG02.859	1
Pa_up	GO:0000976	MF	transcription regulatory region sequence-specific DNA binding	1/23	61/5008	0.246101	0.266899	0.266899	evm.model.LG08.2470	1
Pa_up	GO:0003690	MF	double-stranded DNA binding	1/23	64/5008	0.256569	0.266899	0.266899	evm.model.LG08.2470	1
Pa_up	GO:0043565	MF	sequence-specific DNA binding	1/23	64/5008	0.256569	0.266899	0.266899	evm.model.LG08.2470	1
Pa_up	GO:1990837	MF	sequence-specific double-stranded DNA binding	1/23	64/5008	0.256569	0.266899	0.266899	evm.model.LG08.2470	1
Pa_up	GO:0003677	MF	DNA binding	1/23	67/5008	0.266899	0.266899	0.266899	evm.model.LG08.2470	1
Pe_up	ONTOLOGY	ID	Description	GeneRatio	BgRatio	pvalue	p.adjust	qvalue	geneID	Count
Pe_up	GO:0000041	BP	transition metal ion transport	2/14	44/3622	0.0119644	0.163514	0.155328	evm.model.LG04.1560/evm.model.LG10.2940	2
Pe_up	GO:0006812	BP	cation transport	2/14	44/3622	0.0119644	0.163514	0.155328	evm.model.LG04.1560/evm.model.LG10.2940	2
Pe_up	GO:0030001	BP	metal ion transport	2/14	44/3622	0.0119644	0.163514	0.155328	evm.model.LG04.1560/evm.model.LG10.2940	2
Pe_up	GO:0006811	BP	ion transport	2/14	77/3622	0.0344123	0.2583	0.245369	evm.model.LG04.1560/evm.model.LG10.2940	2
Pe_up	GO:0006810	BP	transport	2/14	119/3622	0.0753028	0.2583	0.245369	evm.model.LG04.1560/evm.model.LG10.2940	2
Pe_up	GO:0051179	BP	localization	2/14	119/3622	0.0753028	0.2583	0.245369	evm.model.LG04.1560/evm.model.LG10.2940	2
Pe_up	GO:0051234	BP	establishment of localization	2/14	119/3622	0.0753028	0.2583	0.245369	evm.model.LG04.1560/evm.model.LG10.2940	2
Pe_up	GO:0000070	BP	mitotic sister chromatid segregation	1/14	21/3622	0.0783168	0.2583	0.245369	evm.model.LG06.1256	1
Pe_up	GO:0000280	BP	nuclear division	1/14	21/3622	0.0783168	0.2583	0.245369	evm.model.LG06.1256	1
Pe_up	GO:0140014	BP	mitotic nuclear division	1/14	21/3622	0.0783168	0.2583	0.245369	evm.model.LG06.1256	1
Pe_up	GO:0000819	BP	sister chromatid segregation	1/14	22/3622	0.0819001	0.2583	0.245369	evm.model.LG06.1256	1
Pe_up	GO:0007059	BP	chromosome segregation	1/14	22/3622	0.0819001	0.2583	0.245369	evm.model.LG06.1256	1
Pe_up	GO:0098813	BP	nuclear chromosome segregation	1/14	22/3622	0.0819001	0.2583	0.245369	evm.model.LG06.1256	1
Pe_up	GO:0048285	BP	organelle fission	1/14	29/3622	0.106624	0.281187	0.26711	evm.model.LG06.1256	1
Pe_up	GO:0051276	BP	chromosome organization	1/14	31/3622	0.113573	0.281187	0.26711	evm.model.LG06.1256	1
Pe_up	GO:1903047	BP	mitotic cell cycle process	1/14	32/3622	0.117029	0.281187	0.26711	evm.model.LG06.1256	1
Pe_up	GO:0022402	BP	cell cycle process	1/14	33/3622	0.120472	0.281187	0.26711	evm.model.LG06.1256	1
Pe_up	GO:0002376	BP	immune system process	2/14	159/3622	0.123448	0.281187	0.26711	evm.model.LG05.1621/evm.model.LG06.3930	2
Pe_up	GO:0000272	BP	polysaccharide catabolic process	1/14	41/3622	0.147573	0.302525	0.28738	evm.model.LG09.3249	1
Pe_up	GO:0016052	BP	carbohydrate catabolic process	1/14	41/3622	0.147573	0.302525	0.28738	evm.model.LG09.3249	1
Pe_up	GO:0000278	BP	mitotic cell cycle	1/14	61/3622	0.211971	0.368088	0.34966	evm.model.LG06.1256	1
Pe_up	GO:0000226	BP	microtubule cytoskeleton organization	1/14	65/3622	0.224296	0.368088	0.34966	evm.model.LG06.1256	1
Pe_up	GO:0007017	BP	microtubule-based process	1/14	65/3622	0.224296	0.368088	0.34966	evm.model.LG06.1256	1
Pe_up	GO:0007010	BP	cytoskeleton organization	1/14	68/3622	0.233422	0.368088	0.34966	evm.model.LG06.1256	1
Pe_up	GO:0009057	BP	macromolecule catabolic process	1/14	68/3622	0.233422	0.368088	0.34966	evm.model.LG09.3249	1
Pe_up	GO:1901575	BP	organic substance catabolic process	1/14	68/3622	0.233422	0.368088	0.34966	evm.model.LG09.3249	1
Pe_up	GO:0032501	BP	multicellular organismal process	1/14	72/3622	0.245435	0.372697	0.354038	evm.model.LG06.98	1
Pe_up	GO:0009056	BP	catabolic process	1/14	87/3622	0.288943	0.407936	0.387513	evm.model.LG09.3249	1
Pe_up	GO:0000302	BP	response to reactive oxygen species	1/14	94/3622	0.308439	0.407936	0.387513	evm.model.LG02.1227	1
Pe_up	GO:0006979	BP	response to oxidative stress	1/14	94/3622	0.308439	0.407936	0.387513	evm.model.LG02.1227	1
Pe_up	GO:1901700	BP	response to oxygen-containing compound	1/14	94/3622	0.308439	0.407936	0.387513	evm.model.LG02.1227	1
Pe_up	GO:0007049	BP	cell cycle	1/14	108/3622	0.345951	0.442696	0.420533	evm.model.LG06.1256	1
Pe_up	GO:0009653	BP	anatomical structure morphogenesis	1/14	112/3622	0.356317	0.442696	0.420533	evm.model.LG06.98	1
Pe_up	GO:0005976	BP	polysaccharide metabolic process	1/14	130/3622	0.401101	0.48368	0.459465	evm.model.LG09.3249	1
Pe_up	GO:0005975	BP	carbohydrate metabolic process	1/14	136/3622	0.415374	0.486581	0.46222	evm.model.LG09.3249	1
Pe_up	GO:0048856	BP	anatomical structure development	1/14	167/3622	0.484219	0.551471	0.523862	evm.model.LG06.98	1
Pe_up	GO:0032502	BP	developmental process	1/14	178/3622	0.50678	0.561567	0.533453	evm.model.LG06.98	1
Pe_up	GO:0006996	BP	organelle organization	1/14	195/3622	0.539853	0.582473	0.553312	evm.model.LG06.1256	1
Pe_up	GO:0006950	BP	response to stress	1/14	240/3622	0.617725	0.642807	0.610625	evm.model.LG02.1227	1
Pe_up	GO:0016043	BP	cellular component organization	1/14	246/3622	0.627129	0.642807	0.610625	evm.model.LG06.1256	1
Pe_up	GO:0071840	BP	cellular component organization or biogenesis	1/14	296/3622	0.697546	0.697546	0.662624	evm.model.LG06.1256	1
Pe_up	GO:0000325	CC	plant-type vacuole	1/7	125/2328	0.3208	0.770594	0.770594	evm.model.LG08.2200	1
Pe_up	GO:0005773	CC	vacuole	1/7	182/2328	0.43481	0.770594	0.770594	evm.model.LG08.2200	1
Pe_up	GO:0005737	CC	cytoplasm	1/7	337/2328	0.665841	0.770594	0.770594	evm.model.LG08.2200	1
Pe_up	GO:0043231	CC	intracellular membrane-bounded organelle	1/7	427/2328	0.758392	0.770594	0.770594	evm.model.LG08.2200	1
Pe_up	GO:0043227	CC	membrane-bounded organelle	1/7	441/2328	0.770594	0.770594	0.770594	evm.model.LG08.2200	1
Pe_up	GO:0016491	MF	oxidoreductase activity	1/24	20/5008	0.0917724	0.359438	0.359438	evm.model.LG07.224	1
Pe_up	GO:0000149	MF	SNARE binding	1/24	28/5008	0.126173	0.359438	0.359438	evm.model.LG09.2820	1
Pe_up	GO:0005515	MF	protein binding	1/24	36/5008	0.159323	0.359438	0.359438	evm.model.LG09.2820	1
Pe_up	GO:0000981	MF	DNA-binding transcription factor activity, RNA polymerase II-specific	1/24	67/5008	0.276752	0.359438	0.359438	evm.model.LG04.695	1
Pe_up	GO:0003700	MF	DNA-binding transcription factor activity	1/24	67/5008	0.276752	0.359438	0.359438	evm.model.LG04.695	1
Pe_up	GO:0140110	MF	transcription regulator activity	1/24	67/5008	0.276752	0.359438	0.359438	evm.model.LG04.695	1
Pe_up	GO:0098772	MF	molecular function regulator	1/24	78/5008	0.314508	0.359438	0.359438	evm.model.LG04.695	1
Pe_up	GO:0003824	MF	catalytic activity	1/24	112/5008	0.419635	0.419635	0.419635	evm.model.LG07.224	1
Pi_up	ONTOLOGY	ID	Description	GeneRatio	BgRatio	pvalue	p.adjust	qvalue	geneID	Count
Pi_up	GO:0000278	BP	mitotic cell cycle	12/178	61/3622	2.88306e-05	0.00536249	0.00494672	evm.model.LG03.1663/evm.model.LG03.467/evm.model.LG04.882/evm.model.LG06.1372/evm.model.LG06.312/evm.model.LG06.809/evm.model.LG07.2823/evm.model.LG07.3309/evm.model.LG08.82/evm.model.LG09.1990/evm.model.LG09.2027/evm.model.LG10.1070	12
Pi_up	GO:0007049	BP	cell cycle	14/178	108/3622	0.000688008	0.0639848	0.0590239	evm.model.LG01.802/evm.model.LG03.1663/evm.model.LG03.467/evm.model.LG04.882/evm.model.LG06.1372/evm.model.LG06.312/evm.model.LG06.597/evm.model.LG06.809/evm.model.LG07.2823/evm.model.LG07.3309/evm.model.LG08.82/evm.model.LG09.1990/evm.model.LG09.2027/evm.model.LG10.1070	14
Pi_up	GO:0003002	BP	regionalization	6/178	30/3622	0.00286418	0.107036	0.0987376	evm.model.Contig38.2/evm.model.LG02.500/evm.model.LG02.849/evm.model.LG03.352/evm.model.LG03.665/evm.model.LG10.2879	6
Pi_up	GO:0007389	BP	pattern specification process	6/178	31/3622	0.00340936	0.107036	0.0987376	evm.model.Contig38.2/evm.model.LG02.500/evm.model.LG02.849/evm.model.LG03.352/evm.model.LG03.665/evm.model.LG10.2879	6
Pi_up	GO:0000226	BP	microtubule cytoskeleton organization	9/178	65/3622	0.00402415	0.107036	0.0987376	evm.model.LG03.620/evm.model.LG04.1219/evm.model.LG04.1242/evm.model.LG04.1687/evm.model.LG04.2517/evm.model.LG04.926/evm.model.LG06.1492/evm.model.LG08.2567/evm.model.LG09.2706	9
Pi_up	GO:0007017	BP	microtubule-based process	9/178	65/3622	0.00402415	0.107036	0.0987376	evm.model.LG03.620/evm.model.LG04.1219/evm.model.LG04.1242/evm.model.LG04.1687/evm.model.LG04.2517/evm.model.LG04.926/evm.model.LG06.1492/evm.model.LG08.2567/evm.model.LG09.2706	9
Pi_up	GO:1903047	BP	mitotic cell cycle process	6/178	32/3622	0.00402825	0.107036	0.0987376	evm.model.LG03.1663/evm.model.LG04.882/evm.model.LG06.1372/evm.model.LG06.809/evm.model.LG09.1990/evm.model.LG10.1070	6
Pi_up	GO:0022402	BP	cell cycle process	6/178	33/3622	0.00472661	0.109894	0.101373	evm.model.LG03.1663/evm.model.LG04.882/evm.model.LG06.1372/evm.model.LG06.809/evm.model.LG09.1990/evm.model.LG10.1070	6
Pi_up	GO:0007010	BP	cytoskeleton organization	9/178	68/3622	0.0054652	0.112947	0.10419	evm.model.LG03.620/evm.model.LG04.1219/evm.model.LG04.1242/evm.model.LG04.1687/evm.model.LG04.2517/evm.model.LG04.926/evm.model.LG06.1492/evm.model.LG08.2567/evm.model.LG09.2706	9
Pi_up	GO:0048285	BP	organelle fission	5/178	29/3622	0.0122972	0.212656	0.196168	evm.model.LG04.882/evm.model.LG06.1372/evm.model.LG06.809/evm.model.LG09.1575/evm.model.LG09.1990	5
Pi_up	GO:0048856	BP	anatomical structure development	15/178	167/3622	0.0159008	0.212656	0.196168	evm.model.Contig38.2/evm.model.LG01.251/evm.model.LG01.851/evm.model.LG01.86/evm.model.LG02.500/evm.model.LG02.849/evm.model.LG03.352/evm.model.LG03.665/evm.model.LG04.2507/evm.model.LG06.1008/evm.model.LG08.2602/evm.model.LG09.3189/evm.model.LG10.2879/evm.model.LG10.3301/evm.model.LG10.629	15
Pi_up	GO:0051276	BP	chromosome organization	5/178	31/3622	0.0162558	0.212656	0.196168	evm.model.LG04.882/evm.model.LG06.1372/evm.model.LG06.809/evm.model.LG09.1990/evm.model.LG09.2059	5
Pi_up	GO:0000070	BP	mitotic sister chromatid segregation	4/178	21/3622	0.0174929	0.212656	0.196168	evm.model.LG04.882/evm.model.LG06.1372/evm.model.LG06.809/evm.model.LG09.1990	4
Pi_up	GO:0000280	BP	nuclear division	4/178	21/3622	0.0174929	0.212656	0.196168	evm.model.LG04.882/evm.model.LG06.1372/evm.model.LG06.809/evm.model.LG09.1990	4
Pi_up	GO:0140014	BP	mitotic nuclear division	4/178	21/3622	0.0174929	0.212656	0.196168	evm.model.LG04.882/evm.model.LG06.1372/evm.model.LG06.809/evm.model.LG09.1990	4
Pi_up	GO:0000819	BP	sister chromatid segregation	4/178	22/3622	0.0205796	0.212656	0.196168	evm.model.LG04.882/evm.model.LG06.1372/evm.model.LG06.809/evm.model.LG09.1990	4
Pi_up	GO:0007059	BP	chromosome segregation	4/178	22/3622	0.0205796	0.212656	0.196168	evm.model.LG04.882/evm.model.LG06.1372/evm.model.LG06.809/evm.model.LG09.1990	4
Pi_up	GO:0098813	BP	nuclear chromosome segregation	4/178	22/3622	0.0205796	0.212656	0.196168	evm.model.LG04.882/evm.model.LG06.1372/evm.model.LG06.809/evm.model.LG09.1990	4
Pi_up	GO:0007275	BP	multicellular organism development	7/178	59/3622	0.0241508	0.236424	0.218093	evm.model.Contig38.2/evm.model.LG01.851/evm.model.LG02.500/evm.model.LG02.849/evm.model.LG03.352/evm.model.LG03.665/evm.model.LG10.2879	7
Pi_up	GO:0032502	BP	developmental process	15/178	178/3622	0.0268485	0.249691	0.230331	evm.model.Contig38.2/evm.model.LG01.251/evm.model.LG01.851/evm.model.LG01.86/evm.model.LG02.500/evm.model.LG02.849/evm.model.LG03.352/evm.model.LG03.665/evm.model.LG04.2507/evm.model.LG06.1008/evm.model.LG08.2602/evm.model.LG09.3189/evm.model.LG10.2879/evm.model.LG10.3301/evm.model.LG10.629	15
Pi_up	GO:0006996	BP	organelle organization	16/178	195/3622	0.0282009	0.249779	0.230413	evm.model.LG03.620/evm.model.LG04.1219/evm.model.LG04.1242/evm.model.LG04.1687/evm.model.LG04.2517/evm.model.LG04.882/evm.model.LG04.926/evm.model.LG06.1372/evm.model.LG06.1492/evm.model.LG06.1516/evm.model.LG06.809/evm.model.LG08.2567/evm.model.LG09.1575/evm.model.LG09.1990/evm.model.LG09.2059/evm.model.LG09.2706	16
Pi_up	GO:0019219	BP	regulation of nucleobase-containing compound metabolic process	6/178	50/3622	0.0340997	0.288297	0.265945	evm.model.Contig175.7/evm.model.LG03.1696/evm.model.LG04.2265/evm.model.LG06.1175/evm.model.LG08.2867/evm.model.LG09.2377	6
Pi_up	GO:0002252	BP	immune effector process	3/178	17/3622	0.0477384	0.386058	0.356126	evm.model.LG06.3527/evm.model.LG06.3565/evm.model.LG10.2660	3
Pi_up	GO:0032501	BP	multicellular organismal process	7/178	72/3622	0.0614588	0.476305	0.439376	evm.model.Contig38.2/evm.model.LG01.851/evm.model.LG02.500/evm.model.LG02.849/evm.model.LG03.352/evm.model.LG03.665/evm.model.LG10.2879	7
Pi_up	GO:0051171	BP	regulation of nitrogen compound metabolic process	8/178	90/3622	0.0727279	0.541096	0.499143	evm.model.Contig175.7/evm.model.LG01.802/evm.model.LG03.1696/evm.model.LG04.2265/evm.model.LG05.1351/evm.model.LG06.1175/evm.model.LG08.2867/evm.model.LG09.2377	8
Pi_up	GO:0080090	BP	regulation of primary metabolic process	8/178	91/3622	0.076547	0.547605	0.505148	evm.model.Contig175.7/evm.model.LG01.802/evm.model.LG03.1696/evm.model.LG04.2265/evm.model.LG05.1351/evm.model.LG06.1175/evm.model.LG08.2867/evm.model.LG09.2377	8
Pi_up	GO:0000902	BP	cell morphogenesis	8/178	95/3622	0.0930129	0.611935	0.56449	evm.model.LG01.251/evm.model.LG01.86/evm.model.LG04.2507/evm.model.LG06.1008/evm.model.LG08.2602/evm.model.LG09.3189/evm.model.LG10.3301/evm.model.LG10.629	8
Pi_up	GO:0031323	BP	regulation of cellular metabolic process	8/178	95/3622	0.0930129	0.611935	0.56449	evm.model.Contig175.7/evm.model.LG01.802/evm.model.LG03.1696/evm.model.LG04.2265/evm.model.LG05.1351/evm.model.LG06.1175/evm.model.LG08.2867/evm.model.LG09.2377	8
Pi_up	GO:0044770	BP	cell cycle phase transition	2/178	11/3622	0.0986992	0.611935	0.56449	evm.model.LG03.1663/evm.model.LG10.1070	2
Pi_up	GO:0044772	BP	mitotic cell cycle phase transition	2/178	11/3622	0.0986992	0.611935	0.56449	evm.model.LG03.1663/evm.model.LG10.1070	2
Pi_up	GO:0001505	BP	regulation of neurotransmitter levels	2/178	14/3622	0.148546	0.865365	0.798271	evm.model.LG05.1592/evm.model.LG10.489	2
Pi_up	GO:0016043	BP	cellular component organization	16/178	246/3622	0.14888	0.865365	0.798271	evm.model.LG03.620/evm.model.LG04.1219/evm.model.LG04.1242/evm.model.LG04.1687/evm.model.LG04.2517/evm.model.LG04.882/evm.model.LG04.926/evm.model.LG06.1372/evm.model.LG06.1492/evm.model.LG06.1516/evm.model.LG06.809/evm.model.LG08.2567/evm.model.LG09.1575/evm.model.LG09.1990/evm.model.LG09.2059/evm.model.LG09.2706	16
Pi_up	GO:0006310	BP	DNA recombination	3/178	29/3622	0.168349	0.948875	0.875307	evm.model.Contig175.7/evm.model.LG03.1696/evm.model.LG04.2265	3
Pi_up	GO:0009653	BP	anatomical structure morphogenesis	8/178	112/3622	0.183247	0.999742	0.92223	evm.model.LG01.251/evm.model.LG01.86/evm.model.LG04.2507/evm.model.LG06.1008/evm.model.LG08.2602/evm.model.LG09.3189/evm.model.LG10.3301/evm.model.LG10.629	8
Pi_up	GO:0006259	BP	DNA metabolic process	4/178	47/3622	0.197998	0.999742	0.92223	evm.model.Contig175.7/evm.model.LG03.1696/evm.model.LG04.2265/evm.model.LG06.549	4
Pi_up	GO:0060255	BP	regulation of macromolecule metabolic process	8/178	120/3622	0.235479	0.999742	0.92223	evm.model.Contig175.7/evm.model.LG01.802/evm.model.LG03.1696/evm.model.LG04.2265/evm.model.LG05.1351/evm.model.LG06.1175/evm.model.LG08.2867/evm.model.LG09.2377	8
Pi_up	GO:0019222	BP	regulation of metabolic process	8/178	123/3622	0.25631	0.999742	0.92223	evm.model.Contig175.7/evm.model.LG01.802/evm.model.LG03.1696/evm.model.LG04.2265/evm.model.LG05.1351/evm.model.LG06.1175/evm.model.LG08.2867/evm.model.LG09.2377	8
Pi_up	GO:0071840	BP	cellular component organization or biogenesis	17/178	296/3622	0.283446	0.999742	0.92223	evm.model.LG03.620/evm.model.LG04.1219/evm.model.LG04.1242/evm.model.LG04.1687/evm.model.LG04.2517/evm.model.LG04.882/evm.model.LG04.926/evm.model.LG06.1372/evm.model.LG06.1492/evm.model.LG06.1516/evm.model.LG06.199/evm.model.LG06.809/evm.model.LG08.2567/evm.model.LG09.1575/evm.model.LG09.1990/evm.model.LG09.2059/evm.model.LG09.2706	17
Pi_up	GO:0000272	BP	polysaccharide catabolic process	3/178	41/3622	0.327348	0.999742	0.92223	evm.model.LG06.3753/evm.model.LG06.4067/evm.model.LG07.3188	3
Pi_up	GO:0016052	BP	carbohydrate catabolic process	3/178	41/3622	0.327348	0.999742	0.92223	evm.model.LG06.3753/evm.model.LG06.4067/evm.model.LG07.3188	3
Pi_up	GO:0051252	BP	regulation of RNA metabolic process	3/178	41/3622	0.327348	0.999742	0.92223	evm.model.LG06.1175/evm.model.LG08.2867/evm.model.LG09.2377	3
Pi_up	GO:0065008	BP	regulation of biological quality	2/178	28/3622	0.403593	0.999742	0.92223	evm.model.LG05.1592/evm.model.LG10.489	2
Pi_up	GO:0050794	BP	regulation of cellular process	12/178	229/3622	0.452565	0.999742	0.92223	evm.model.Contig175.7/evm.model.LG01.802/evm.model.LG03.1007/evm.model.LG03.1696/evm.model.LG04.2265/evm.model.LG05.1303/evm.model.LG05.1351/evm.model.LG06.1175/evm.model.LG06.1524/evm.model.LG06.597/evm.model.LG08.2867/evm.model.LG09.2377	12
Pi_up	GO:0006351	BP	transcription, DNA-templated	2/178	33/3622	0.48795	0.999742	0.92223	evm.model.LG08.2867/evm.model.LG09.2377	2
Pi_up	GO:0006355	BP	regulation of transcription, DNA-templated	2/178	33/3622	0.48795	0.999742	0.92223	evm.model.LG08.2867/evm.model.LG09.2377	2
Pi_up	GO:0032774	BP	RNA biosynthetic process	2/178	33/3622	0.48795	0.999742	0.92223	evm.model.LG08.2867/evm.model.LG09.2377	2
Pi_up	GO:0097659	BP	nucleic acid-templated transcription	2/178	33/3622	0.48795	0.999742	0.92223	evm.model.LG08.2867/evm.model.LG09.2377	2
Pi_up	GO:1903506	BP	regulation of nucleic acid-templated transcription	2/178	33/3622	0.48795	0.999742	0.92223	evm.model.LG08.2867/evm.model.LG09.2377	2
Pi_up	GO:2001141	BP	regulation of RNA biosynthetic process	2/178	33/3622	0.48795	0.999742	0.92223	evm.model.LG08.2867/evm.model.LG09.2377	2
Pi_up	GO:0000959	BP	mitochondrial RNA metabolic process	2/178	34/3622	0.503924	0.999742	0.92223	evm.model.LG06.258/evm.model.LG06.4083	2
Pi_up	GO:0007005	BP	mitochondrion organization	1/178	14/3622	0.50678	0.999742	0.92223	evm.model.LG09.1575	1
Pi_up	GO:0009889	BP	regulation of biosynthetic process	2/178	35/3622	0.519575	0.999742	0.92223	evm.model.LG08.2867/evm.model.LG09.2377	2
Pi_up	GO:0010556	BP	regulation of macromolecule biosynthetic process	2/178	35/3622	0.519575	0.999742	0.92223	evm.model.LG08.2867/evm.model.LG09.2377	2
Pi_up	GO:0031326	BP	regulation of cellular biosynthetic process	2/178	35/3622	0.519575	0.999742	0.92223	evm.model.LG08.2867/evm.model.LG09.2377	2
Pi_up	GO:2000112	BP	regulation of cellular macromolecule biosynthetic process	2/178	35/3622	0.519575	0.999742	0.92223	evm.model.LG08.2867/evm.model.LG09.2377	2
Pi_up	GO:0002376	BP	immune system process	8/178	159/3622	0.526223	0.999742	0.92223	evm.model.LG03.278/evm.model.LG05.906/evm.model.LG06.3527/evm.model.LG06.3565/evm.model.LG09.2850/evm.model.LG10.2660/evm.model.LG10.3224/evm.model.LG10.87	8
Pi_up	GO:0000162	BP	tryptophan biosynthetic process	1/178	15/3622	0.531113	0.999742	0.92223	evm.model.LG04.2162	1
Pi_up	GO:0006568	BP	tryptophan metabolic process	1/178	15/3622	0.531113	0.999742	0.92223	evm.model.LG04.2162	1
Pi_up	GO:0006576	BP	cellular biogenic amine metabolic process	1/178	15/3622	0.531113	0.999742	0.92223	evm.model.LG04.2162	1
Pi_up	GO:0006586	BP	indolalkylamine metabolic process	1/178	15/3622	0.531113	0.999742	0.92223	evm.model.LG04.2162	1
Pi_up	GO:0009309	BP	amine biosynthetic process	1/178	15/3622	0.531113	0.999742	0.92223	evm.model.LG04.2162	1
Pi_up	GO:0042401	BP	cellular biogenic amine biosynthetic process	1/178	15/3622	0.531113	0.999742	0.92223	evm.model.LG04.2162	1
Pi_up	GO:0042430	BP	indole-containing compound metabolic process	1/178	15/3622	0.531113	0.999742	0.92223	evm.model.LG04.2162	1
Pi_up	GO:0042435	BP	indole-containing compound biosynthetic process	1/178	15/3622	0.531113	0.999742	0.92223	evm.model.LG04.2162	1
Pi_up	GO:0046219	BP	indolalkylamine biosynthetic process	1/178	15/3622	0.531113	0.999742	0.92223	evm.model.LG04.2162	1
Pi_up	GO:0001932	BP	regulation of protein phosphorylation	2/178	36/3622	0.534896	0.999742	0.92223	evm.model.LG01.802/evm.model.LG05.1351	2
Pi_up	GO:0000160	BP	phosphorelay signal transduction system	3/178	58/3622	0.549063	0.999742	0.92223	evm.model.LG03.1007/evm.model.LG05.1303/evm.model.LG06.1524	3
Pi_up	GO:0019220	BP	regulation of phosphate metabolic process	2/178	37/3622	0.549881	0.999742	0.92223	evm.model.LG01.802/evm.model.LG05.1351	2
Pi_up	GO:0031399	BP	regulation of protein modification process	2/178	37/3622	0.549881	0.999742	0.92223	evm.model.LG01.802/evm.model.LG05.1351	2
Pi_up	GO:0042325	BP	regulation of phosphorylation	2/178	37/3622	0.549881	0.999742	0.92223	evm.model.LG01.802/evm.model.LG05.1351	2
Pi_up	GO:0051174	BP	regulation of phosphorus metabolic process	2/178	37/3622	0.549881	0.999742	0.92223	evm.model.LG01.802/evm.model.LG05.1351	2
Pi_up	GO:0009308	BP	amine metabolic process	1/178	16/3622	0.554252	0.999742	0.92223	evm.model.LG04.2162	1
Pi_up	GO:0044106	BP	cellular amine metabolic process	1/178	16/3622	0.554252	0.999742	0.92223	evm.model.LG04.2162	1
Pi_up	GO:0000079	BP	regulation of cyclin-dependent protein serine/threonine kinase activity	1/178	17/3622	0.576255	0.999742	0.92223	evm.model.LG01.802	1
Pi_up	GO:1904029	BP	regulation of cyclin-dependent protein kinase activity	1/178	17/3622	0.576255	0.999742	0.92223	evm.model.LG01.802	1
Pi_up	GO:0032268	BP	regulation of cellular protein metabolic process	2/178	39/3622	0.578828	0.999742	0.92223	evm.model.LG01.802/evm.model.LG05.1351	2
Pi_up	GO:0051246	BP	regulation of protein metabolic process	2/178	39/3622	0.578828	0.999742	0.92223	evm.model.LG01.802/evm.model.LG05.1351	2
Pi_up	GO:0000045	BP	autophagosome assembly	1/178	18/3622	0.597178	0.999742	0.92223	evm.model.LG06.1516	1
Pi_up	GO:0016236	BP	macroautophagy	1/178	18/3622	0.597178	0.999742	0.92223	evm.model.LG06.1516	1
Pi_up	GO:1905037	BP	autophagosome organization	1/178	18/3622	0.597178	0.999742	0.92223	evm.model.LG06.1516	1
Pi_up	GO:0034654	BP	nucleobase-containing compound biosynthetic process	2/178	41/3622	0.606398	0.999742	0.92223	evm.model.LG08.2867/evm.model.LG09.2377	2
Pi_up	GO:0000154	BP	rRNA modification	1/178	19/3622	0.617073	0.999742	0.92223	evm.model.LG06.199	1
Pi_up	GO:0006914	BP	autophagy	1/178	19/3622	0.617073	0.999742	0.92223	evm.model.LG06.1516	1
Pi_up	GO:0061919	BP	process utilizing autophagic mechanism	1/178	19/3622	0.617073	0.999742	0.92223	evm.model.LG06.1516	1
Pi_up	GO:0009056	BP	catabolic process	4/178	87/3622	0.62703	0.999742	0.92223	evm.model.LG06.1516/evm.model.LG06.3753/evm.model.LG06.4067/evm.model.LG07.3188	4
Pi_up	GO:0018130	BP	heterocycle biosynthetic process	3/178	65/3622	0.62744	0.999742	0.92223	evm.model.LG04.2162/evm.model.LG08.2867/evm.model.LG09.2377	3
Pi_up	GO:0019438	BP	aromatic compound biosynthetic process	3/178	65/3622	0.62744	0.999742	0.92223	evm.model.LG04.2162/evm.model.LG08.2867/evm.model.LG09.2377	3
Pi_up	GO:1901362	BP	organic cyclic compound biosynthetic process	3/178	65/3622	0.62744	0.999742	0.92223	evm.model.LG04.2162/evm.model.LG08.2867/evm.model.LG09.2377	3
Pi_up	GO:0007033	BP	vacuole organization	1/178	20/3622	0.635991	0.999742	0.92223	evm.model.LG06.1516	1
Pi_up	GO:0065007	BP	biological regulation	16/178	349/3622	0.656769	0.999742	0.92223	evm.model.Contig175.7/evm.model.LG01.802/evm.model.LG03.1007/evm.model.LG03.1696/evm.model.LG04.2265/evm.model.LG05.1303/evm.model.LG05.1351/evm.model.LG05.1592/evm.model.LG06.1175/evm.model.LG06.1524/evm.model.LG06.597/evm.model.LG08.2867/evm.model.LG09.2377/evm.model.LG09.2850/evm.model.LG10.489/evm.model.LG10.87	16
Pi_up	GO:0009057	BP	macromolecule catabolic process	3/178	68/3622	0.658052	0.999742	0.92223	evm.model.LG06.3753/evm.model.LG06.4067/evm.model.LG07.3188	3
Pi_up	GO:1901575	BP	organic substance catabolic process	3/178	68/3622	0.658052	0.999742	0.92223	evm.model.LG06.3753/evm.model.LG06.4067/evm.model.LG07.3188	3
Pi_up	GO:0051726	BP	regulation of cell cycle	2/178	46/3622	0.669306	0.999742	0.92223	evm.model.LG01.802/evm.model.LG06.597	2
Pi_up	GO:0043549	BP	regulation of kinase activity	1/178	22/3622	0.671083	0.999742	0.92223	evm.model.LG01.802	1
Pi_up	GO:0045859	BP	regulation of protein kinase activity	1/178	22/3622	0.671083	0.999742	0.92223	evm.model.LG01.802	1
Pi_up	GO:0050790	BP	regulation of catalytic activity	1/178	22/3622	0.671083	0.999742	0.92223	evm.model.LG01.802	1
Pi_up	GO:0051338	BP	regulation of transferase activity	1/178	22/3622	0.671083	0.999742	0.92223	evm.model.LG01.802	1
Pi_up	GO:0065009	BP	regulation of molecular function	1/178	22/3622	0.671083	0.999742	0.92223	evm.model.LG01.802	1
Pi_up	GO:0071900	BP	regulation of protein serine/threonine kinase activity	1/178	22/3622	0.671083	0.999742	0.92223	evm.model.LG01.802	1
Pi_up	GO:0010468	BP	regulation of gene expression	3/178	70/3622	0.67744	0.999742	0.92223	evm.model.LG06.1175/evm.model.LG08.2867/evm.model.LG09.2377	3
Pi_up	GO:0008652	BP	cellular amino acid biosynthetic process	1/178	24/3622	0.70281	0.999742	0.92223	evm.model.LG04.2162	1
Pi_up	GO:0009072	BP	aromatic amino acid family metabolic process	1/178	24/3622	0.70281	0.999742	0.92223	evm.model.LG04.2162	1
Pi_up	GO:0009073	BP	aromatic amino acid family biosynthetic process	1/178	24/3622	0.70281	0.999742	0.92223	evm.model.LG04.2162	1
Pi_up	GO:1901607	BP	alpha-amino acid biosynthetic process	1/178	24/3622	0.70281	0.999742	0.92223	evm.model.LG04.2162	1
Pi_up	GO:0002682	BP	regulation of immune system process	2/178	50/3622	0.713608	0.999742	0.92223	evm.model.LG09.2850/evm.model.LG10.87	2
Pi_up	GO:0016053	BP	organic acid biosynthetic process	1/178	25/3622	0.717512	0.999742	0.92223	evm.model.LG04.2162	1
Pi_up	GO:0044283	BP	small molecule biosynthetic process	1/178	25/3622	0.717512	0.999742	0.92223	evm.model.LG04.2162	1
Pi_up	GO:0046394	BP	carboxylic acid biosynthetic process	1/178	25/3622	0.717512	0.999742	0.92223	evm.model.LG04.2162	1
Pi_up	GO:1901605	BP	alpha-amino acid metabolic process	1/178	25/3622	0.717512	0.999742	0.92223	evm.model.LG04.2162	1
Pi_up	GO:0050789	BP	regulation of biological process	14/178	321/3622	0.723737	0.999742	0.92223	evm.model.Contig175.7/evm.model.LG01.802/evm.model.LG03.1007/evm.model.LG03.1696/evm.model.LG04.2265/evm.model.LG05.1303/evm.model.LG05.1351/evm.model.LG06.1175/evm.model.LG06.1524/evm.model.LG06.597/evm.model.LG08.2867/evm.model.LG09.2377/evm.model.LG09.2850/evm.model.LG10.87	14
Pi_up	GO:0000398	BP	mRNA splicing, via spliceosome	1/178	26/3622	0.731491	0.999742	0.92223	evm.model.LG06.1175	1
Pi_up	GO:0006397	BP	mRNA processing	1/178	26/3622	0.731491	0.999742	0.92223	evm.model.LG06.1175	1
Pi_up	GO:0000075	BP	cell cycle checkpoint	1/178	29/3622	0.769433	0.999742	0.92223	evm.model.LG06.597	1
Pi_up	GO:0045786	BP	negative regulation of cell cycle	1/178	29/3622	0.769433	0.999742	0.92223	evm.model.LG06.597	1
Pi_up	GO:0005976	BP	polysaccharide metabolic process	5/178	130/3622	0.775659	0.999742	0.92223	evm.model.LG01.229/evm.model.LG05.1786/evm.model.LG06.3753/evm.model.LG06.4067/evm.model.LG07.3188	5
Pi_up	GO:0005975	BP	carbohydrate metabolic process	5/178	136/3622	0.808409	0.999742	0.92223	evm.model.LG01.229/evm.model.LG05.1786/evm.model.LG06.3753/evm.model.LG06.4067/evm.model.LG07.3188	5
Pi_up	GO:0006468	BP	protein phosphorylation	2/178	62/3622	0.817658	0.999742	0.92223	evm.model.LG01.802/evm.model.LG05.1351	2
Pi_up	GO:0007165	BP	signal transduction	3/178	89/3622	0.822374	0.999742	0.92223	evm.model.LG03.1007/evm.model.LG05.1303/evm.model.LG06.1524	3
Pi_up	GO:0023052	BP	signaling	3/178	89/3622	0.822374	0.999742	0.92223	evm.model.LG03.1007/evm.model.LG05.1303/evm.model.LG06.1524	3
Pi_up	GO:0035556	BP	intracellular signal transduction	3/178	89/3622	0.822374	0.999742	0.92223	evm.model.LG03.1007/evm.model.LG05.1303/evm.model.LG06.1524	3
Pi_up	GO:0006793	BP	phosphorus metabolic process	2/178	63/3622	0.824596	0.999742	0.92223	evm.model.LG01.802/evm.model.LG05.1351	2
Pi_up	GO:0006796	BP	phosphate-containing compound metabolic process	2/178	63/3622	0.824596	0.999742	0.92223	evm.model.LG01.802/evm.model.LG05.1351	2
Pi_up	GO:0016310	BP	phosphorylation	2/178	63/3622	0.824596	0.999742	0.92223	evm.model.LG01.802/evm.model.LG05.1351	2
Pi_up	GO:0007154	BP	cell communication	3/178	90/3622	0.828186	0.999742	0.92223	evm.model.LG03.1007/evm.model.LG05.1303/evm.model.LG06.1524	3
Pi_up	GO:0090304	BP	nucleic acid metabolic process	11/178	281/3622	0.828641	0.999742	0.92223	evm.model.Contig175.7/evm.model.LG03.1696/evm.model.LG04.2265/evm.model.LG06.1157/evm.model.LG06.1175/evm.model.LG06.199/evm.model.LG06.258/evm.model.LG06.4083/evm.model.LG06.549/evm.model.LG08.2867/evm.model.LG09.2377	11
Pi_up	GO:0006281	BP	DNA repair	1/178	35/3622	0.830057	0.999742	0.92223	evm.model.LG06.549	1
Pi_up	GO:0006974	BP	cellular response to DNA damage stimulus	1/178	35/3622	0.830057	0.999742	0.92223	evm.model.LG06.549	1
Pi_up	GO:0033554	BP	cellular response to stress	1/178	35/3622	0.830057	0.999742	0.92223	evm.model.LG06.549	1
Pi_up	GO:0000377	BP	RNA splicing, via transesterification reactions with bulged adenosine as nucleophile	1/178	37/3622	0.846507	0.999742	0.92223	evm.model.LG06.1175	1
Pi_up	GO:0009451	BP	RNA modification	1/178	37/3622	0.846507	0.999742	0.92223	evm.model.LG06.199	1
Pi_up	GO:0044271	BP	cellular nitrogen compound biosynthetic process	3/178	94/3622	0.849843	0.999742	0.92223	evm.model.LG04.2162/evm.model.LG08.2867/evm.model.LG09.2377	3
Pi_up	GO:0051716	BP	cellular response to stimulus	4/178	124/3622	0.868011	0.999742	0.92223	evm.model.LG03.1007/evm.model.LG05.1303/evm.model.LG06.1524/evm.model.LG06.549	4
Pi_up	GO:0006139	BP	nucleobase-containing compound metabolic process	11/178	295/3622	0.872041	0.999742	0.92223	evm.model.Contig175.7/evm.model.LG03.1696/evm.model.LG04.2265/evm.model.LG06.1157/evm.model.LG06.1175/evm.model.LG06.199/evm.model.LG06.258/evm.model.LG06.4083/evm.model.LG06.549/evm.model.LG08.2867/evm.model.LG09.2377	11
Pi_up	GO:0006725	BP	cellular aromatic compound metabolic process	12/178	320/3622	0.876648	0.999742	0.92223	evm.model.Contig175.7/evm.model.LG03.1696/evm.model.LG04.2162/evm.model.LG04.2265/evm.model.LG06.1157/evm.model.LG06.1175/evm.model.LG06.199/evm.model.LG06.258/evm.model.LG06.4083/evm.model.LG06.549/evm.model.LG08.2867/evm.model.LG09.2377	12
Pi_up	GO:0006364	BP	rRNA processing	1/178	42/3622	0.881029	0.999742	0.92223	evm.model.LG06.199	1
Pi_up	GO:0016072	BP	rRNA metabolic process	1/178	42/3622	0.881029	0.999742	0.92223	evm.model.LG06.199	1
Pi_up	GO:0046483	BP	heterocycle metabolic process	12/178	324/3622	0.886689	0.999742	0.92223	evm.model.Contig175.7/evm.model.LG03.1696/evm.model.LG04.2162/evm.model.LG04.2265/evm.model.LG06.1157/evm.model.LG06.1175/evm.model.LG06.199/evm.model.LG06.258/evm.model.LG06.4083/evm.model.LG06.549/evm.model.LG08.2867/evm.model.LG09.2377	12
Pi_up	GO:1901360	BP	organic cyclic compound metabolic process	12/178	324/3622	0.886689	0.999742	0.92223	evm.model.Contig175.7/evm.model.LG03.1696/evm.model.LG04.2162/evm.model.LG04.2265/evm.model.LG06.1157/evm.model.LG06.1175/evm.model.LG06.199/evm.model.LG06.258/evm.model.LG06.4083/evm.model.LG06.549/evm.model.LG08.2867/evm.model.LG09.2377	12
Pi_up	GO:0034645	BP	cellular macromolecule biosynthetic process	2/178	75/3622	0.891166	0.999742	0.92223	evm.model.LG08.2867/evm.model.LG09.2377	2
Pi_up	GO:0000041	BP	transition metal ion transport	1/178	44/3622	0.892568	0.999742	0.92223	evm.model.LG04.1386	1
Pi_up	GO:0006812	BP	cation transport	1/178	44/3622	0.892568	0.999742	0.92223	evm.model.LG04.1386	1
Pi_up	GO:0030001	BP	metal ion transport	1/178	44/3622	0.892568	0.999742	0.92223	evm.model.LG04.1386	1
Pi_up	GO:0044249	BP	cellular biosynthetic process	3/178	104/3622	0.893926	0.999742	0.92223	evm.model.LG04.2162/evm.model.LG08.2867/evm.model.LG09.2377	3
Pi_up	GO:0000375	BP	RNA splicing, via transesterification reactions	2/178	76/3622	0.895502	0.999742	0.92223	evm.model.LG06.1157/evm.model.LG06.1175	2
Pi_up	GO:0034470	BP	ncRNA processing	1/178	45/3622	0.897912	0.999742	0.92223	evm.model.LG06.199	1
Pi_up	GO:0034660	BP	ncRNA metabolic process	1/178	45/3622	0.897912	0.999742	0.92223	evm.model.LG06.199	1
Pi_up	GO:0044248	BP	cellular catabolic process	1/178	45/3622	0.897912	0.999742	0.92223	evm.model.LG06.1516	1
Pi_up	GO:0008380	BP	RNA splicing	2/178	77/3622	0.899678	0.999742	0.92223	evm.model.LG06.1157/evm.model.LG06.1175	2
Pi_up	GO:0016071	BP	mRNA metabolic process	1/178	51/3622	0.92486	0.999742	0.92223	evm.model.LG06.1175	1
Pi_up	GO:0048523	BP	negative regulation of cellular process	1/178	53/3622	0.932165	0.999742	0.92223	evm.model.LG06.597	1
Pi_up	GO:0000271	BP	polysaccharide biosynthetic process	2/178	89/3622	0.939052	0.999742	0.92223	evm.model.LG01.229/evm.model.LG05.1786	2
Pi_up	GO:0016051	BP	carbohydrate biosynthetic process	2/178	89/3622	0.939052	0.999742	0.92223	evm.model.LG01.229/evm.model.LG05.1786	2
Pi_up	GO:0006520	BP	cellular amino acid metabolic process	1/178	58/3622	0.947483	0.999742	0.92223	evm.model.LG04.2162	1
Pi_up	GO:0016070	BP	RNA metabolic process	7/178	234/3622	0.94969	0.999742	0.92223	evm.model.LG06.1157/evm.model.LG06.1175/evm.model.LG06.199/evm.model.LG06.258/evm.model.LG06.4083/evm.model.LG08.2867/evm.model.LG09.2377	7
Pi_up	GO:0000302	BP	response to reactive oxygen species	2/178	94/3622	0.950699	0.999742	0.92223	evm.model.LG06.1057/evm.model.LG08.2967	2
Pi_up	GO:0006979	BP	response to oxidative stress	2/178	94/3622	0.950699	0.999742	0.92223	evm.model.LG06.1057/evm.model.LG08.2967	2
Pi_up	GO:1901700	BP	response to oxygen-containing compound	2/178	94/3622	0.950699	0.999742	0.92223	evm.model.LG06.1057/evm.model.LG08.2967	2
Pi_up	GO:0006396	BP	RNA processing	3/178	126/3622	0.952845	0.999742	0.92223	evm.model.LG06.1157/evm.model.LG06.1175/evm.model.LG06.199	3
Pi_up	GO:0034641	BP	cellular nitrogen compound metabolic process	12/178	363/3622	0.954042	0.999742	0.92223	evm.model.Contig175.7/evm.model.LG03.1696/evm.model.LG04.2162/evm.model.LG04.2265/evm.model.LG06.1157/evm.model.LG06.1175/evm.model.LG06.199/evm.model.LG06.258/evm.model.LG06.4083/evm.model.LG06.549/evm.model.LG08.2867/evm.model.LG09.2377	12
Pi_up	GO:0070925	BP	organelle assembly	1/178	62/3622	0.957219	0.999742	0.92223	evm.model.LG06.1516	1
Pi_up	GO:1901566	BP	organonitrogen compound biosynthetic process	1/178	62/3622	0.957219	0.999742	0.92223	evm.model.LG04.2162	1
Pi_up	GO:0009059	BP	macromolecule biosynthetic process	4/178	164/3622	0.96569	0.999742	0.92223	evm.model.LG01.229/evm.model.LG05.1786/evm.model.LG08.2867/evm.model.LG09.2377	4
Pi_up	GO:0009058	BP	biosynthetic process	5/178	193/3622	0.966319	0.999742	0.92223	evm.model.LG01.229/evm.model.LG04.2162/evm.model.LG05.1786/evm.model.LG08.2867/evm.model.LG09.2377	5
Pi_up	GO:1901576	BP	organic substance biosynthetic process	5/178	193/3622	0.966319	0.999742	0.92223	evm.model.LG01.229/evm.model.LG04.2162/evm.model.LG05.1786/evm.model.LG08.2867/evm.model.LG09.2377	5
Pi_up	GO:0006811	BP	ion transport	1/178	77/3622	0.980211	0.999742	0.92223	evm.model.LG04.1386	1
Pi_up	GO:0048519	BP	negative regulation of biological process	1/178	78/3622	0.981204	0.999742	0.92223	evm.model.LG06.597	1
Pi_up	GO:0044260	BP	cellular macromolecule metabolic process	8/178	298/3622	0.983818	0.999742	0.92223	evm.model.Contig175.7/evm.model.LG01.802/evm.model.LG03.1696/evm.model.LG04.2265/evm.model.LG05.1351/evm.model.LG06.549/evm.model.LG08.2867/evm.model.LG09.2377	8
Pi_up	GO:0010467	BP	gene expression	5/178	220/3622	0.986885	0.999742	0.92223	evm.model.LG06.1157/evm.model.LG06.1175/evm.model.LG06.199/evm.model.LG08.2867/evm.model.LG09.2377	5
Pi_up	GO:0019752	BP	carboxylic acid metabolic process	1/178	85/3622	0.9869	0.999742	0.92223	evm.model.LG04.2162	1
Pi_up	GO:0043436	BP	oxoacid metabolic process	1/178	85/3622	0.9869	0.999742	0.92223	evm.model.LG04.2162	1
Pi_up	GO:0006082	BP	organic acid metabolic process	1/178	90/3622	0.989882	0.999742	0.92223	evm.model.LG04.2162	1
Pi_up	GO:0022607	BP	cellular component assembly	1/178	91/3622	0.990392	0.999742	0.92223	evm.model.LG06.1516	1
Pi_up	GO:0042254	BP	ribosome biogenesis	1/178	94/3622	0.991774	0.999742	0.92223	evm.model.LG06.199	1
Pi_up	GO:0044281	BP	small molecule metabolic process	1/178	96/3622	0.992583	0.999742	0.92223	evm.model.LG04.2162	1
Pi_up	GO:0006464	BP	cellular protein modification process	2/178	140/3622	0.993609	0.999742	0.92223	evm.model.LG01.802/evm.model.LG05.1351	2
Pi_up	GO:0036211	BP	protein modification process	2/178	140/3622	0.993609	0.999742	0.92223	evm.model.LG01.802/evm.model.LG05.1351	2
Pi_up	GO:0006950	BP	response to stress	5/178	240/3622	0.993726	0.999742	0.92223	evm.model.LG06.1057/evm.model.LG06.549/evm.model.LG08.224/evm.model.LG08.2967/evm.model.LG08.3185	5
Pi_up	GO:0044085	BP	cellular component biogenesis	2/178	141/3622	0.993896	0.999742	0.92223	evm.model.LG06.1516/evm.model.LG06.199	2
Pi_up	GO:0043412	BP	macromolecule modification	3/178	177/3622	0.993987	0.999742	0.92223	evm.model.LG01.802/evm.model.LG05.1351/evm.model.LG06.199	3
Pi_up	GO:0006810	BP	transport	1/178	119/3622	0.997755	0.999742	0.92223	evm.model.LG04.1386	1
Pi_up	GO:0051179	BP	localization	1/178	119/3622	0.997755	0.999742	0.92223	evm.model.LG04.1386	1
Pi_up	GO:0051234	BP	establishment of localization	1/178	119/3622	0.997755	0.999742	0.92223	evm.model.LG04.1386	1
Pi_up	GO:0022613	BP	ribonucleoprotein complex biogenesis	1/178	120/3622	0.997869	0.999742	0.92223	evm.model.LG06.199	1
Pi_up	GO:0044267	BP	cellular protein metabolic process	2/178	174/3622	0.998696	0.999742	0.92223	evm.model.LG01.802/evm.model.LG05.1351	2
Pi_up	GO:0019538	BP	protein metabolic process	2/178	179/3622	0.998972	0.999742	0.92223	evm.model.LG01.802/evm.model.LG05.1351	2
Pi_up	GO:1901564	BP	organonitrogen compound metabolic process	3/178	248/3622	0.999742	0.999742	0.92223	evm.model.LG01.802/evm.model.LG04.2162/evm.model.LG05.1351	3
Pi_up	GO:0000785	CC	chromatin	6/84	29/2328	0.000449835	0.0170937	0.0160993	evm.model.LG01.1619/evm.model.LG02.583/evm.model.LG07.112/evm.model.LG07.235/evm.model.LG10.684/evm.model.LG10.686	6
Pi_up	GO:0005694	CC	chromosome	10/84	109/2328	0.00497629	0.0945495	0.0890494	evm.model.LG01.1619/evm.model.LG02.583/evm.model.LG04.257/evm.model.LG04.437/evm.model.LG05.507/evm.model.LG07.112/evm.model.LG07.235/evm.model.LG09.2616/evm.model.LG10.684/evm.model.LG10.686	10
Pi_up	GO:0043228	CC	non-membrane-bounded organelle	11/84	146/2328	0.0140864	0.13382	0.126036	evm.model.LG01.1619/evm.model.LG02.422/evm.model.LG02.583/evm.model.LG04.257/evm.model.LG04.437/evm.model.LG05.507/evm.model.LG07.112/evm.model.LG07.235/evm.model.LG09.2616/evm.model.LG10.684/evm.model.LG10.686	11
Pi_up	GO:0043232	CC	intracellular non-membrane-bounded organelle	11/84	146/2328	0.0140864	0.13382	0.126036	evm.model.LG01.1619/evm.model.LG02.422/evm.model.LG02.583/evm.model.LG04.257/evm.model.LG04.437/evm.model.LG05.507/evm.model.LG07.112/evm.model.LG07.235/evm.model.LG09.2616/evm.model.LG10.684/evm.model.LG10.686	11
Pi_up	GO:0005667	CC	transcription regulator complex	1/84	10/2328	0.308036	0.685867	0.645969	evm.model.LG02.422	1
Pi_up	GO:0005730	CC	nucleolus	1/84	10/2328	0.308036	0.685867	0.645969	evm.model.LG02.422	1
Pi_up	GO:0031974	CC	membrane-enclosed lumen	5/84	103/2328	0.313457	0.685867	0.645969	evm.model.LG02.422/evm.model.LG04.257/evm.model.LG04.437/evm.model.LG07.3088/evm.model.LG09.2616	5
Pi_up	GO:0031981	CC	nuclear lumen	5/84	103/2328	0.313457	0.685867	0.645969	evm.model.LG02.422/evm.model.LG04.257/evm.model.LG04.437/evm.model.LG07.3088/evm.model.LG09.2616	5
Pi_up	GO:0043233	CC	organelle lumen	5/84	103/2328	0.313457	0.685867	0.645969	evm.model.LG02.422/evm.model.LG04.257/evm.model.LG04.437/evm.model.LG07.3088/evm.model.LG09.2616	5
Pi_up	GO:0070013	CC	intracellular organelle lumen	5/84	103/2328	0.313457	0.685867	0.645969	evm.model.LG02.422/evm.model.LG04.257/evm.model.LG04.437/evm.model.LG07.3088/evm.model.LG09.2616	5
Pi_up	GO:0005634	CC	nucleus	6/84	133/2328	0.346833	0.685867	0.645969	evm.model.LG02.422/evm.model.LG04.257/evm.model.LG04.437/evm.model.LG04.870/evm.model.LG07.3088/evm.model.LG09.2616	6
Pi_up	GO:0000118	CC	histone deacetylase complex	1/84	12/2328	0.357288	0.685867	0.645969	evm.model.LG07.3088	1
Pi_up	GO:0005768	CC	endosome	1/84	12/2328	0.357288	0.685867	0.645969	evm.model.LG09.44	1
Pi_up	GO:0010008	CC	endosome membrane	1/84	12/2328	0.357288	0.685867	0.645969	evm.model.LG09.44	1
Pi_up	GO:0036452	CC	ESCRT complex	1/84	12/2328	0.357288	0.685867	0.645969	evm.model.LG09.44	1
Pi_up	GO:0000228	CC	nuclear chromosome	3/84	60/2328	0.369119	0.685867	0.645969	evm.model.LG04.257/evm.model.LG04.437/evm.model.LG09.2616	3
Pi_up	GO:0098588	CC	bounding membrane of organelle	5/84	111/2328	0.371978	0.685867	0.645969	evm.model.LG04.225/evm.model.LG05.1310/evm.model.LG06.196/evm.model.LG09.44/evm.model.LG10.2868	5
Pi_up	GO:0031410	CC	cytoplasmic vesicle	1/84	13/2328	0.380599	0.685867	0.645969	evm.model.LG09.44	1
Pi_up	GO:0031982	CC	vesicle	1/84	13/2328	0.380599	0.685867	0.645969	evm.model.LG09.44	1
Pi_up	GO:0097708	CC	intracellular vesicle	1/84	13/2328	0.380599	0.685867	0.645969	evm.model.LG09.44	1
Pi_up	GO:0012505	CC	endomembrane system	5/84	116/2328	0.408743	0.685867	0.645969	evm.model.LG04.225/evm.model.LG05.1310/evm.model.LG06.196/evm.model.LG09.44/evm.model.LG10.2868	5
Pi_up	GO:0031090	CC	organelle membrane	5/84	117/2328	0.416078	0.685867	0.645969	evm.model.LG04.225/evm.model.LG05.1310/evm.model.LG06.196/evm.model.LG09.44/evm.model.LG10.2868	5
Pi_up	GO:0016020	CC	membrane	5/84	119/2328	0.43071	0.685867	0.645969	evm.model.LG04.225/evm.model.LG05.1310/evm.model.LG06.196/evm.model.LG09.44/evm.model.LG10.2868	5
Pi_up	GO:0098805	CC	whole membrane	1/84	16/2328	0.445634	0.685867	0.645969	evm.model.LG09.44	1
Pi_up	GO:0000139	CC	Golgi membrane	4/84	95/2328	0.451228	0.685867	0.645969	evm.model.LG04.225/evm.model.LG05.1310/evm.model.LG06.196/evm.model.LG10.2868	4
Pi_up	GO:0005794	CC	Golgi apparatus	4/84	102/2328	0.507455	0.741665	0.698521	evm.model.LG04.225/evm.model.LG05.1310/evm.model.LG06.196/evm.model.LG10.2868	4
Pi_up	GO:0098796	CC	membrane protein complex	1/84	23/2328	0.572301	0.756593	0.712581	evm.model.LG09.44	1
Pi_up	GO:0000428	CC	DNA-directed RNA polymerase complex	2/84	53/2328	0.5774	0.756593	0.712581	evm.model.LG04.722/evm.model.LG04.870	2
Pi_up	GO:0030880	CC	RNA polymerase complex	2/84	53/2328	0.5774	0.756593	0.712581	evm.model.LG04.722/evm.model.LG04.870	2
Pi_up	GO:0061695	CC	transferase complex, transferring phosphorus-containing groups	2/84	55/2328	0.597878	0.757312	0.713258	evm.model.LG04.722/evm.model.LG04.870	2
Pi_up	GO:0005654	CC	nucleoplasm	1/84	30/2328	0.67029	0.821646	0.773849	evm.model.LG07.3088	1
Pi_up	GO:0000151	CC	ubiquitin ligase complex	2/84	105/2328	0.901315	0.987078	0.929658	evm.model.LG03.1448/evm.model.LG08.879	2
Pi_up	GO:1990234	CC	transferase complex	4/84	182/2328	0.906206	0.987078	0.929658	evm.model.LG03.1448/evm.model.LG04.722/evm.model.LG04.870/evm.model.LG08.879	4
Pi_up	GO:0043227	CC	membrane-bounded organelle	11/84	441/2328	0.943084	0.987078	0.929658	evm.model.LG02.422/evm.model.LG04.225/evm.model.LG04.257/evm.model.LG04.437/evm.model.LG04.870/evm.model.LG05.1310/evm.model.LG06.196/evm.model.LG07.3088/evm.model.LG09.2616/evm.model.LG09.44/evm.model.LG10.2868	11
Pi_up	GO:0032991	CC	protein-containing complex	7/84	311/2328	0.94627	0.987078	0.929658	evm.model.LG02.422/evm.model.LG03.1448/evm.model.LG04.722/evm.model.LG04.870/evm.model.LG07.3088/evm.model.LG08.879/evm.model.LG09.44	7
Pi_up	GO:1902494	CC	catalytic complex	5/84	252/2328	0.95953	0.987078	0.929658	evm.model.LG03.1448/evm.model.LG04.722/evm.model.LG04.870/evm.model.LG07.3088/evm.model.LG08.879	5
Pi_up	GO:0043231	CC	intracellular membrane-bounded organelle	10/84	427/2328	0.961102	0.987078	0.929658	evm.model.LG02.422/evm.model.LG04.225/evm.model.LG04.257/evm.model.LG04.437/evm.model.LG04.870/evm.model.LG05.1310/evm.model.LG06.196/evm.model.LG07.3088/evm.model.LG09.2616/evm.model.LG10.2868	10
Pi_up	GO:0005737	CC	cytoplasm	5/84	337/2328	0.996222	0.996222	0.93827	evm.model.LG04.225/evm.model.LG05.1310/evm.model.LG06.196/evm.model.LG09.44/evm.model.LG10.2868	5
Pi_up	GO:0000981	MF	DNA-binding transcription factor activity, RNA polymerase II-specific	5/153	67/5008	0.0528973	0.326643	0.326643	evm.model.LG03.1686/evm.model.LG06.995/evm.model.LG08.3108/evm.model.LG08.3391/evm.model.LG09.2701	5
Pi_up	GO:0003700	MF	DNA-binding transcription factor activity	5/153	67/5008	0.0528973	0.326643	0.326643	evm.model.LG03.1686/evm.model.LG06.995/evm.model.LG08.3108/evm.model.LG08.3391/evm.model.LG09.2701	5
Pi_up	GO:0140110	MF	transcription regulator activity	5/153	67/5008	0.0528973	0.326643	0.326643	evm.model.LG03.1686/evm.model.LG06.995/evm.model.LG08.3108/evm.model.LG08.3391/evm.model.LG09.2701	5
Pi_up	GO:0098772	MF	molecular function regulator	5/153	78/5008	0.0890305	0.326643	0.326643	evm.model.LG03.1686/evm.model.LG06.995/evm.model.LG08.3108/evm.model.LG08.3391/evm.model.LG09.2701	5
Pi_up	GO:0000016	MF	lactase activity	2/153	18/5008	0.10315	0.326643	0.326643	evm.model.LG04.693/evm.model.LG05.1898	2
Pi_up	GO:0004553	MF	hydrolase activity, hydrolyzing O-glycosyl compounds	2/153	18/5008	0.10315	0.326643	0.326643	evm.model.LG04.693/evm.model.LG05.1898	2
Pi_up	GO:0016798	MF	hydrolase activity, acting on glycosyl bonds	2/153	26/5008	0.187756	0.509623	0.509623	evm.model.LG04.693/evm.model.LG05.1898	2
Pi_up	GO:0001067	MF	regulatory region nucleic acid binding	6/153	137/5008	0.240454	0.571077	0.571077	evm.model.LG03.1113/evm.model.LG04.1509/evm.model.LG04.1772/evm.model.LG05.1789/evm.model.LG06.110/evm.model.LG08.2079	6
Pi_up	GO:0003676	MF	nucleic acid binding	6/153	154/5008	0.330673	0.674038	0.674038	evm.model.LG03.1113/evm.model.LG04.1509/evm.model.LG04.1772/evm.model.LG05.1789/evm.model.LG06.110/evm.model.LG08.2079	6
Pi_up	GO:0016491	MF	oxidoreductase activity	1/153	20/5008	0.462996	0.674038	0.674038	evm.model.LG01.1122	1
Pi_up	GO:0016787	MF	hydrolase activity	2/153	57/5008	0.524281	0.674038	0.674038	evm.model.LG04.693/evm.model.LG05.1898	2
Pi_up	GO:0000976	MF	transcription regulatory region sequence-specific DNA binding	2/153	61/5008	0.561197	0.674038	0.674038	evm.model.LG06.110/evm.model.LG08.2079	2
Pi_up	GO:0000149	MF	SNARE binding	1/153	28/5008	0.581533	0.674038	0.674038	evm.model.LG03.293	1
Pi_up	GO:0003690	MF	double-stranded DNA binding	2/153	64/5008	0.587526	0.674038	0.674038	evm.model.LG06.110/evm.model.LG08.2079	2
Pi_up	GO:0043565	MF	sequence-specific DNA binding	2/153	64/5008	0.587526	0.674038	0.674038	evm.model.LG06.110/evm.model.LG08.2079	2
Pi_up	GO:1990837	MF	sequence-specific double-stranded DNA binding	2/153	64/5008	0.587526	0.674038	0.674038	evm.model.LG06.110/evm.model.LG08.2079	2
Pi_up	GO:0003677	MF	DNA binding	2/153	67/5008	0.612676	0.674038	0.674038	evm.model.LG06.110/evm.model.LG08.2079	2
Pi_up	GO:0003824	MF	catalytic activity	3/153	112/5008	0.671695	0.674038	0.674038	evm.model.LG01.1122/evm.model.LG04.693/evm.model.LG05.1898	3
Pi_up	GO:0005515	MF	protein binding	1/153	36/5008	0.674038	0.674038	0.674038	evm.model.LG03.293	1
Br_up	ONTOLOGY	ID	Description	GeneRatio	BgRatio	pvalue	p.adjust	qvalue	geneID	Count
Br_up	GO:0000413	BP	protein peptidyl-prolyl isomerization	7/185	30/3622	0.000604757	0.0403872	0.0393637	evm.model.LG02.1134/evm.model.LG02.754/evm.model.LG03.573/evm.model.LG04.2095/evm.model.LG04.2157/evm.model.LG05.2115/evm.model.LG08.2431	7
Br_up	GO:0018208	BP	peptidyl-proline modification	7/185	30/3622	0.000604757	0.0403872	0.0393637	evm.model.LG02.1134/evm.model.LG02.754/evm.model.LG03.573/evm.model.LG04.2095/evm.model.LG04.2157/evm.model.LG05.2115/evm.model.LG08.2431	7
Br_up	GO:0018193	BP	peptidyl-amino acid modification	7/185	31/3622	0.000747911	0.0403872	0.0393637	evm.model.LG02.1134/evm.model.LG02.754/evm.model.LG03.573/evm.model.LG04.2095/evm.model.LG04.2157/evm.model.LG05.2115/evm.model.LG08.2431	7
Br_up	GO:0001505	BP	regulation of neurotransmitter levels	4/185	14/3622	0.00440303	0.178323	0.173804	evm.model.LG03.682/evm.model.LG06.1104/evm.model.LG08.3089/evm.model.LG09.2678	4
Br_up	GO:0006631	BP	fatty acid metabolic process	5/185	27/3622	0.0106098	0.24554	0.239318	evm.model.LG01.1390/evm.model.LG03.1381/evm.model.LG05.1477/evm.model.LG06.464/evm.model.LG07.3332	5
Br_up	GO:0032787	BP	monocarboxylic acid metabolic process	5/185	27/3622	0.0106098	0.24554	0.239318	evm.model.LG01.1390/evm.model.LG03.1381/evm.model.LG05.1477/evm.model.LG06.464/evm.model.LG07.3332	5
Br_up	GO:0044255	BP	cellular lipid metabolic process	5/185	27/3622	0.0106098	0.24554	0.239318	evm.model.LG01.1390/evm.model.LG03.1381/evm.model.LG05.1477/evm.model.LG06.464/evm.model.LG07.3332	5
Br_up	GO:0000271	BP	polysaccharide biosynthetic process	10/185	89/3622	0.0142718	0.256893	0.250383	evm.model.LG04.2529/evm.model.LG05.101/evm.model.LG05.2358/evm.model.LG05.556/evm.model.LG05.726/evm.model.LG06.1174/evm.model.LG06.1775/evm.model.LG10.2733/evm.model.LG10.3076/evm.model.LG10.718	10
Br_up	GO:0016051	BP	carbohydrate biosynthetic process	10/185	89/3622	0.0142718	0.256893	0.250383	evm.model.LG04.2529/evm.model.LG05.101/evm.model.LG05.2358/evm.model.LG05.556/evm.model.LG05.726/evm.model.LG06.1174/evm.model.LG06.1775/evm.model.LG10.2733/evm.model.LG10.3076/evm.model.LG10.718	10
Br_up	GO:0048869	BP	cellular developmental process	3/185	11/3622	0.0159597	0.258547	0.251995	evm.model.LG02.1047/evm.model.LG04.388/evm.model.LG04.80	3
Br_up	GO:0006629	BP	lipid metabolic process	5/185	31/3622	0.018938	0.278905	0.271837	evm.model.LG01.1390/evm.model.LG03.1381/evm.model.LG05.1477/evm.model.LG06.464/evm.model.LG07.3332	5
Br_up	GO:0032502	BP	developmental process	15/185	178/3622	0.0362777	0.489749	0.477338	evm.model.LG01.349/evm.model.LG02.1047/evm.model.LG02.425/evm.model.LG03.304/evm.model.LG03.735/evm.model.LG04.388/evm.model.LG04.80/evm.model.LG05.249/evm.model.LG06.1283/evm.model.LG06.2688/evm.model.LG06.4141/evm.model.LG06.789/evm.model.LG06.939/evm.model.LG08.2475/evm.model.LG09.2324	15
Br_up	GO:0065008	BP	regulation of biological quality	4/185	28/3622	0.051656	0.643713	0.6274	evm.model.LG03.682/evm.model.LG06.1104/evm.model.LG08.3089/evm.model.LG09.2678	4
Br_up	GO:0019752	BP	carboxylic acid metabolic process	8/185	85/3622	0.0665522	0.718324	0.700121	evm.model.LG01.1390/evm.model.LG02.384/evm.model.LG03.1381/evm.model.LG03.402/evm.model.LG03.407/evm.model.LG05.1477/evm.model.LG06.464/evm.model.LG07.3332	8
Br_up	GO:0043436	BP	oxoacid metabolic process	8/185	85/3622	0.0665522	0.718324	0.700121	evm.model.LG01.1390/evm.model.LG02.384/evm.model.LG03.1381/evm.model.LG03.402/evm.model.LG03.407/evm.model.LG05.1477/evm.model.LG06.464/evm.model.LG07.3332	8
Br_up	GO:0006082	BP	organic acid metabolic process	8/185	90/3622	0.0866711	0.718324	0.700121	evm.model.LG01.1390/evm.model.LG02.384/evm.model.LG03.1381/evm.model.LG03.402/evm.model.LG03.407/evm.model.LG05.1477/evm.model.LG06.464/evm.model.LG07.3332	8
Br_up	GO:0001558	BP	regulation of cell growth	3/185	21/3622	0.088682	0.718324	0.700121	evm.model.LG09.2581/evm.model.LG09.2964/evm.model.LG10.736	3
Br_up	GO:0016049	BP	cell growth	3/185	21/3622	0.088682	0.718324	0.700121	evm.model.LG09.2581/evm.model.LG09.2964/evm.model.LG10.736	3
Br_up	GO:0040007	BP	growth	3/185	21/3622	0.088682	0.718324	0.700121	evm.model.LG09.2581/evm.model.LG09.2964/evm.model.LG10.736	3
Br_up	GO:0040008	BP	regulation of growth	3/185	21/3622	0.088682	0.718324	0.700121	evm.model.LG09.2581/evm.model.LG09.2964/evm.model.LG10.736	3
Br_up	GO:0000302	BP	response to reactive oxygen species	8/185	94/3622	0.105075	0.740094	0.721339	evm.model.LG01.908/evm.model.LG03.588/evm.model.LG03.973/evm.model.LG05.261/evm.model.LG08.2569/evm.model.LG08.2988/evm.model.LG08.3577/evm.model.LG09.3155	8
Br_up	GO:0006979	BP	response to oxidative stress	8/185	94/3622	0.105075	0.740094	0.721339	evm.model.LG01.908/evm.model.LG03.588/evm.model.LG03.973/evm.model.LG05.261/evm.model.LG08.2569/evm.model.LG08.2988/evm.model.LG08.3577/evm.model.LG09.3155	8
Br_up	GO:1901700	BP	response to oxygen-containing compound	8/185	94/3622	0.105075	0.740094	0.721339	evm.model.LG01.908/evm.model.LG03.588/evm.model.LG03.973/evm.model.LG05.261/evm.model.LG08.2569/evm.model.LG08.2988/evm.model.LG08.3577/evm.model.LG09.3155	8
Br_up	GO:0000902	BP	cell morphogenesis	8/185	95/3622	0.109993	0.74245	0.723635	evm.model.LG01.349/evm.model.LG02.425/evm.model.LG03.735/evm.model.LG05.249/evm.model.LG06.4141/evm.model.LG06.789/evm.model.LG08.2475/evm.model.LG09.2324	8
Br_up	GO:0044281	BP	small molecule metabolic process	8/185	96/3622	0.115035	0.745426	0.726536	evm.model.LG01.1390/evm.model.LG02.384/evm.model.LG03.1381/evm.model.LG03.402/evm.model.LG03.407/evm.model.LG05.1477/evm.model.LG06.464/evm.model.LG07.3332	8
Br_up	GO:0005976	BP	polysaccharide metabolic process	10/185	130/3622	0.125334	0.755272	0.736133	evm.model.LG04.2529/evm.model.LG05.101/evm.model.LG05.2358/evm.model.LG05.556/evm.model.LG05.726/evm.model.LG06.1174/evm.model.LG06.1775/evm.model.LG10.2733/evm.model.LG10.3076/evm.model.LG10.718	10
Br_up	GO:0000741	BP	karyogamy	2/185	13/3622	0.139982	0.755272	0.736133	evm.model.LG01.1515/evm.model.LG03.1384	2
Br_up	GO:0006997	BP	nucleus organization	2/185	13/3622	0.139982	0.755272	0.736133	evm.model.LG01.1515/evm.model.LG03.1384	2
Br_up	GO:0048284	BP	organelle fusion	2/185	13/3622	0.139982	0.755272	0.736133	evm.model.LG01.1515/evm.model.LG03.1384	2
Br_up	GO:0048856	BP	anatomical structure development	12/185	167/3622	0.143118	0.755272	0.736133	evm.model.LG01.349/evm.model.LG02.425/evm.model.LG03.304/evm.model.LG03.735/evm.model.LG05.249/evm.model.LG06.1283/evm.model.LG06.2688/evm.model.LG06.4141/evm.model.LG06.789/evm.model.LG06.939/evm.model.LG08.2475/evm.model.LG09.2324	12
Br_up	GO:0051128	BP	regulation of cellular component organization	3/185	26/3622	0.144527	0.755272	0.736133	evm.model.LG09.2581/evm.model.LG09.2964/evm.model.LG10.736	3
Br_up	GO:0005975	BP	carbohydrate metabolic process	10/185	136/3622	0.154619	0.770169	0.750652	evm.model.LG04.2529/evm.model.LG05.101/evm.model.LG05.2358/evm.model.LG05.556/evm.model.LG05.726/evm.model.LG06.1174/evm.model.LG06.1775/evm.model.LG10.2733/evm.model.LG10.3076/evm.model.LG10.718	10
Br_up	GO:0002229	BP	defense response to oomycetes	2/185	14/3622	0.15807	0.770169	0.750652	evm.model.Contig195.5/evm.model.LG09.1571	2
Br_up	GO:0006950	BP	response to stress	16/185	240/3622	0.161827	0.770169	0.750652	evm.model.Contig195.5/evm.model.LG01.560/evm.model.LG01.908/evm.model.LG03.588/evm.model.LG03.954/evm.model.LG03.973/evm.model.LG04.585/evm.model.LG05.127/evm.model.LG05.261/evm.model.LG06.1183/evm.model.LG08.2569/evm.model.LG08.2988/evm.model.LG08.3577/evm.model.LG09.1571/evm.model.LG09.2958/evm.model.LG09.3155	16
Br_up	GO:0006790	BP	sulfur compound metabolic process	4/185	43/3622	0.174661	0.770169	0.750652	evm.model.LG02.384/evm.model.LG03.402/evm.model.LG03.407/evm.model.LG06.1493	4
Br_up	GO:0006464	BP	cellular protein modification process	10/185	140/3622	0.175903	0.770169	0.750652	evm.model.LG02.1134/evm.model.LG02.754/evm.model.LG03.573/evm.model.LG03.877/evm.model.LG03.886/evm.model.LG04.2095/evm.model.LG04.2157/evm.model.LG05.2115/evm.model.LG06.3441/evm.model.LG08.2431	10
Br_up	GO:0036211	BP	protein modification process	10/185	140/3622	0.175903	0.770169	0.750652	evm.model.LG02.1134/evm.model.LG02.754/evm.model.LG03.573/evm.model.LG03.877/evm.model.LG03.886/evm.model.LG04.2095/evm.model.LG04.2157/evm.model.LG05.2115/evm.model.LG06.3441/evm.model.LG08.2431	10
Br_up	GO:0003002	BP	regionalization	3/185	30/3622	0.195522	0.771877	0.752317	evm.model.LG06.1283/evm.model.LG06.2688/evm.model.LG06.939	3
Br_up	GO:0001666	BP	response to hypoxia	4/185	46/3622	0.206234	0.771877	0.752317	evm.model.LG04.585/evm.model.LG05.127/evm.model.LG06.1183/evm.model.LG09.2958	4
Br_up	GO:0009628	BP	response to abiotic stimulus	4/185	46/3622	0.206234	0.771877	0.752317	evm.model.LG04.585/evm.model.LG05.127/evm.model.LG06.1183/evm.model.LG09.2958	4
Br_up	GO:0036293	BP	response to decreased oxygen levels	4/185	46/3622	0.206234	0.771877	0.752317	evm.model.LG04.585/evm.model.LG05.127/evm.model.LG06.1183/evm.model.LG09.2958	4
Br_up	GO:0070482	BP	response to oxygen levels	4/185	46/3622	0.206234	0.771877	0.752317	evm.model.LG04.585/evm.model.LG05.127/evm.model.LG06.1183/evm.model.LG09.2958	4
Br_up	GO:0007389	BP	pattern specification process	3/185	31/3622	0.208905	0.771877	0.752317	evm.model.LG06.1283/evm.model.LG06.2688/evm.model.LG06.939	3
Br_up	GO:0009653	BP	anatomical structure morphogenesis	8/185	112/3622	0.21129	0.771877	0.752317	evm.model.LG01.349/evm.model.LG02.425/evm.model.LG03.735/evm.model.LG05.249/evm.model.LG06.4141/evm.model.LG06.789/evm.model.LG08.2475/evm.model.LG09.2324	8
Br_up	GO:0000038	BP	very long-chain fatty acid metabolic process	2/185	17/3622	0.21441	0.771877	0.752317	evm.model.LG01.1390/evm.model.LG03.1381	2
Br_up	GO:0002239	BP	response to oomycetes	2/185	18/3622	0.233616	0.814273	0.793638	evm.model.Contig195.5/evm.model.LG09.1571	2
Br_up	GO:0000096	BP	sulfur amino acid metabolic process	3/185	33/3622	0.23624	0.814273	0.793638	evm.model.LG02.384/evm.model.LG03.402/evm.model.LG03.407	3
Br_up	GO:0000724	BP	double-strand break repair via homologous recombination	2/185	20/3622	0.272259	0.882119	0.859765	evm.model.LG01.560/evm.model.LG03.954	2
Br_up	GO:0000725	BP	recombinational repair	2/185	20/3622	0.272259	0.882119	0.859765	evm.model.LG01.560/evm.model.LG03.954	2
Br_up	GO:0006302	BP	double-strand break repair	2/185	20/3622	0.272259	0.882119	0.859765	evm.model.LG01.560/evm.model.LG03.954	2
Br_up	GO:0009059	BP	macromolecule biosynthetic process	10/185	164/3622	0.326793	1	0.974658	evm.model.LG04.2529/evm.model.LG05.101/evm.model.LG05.2358/evm.model.LG05.556/evm.model.LG05.726/evm.model.LG06.1174/evm.model.LG06.1775/evm.model.LG10.2733/evm.model.LG10.3076/evm.model.LG10.718	10
Br_up	GO:0007275	BP	multicellular organism development	4/185	59/3622	0.355753	1	0.974658	evm.model.LG03.304/evm.model.LG06.1283/evm.model.LG06.2688/evm.model.LG06.939	4
Br_up	GO:0044267	BP	cellular protein metabolic process	10/185	174/3622	0.396753	1	0.974658	evm.model.LG02.1134/evm.model.LG02.754/evm.model.LG03.573/evm.model.LG03.877/evm.model.LG03.886/evm.model.LG04.2095/evm.model.LG04.2157/evm.model.LG05.2115/evm.model.LG06.3441/evm.model.LG08.2431	10
Br_up	GO:0043412	BP	macromolecule modification	10/185	177/3622	0.41799	1	0.974658	evm.model.LG02.1134/evm.model.LG02.754/evm.model.LG03.573/evm.model.LG03.877/evm.model.LG03.886/evm.model.LG04.2095/evm.model.LG04.2157/evm.model.LG05.2115/evm.model.LG06.3441/evm.model.LG08.2431	10
Br_up	GO:0019538	BP	protein metabolic process	10/185	179/3622	0.432153	1	0.974658	evm.model.LG02.1134/evm.model.LG02.754/evm.model.LG03.573/evm.model.LG03.877/evm.model.LG03.886/evm.model.LG04.2095/evm.model.LG04.2157/evm.model.LG05.2115/evm.model.LG06.3441/evm.model.LG08.2431	10
Br_up	GO:0006310	BP	DNA recombination	2/185	29/3622	0.440709	1	0.974658	evm.model.LG01.560/evm.model.LG03.954	2
Br_up	GO:0000165	BP	MAPK cascade	2/185	31/3622	0.475417	1	0.974658	evm.model.LG03.877/evm.model.LG06.3441	2
Br_up	GO:0023014	BP	signal transduction by protein phosphorylation	2/185	31/3622	0.475417	1	0.974658	evm.model.LG03.877/evm.model.LG06.3441	2
Br_up	GO:0042273	BP	ribosomal large subunit biogenesis	2/185	31/3622	0.475417	1	0.974658	evm.model.LG02.1202/evm.model.LG09.185	2
Br_up	GO:1901564	BP	organonitrogen compound metabolic process	13/185	248/3622	0.504352	1	0.974658	evm.model.LG02.1134/evm.model.LG02.384/evm.model.LG02.754/evm.model.LG03.402/evm.model.LG03.407/evm.model.LG03.573/evm.model.LG03.877/evm.model.LG03.886/evm.model.LG04.2095/evm.model.LG04.2157/evm.model.LG05.2115/evm.model.LG06.3441/evm.model.LG08.2431	13
Br_up	GO:0032501	BP	multicellular organismal process	4/185	72/3622	0.506225	1	0.974658	evm.model.LG03.304/evm.model.LG06.1283/evm.model.LG06.2688/evm.model.LG06.939	4
Br_up	GO:0007005	BP	mitochondrion organization	1/185	14/3622	0.520657	1	0.974658	evm.model.LG04.2522	1
Br_up	GO:0009058	BP	biosynthetic process	10/185	193/3622	0.529903	1	0.974658	evm.model.LG04.2529/evm.model.LG05.101/evm.model.LG05.2358/evm.model.LG05.556/evm.model.LG05.726/evm.model.LG06.1174/evm.model.LG06.1775/evm.model.LG10.2733/evm.model.LG10.3076/evm.model.LG10.718	10
Br_up	GO:1901576	BP	organic substance biosynthetic process	10/185	193/3622	0.529903	1	0.974658	evm.model.LG04.2529/evm.model.LG05.101/evm.model.LG05.2358/evm.model.LG05.556/evm.model.LG05.726/evm.model.LG06.1174/evm.model.LG06.1775/evm.model.LG10.2733/evm.model.LG10.3076/evm.model.LG10.718	10
Br_up	GO:0006281	BP	DNA repair	2/185	35/3622	0.540771	1	0.974658	evm.model.LG01.560/evm.model.LG03.954	2
Br_up	GO:0006974	BP	cellular response to DNA damage stimulus	2/185	35/3622	0.540771	1	0.974658	evm.model.LG01.560/evm.model.LG03.954	2
Br_up	GO:0033554	BP	cellular response to stress	2/185	35/3622	0.540771	1	0.974658	evm.model.LG01.560/evm.model.LG03.954	2
Br_up	GO:0006520	BP	cellular amino acid metabolic process	3/185	58/3622	0.575791	1	0.974658	evm.model.LG02.384/evm.model.LG03.402/evm.model.LG03.407	3
Br_up	GO:0006952	BP	defense response	2/185	38/3622	0.585984	1	0.974658	evm.model.Contig195.5/evm.model.LG09.1571	2
Br_up	GO:0098542	BP	defense response to other organism	2/185	38/3622	0.585984	1	0.974658	evm.model.Contig195.5/evm.model.LG09.1571	2
Br_up	GO:0000079	BP	regulation of cyclin-dependent protein serine/threonine kinase activity	1/185	17/3622	0.590694	1	0.974658	evm.model.LG03.886	1
Br_up	GO:1904029	BP	regulation of cyclin-dependent protein kinase activity	1/185	17/3622	0.590694	1	0.974658	evm.model.LG03.886	1
Br_up	GO:0051716	BP	cellular response to stimulus	6/185	124/3622	0.61505	1	0.974658	evm.model.LG01.560/evm.model.LG03.877/evm.model.LG03.954/evm.model.LG06.3441/evm.model.LG08.3202/evm.model.LG10.2829	6
Br_up	GO:0006468	BP	protein phosphorylation	3/185	62/3622	0.621672	1	0.974658	evm.model.LG03.877/evm.model.LG03.886/evm.model.LG06.3441	3
Br_up	GO:0006914	BP	autophagy	1/185	19/3622	0.631631	1	0.974658	evm.model.LG04.2522	1
Br_up	GO:0061919	BP	process utilizing autophagic mechanism	1/185	19/3622	0.631631	1	0.974658	evm.model.LG04.2522	1
Br_up	GO:0006793	BP	phosphorus metabolic process	3/185	63/3622	0.632605	1	0.974658	evm.model.LG03.877/evm.model.LG03.886/evm.model.LG06.3441	3
Br_up	GO:0006796	BP	phosphate-containing compound metabolic process	3/185	63/3622	0.632605	1	0.974658	evm.model.LG03.877/evm.model.LG03.886/evm.model.LG06.3441	3
Br_up	GO:0009607	BP	response to biotic stimulus	3/185	63/3622	0.632605	1	0.974658	evm.model.Contig195.5/evm.model.LG05.75/evm.model.LG09.1571	3
Br_up	GO:0016310	BP	phosphorylation	3/185	63/3622	0.632605	1	0.974658	evm.model.LG03.877/evm.model.LG03.886/evm.model.LG06.3441	3
Br_up	GO:0000226	BP	microtubule cytoskeleton organization	3/185	65/3622	0.653812	1	0.974658	evm.model.LG01.1087/evm.model.LG02.1031/evm.model.LG06.3242	3
Br_up	GO:0007017	BP	microtubule-based process	3/185	65/3622	0.653812	1	0.974658	evm.model.LG01.1087/evm.model.LG02.1031/evm.model.LG06.3242	3
Br_up	GO:0000041	BP	transition metal ion transport	2/185	44/3622	0.666359	1	0.974658	evm.model.Contig46.4/evm.model.LG01.584	2
Br_up	GO:0006812	BP	cation transport	2/185	44/3622	0.666359	1	0.974658	evm.model.Contig46.4/evm.model.LG01.584	2
Br_up	GO:0030001	BP	metal ion transport	2/185	44/3622	0.666359	1	0.974658	evm.model.Contig46.4/evm.model.LG01.584	2
Br_up	GO:0007165	BP	signal transduction	4/185	89/3622	0.675273	1	0.974658	evm.model.LG03.877/evm.model.LG06.3441/evm.model.LG08.3202/evm.model.LG10.2829	4
Br_up	GO:0023052	BP	signaling	4/185	89/3622	0.675273	1	0.974658	evm.model.LG03.877/evm.model.LG06.3441/evm.model.LG08.3202/evm.model.LG10.2829	4
Br_up	GO:0035556	BP	intracellular signal transduction	4/185	89/3622	0.675273	1	0.974658	evm.model.LG03.877/evm.model.LG06.3441/evm.model.LG08.3202/evm.model.LG10.2829	4
Br_up	GO:0007154	BP	cell communication	4/185	90/3622	0.68387	1	0.974658	evm.model.LG03.877/evm.model.LG06.3441/evm.model.LG08.3202/evm.model.LG10.2829	4
Br_up	GO:0007010	BP	cytoskeleton organization	3/185	68/3622	0.683967	1	0.974658	evm.model.LG01.1087/evm.model.LG02.1031/evm.model.LG06.3242	3
Br_up	GO:0043549	BP	regulation of kinase activity	1/185	22/3622	0.685524	1	0.974658	evm.model.LG03.886	1
Br_up	GO:0045859	BP	regulation of protein kinase activity	1/185	22/3622	0.685524	1	0.974658	evm.model.LG03.886	1
Br_up	GO:0050790	BP	regulation of catalytic activity	1/185	22/3622	0.685524	1	0.974658	evm.model.LG03.886	1
Br_up	GO:0051338	BP	regulation of transferase activity	1/185	22/3622	0.685524	1	0.974658	evm.model.LG03.886	1
Br_up	GO:0065009	BP	regulation of molecular function	1/185	22/3622	0.685524	1	0.974658	evm.model.LG03.886	1
Br_up	GO:0071900	BP	regulation of protein serine/threonine kinase activity	1/185	22/3622	0.685524	1	0.974658	evm.model.LG03.886	1
Br_up	GO:0051726	BP	regulation of cell cycle	2/185	46/3622	0.690218	1	0.974658	evm.model.LG03.886/evm.model.LG06.1511	2
Br_up	GO:0006259	BP	DNA metabolic process	2/185	47/3622	0.701615	1	0.974658	evm.model.LG01.560/evm.model.LG03.954	2
Br_up	GO:0002376	BP	immune system process	7/185	159/3622	0.713411	1	0.974658	evm.model.LG01.1355/evm.model.LG02.811/evm.model.LG03.67/evm.model.LG05.663/evm.model.LG08.108/evm.model.LG08.2434/evm.model.LG08.3416	7
Br_up	GO:0000027	BP	ribosomal large subunit assembly	1/185	24/3622	0.717019	1	0.974658	evm.model.LG09.185	1
Br_up	GO:0065007	BP	biological regulation	16/185	349/3622	0.717134	1	0.974658	evm.model.LG03.682/evm.model.LG03.877/evm.model.LG03.886/evm.model.LG05.663/evm.model.LG05.75/evm.model.LG06.1104/evm.model.LG06.1511/evm.model.LG06.3441/evm.model.LG08.3089/evm.model.LG08.3202/evm.model.LG08.3416/evm.model.LG09.2581/evm.model.LG09.2678/evm.model.LG09.2964/evm.model.LG10.2829/evm.model.LG10.736	16
Br_up	GO:0002682	BP	regulation of immune system process	2/185	50/3622	0.733739	1	0.974658	evm.model.LG05.663/evm.model.LG08.3416	2
Br_up	GO:0009605	BP	response to external stimulus	2/185	52/3622	0.753492	1	0.974658	evm.model.Contig195.5/evm.model.LG09.1571	2
Br_up	GO:0043207	BP	response to external biotic stimulus	2/185	52/3622	0.753492	1	0.974658	evm.model.Contig195.5/evm.model.LG09.1571	2
Br_up	GO:0044419	BP	interspecies interaction between organisms	2/185	52/3622	0.753492	1	0.974658	evm.model.Contig195.5/evm.model.LG09.1571	2
Br_up	GO:0051707	BP	response to other organism	2/185	52/3622	0.753492	1	0.974658	evm.model.Contig195.5/evm.model.LG09.1571	2
Br_up	GO:0002831	BP	regulation of response to biotic stimulus	1/185	28/3622	0.770904	1	0.974658	evm.model.LG05.75	1
Br_up	GO:0000075	BP	cell cycle checkpoint	1/185	29/3622	0.782696	1	0.974658	evm.model.LG06.1511	1
Br_up	GO:0045786	BP	negative regulation of cell cycle	1/185	29/3622	0.782696	1	0.974658	evm.model.LG06.1511	1
Br_up	GO:0000160	BP	phosphorelay signal transduction system	2/185	58/3622	0.805362	1	0.974658	evm.model.LG08.3202/evm.model.LG10.2829	2
Br_up	GO:0016043	BP	cellular component organization	10/185	246/3622	0.819787	1	0.974658	evm.model.LG01.1087/evm.model.LG01.1515/evm.model.LG02.1031/evm.model.LG03.1384/evm.model.LG04.2522/evm.model.LG06.3242/evm.model.LG09.185/evm.model.LG09.2581/evm.model.LG09.2964/evm.model.LG10.736	10
Br_up	GO:0048583	BP	regulation of response to stimulus	1/185	34/3622	0.833193	1	0.974658	evm.model.LG05.75	1
Br_up	GO:0050794	BP	regulation of cellular process	9/185	229/3622	0.839615	1	0.974658	evm.model.LG03.877/evm.model.LG03.886/evm.model.LG06.1511/evm.model.LG06.3441/evm.model.LG08.3202/evm.model.LG09.2581/evm.model.LG09.2964/evm.model.LG10.2829/evm.model.LG10.736	9
Br_up	GO:0044260	BP	cellular macromolecule metabolic process	12/185	298/3622	0.847429	1	0.974658	evm.model.LG01.560/evm.model.LG02.1134/evm.model.LG02.754/evm.model.LG03.573/evm.model.LG03.877/evm.model.LG03.886/evm.model.LG03.954/evm.model.LG04.2095/evm.model.LG04.2157/evm.model.LG05.2115/evm.model.LG06.3441/evm.model.LG08.2431	12
Br_up	GO:0001932	BP	regulation of protein phosphorylation	1/185	36/3622	0.849954	1	0.974658	evm.model.LG03.886	1
Br_up	GO:0019220	BP	regulation of phosphate metabolic process	1/185	37/3622	0.857694	1	0.974658	evm.model.LG03.886	1
Br_up	GO:0031399	BP	regulation of protein modification process	1/185	37/3622	0.857694	1	0.974658	evm.model.LG03.886	1
Br_up	GO:0042325	BP	regulation of phosphorylation	1/185	37/3622	0.857694	1	0.974658	evm.model.LG03.886	1
Br_up	GO:0051174	BP	regulation of phosphorus metabolic process	1/185	37/3622	0.857694	1	0.974658	evm.model.LG03.886	1
Br_up	GO:0032268	BP	regulation of cellular protein metabolic process	1/185	39/3622	0.872004	1	0.974658	evm.model.LG03.886	1
Br_up	GO:0051246	BP	regulation of protein metabolic process	1/185	39/3622	0.872004	1	0.974658	evm.model.LG03.886	1
Br_up	GO:0006996	BP	organelle organization	7/185	195/3622	0.880705	1	0.974658	evm.model.LG01.1087/evm.model.LG01.1515/evm.model.LG02.1031/evm.model.LG03.1384/evm.model.LG04.2522/evm.model.LG06.3242/evm.model.LG09.185	7
Br_up	GO:0006364	BP	rRNA processing	1/185	42/3622	0.89083	1	0.974658	evm.model.LG02.1202	1
Br_up	GO:0016072	BP	rRNA metabolic process	1/185	42/3622	0.89083	1	0.974658	evm.model.LG02.1202	1
Br_up	GO:0042255	BP	ribosome assembly	1/185	44/3622	0.901823	1	0.974658	evm.model.LG09.185	1
Br_up	GO:0071840	BP	cellular component organization or biogenesis	11/185	296/3622	0.903148	1	0.974658	evm.model.LG01.1087/evm.model.LG01.1515/evm.model.LG02.1031/evm.model.LG02.1202/evm.model.LG03.1384/evm.model.LG04.2522/evm.model.LG06.3242/evm.model.LG09.185/evm.model.LG09.2581/evm.model.LG09.2964/evm.model.LG10.736	11
Br_up	GO:0034470	BP	ncRNA processing	1/185	45/3622	0.906899	1	0.974658	evm.model.LG02.1202	1
Br_up	GO:0034660	BP	ncRNA metabolic process	1/185	45/3622	0.906899	1	0.974658	evm.model.LG02.1202	1
Br_up	GO:0044248	BP	cellular catabolic process	1/185	45/3622	0.906899	1	0.974658	evm.model.LG04.2522	1
Br_up	GO:0050789	BP	regulation of biological process	12/185	321/3622	0.907983	1	0.974658	evm.model.LG03.877/evm.model.LG03.886/evm.model.LG05.663/evm.model.LG05.75/evm.model.LG06.1511/evm.model.LG06.3441/evm.model.LG08.3202/evm.model.LG08.3416/evm.model.LG09.2581/evm.model.LG09.2964/evm.model.LG10.2829/evm.model.LG10.736	12
Br_up	GO:0006811	BP	ion transport	2/185	77/3622	0.911524	1	0.974658	evm.model.Contig46.4/evm.model.LG01.584	2
Br_up	GO:0048523	BP	negative regulation of cellular process	1/185	53/3622	0.939149	1	0.974658	evm.model.LG06.1511	1
Br_up	GO:0006810	BP	transport	3/185	119/3622	0.948555	1	0.974658	evm.model.Contig46.4/evm.model.LG01.584/evm.model.LG03.239	3
Br_up	GO:0051179	BP	localization	3/185	119/3622	0.948555	1	0.974658	evm.model.Contig46.4/evm.model.LG01.584/evm.model.LG03.239	3
Br_up	GO:0051234	BP	establishment of localization	3/185	119/3622	0.948555	1	0.974658	evm.model.Contig46.4/evm.model.LG01.584/evm.model.LG03.239	3
Br_up	GO:0042254	BP	ribosome biogenesis	2/185	94/3622	0.957984	1	0.974658	evm.model.LG02.1202/evm.model.LG09.185	2
Br_up	GO:0070925	BP	organelle assembly	1/185	62/3622	0.962331	1	0.974658	evm.model.LG09.185	1
Br_up	GO:0022618	BP	ribonucleoprotein complex assembly	1/185	70/3622	0.975431	1	0.974658	evm.model.LG09.185	1
Br_up	GO:0034622	BP	cellular protein-containing complex assembly	1/185	70/3622	0.975431	1	0.974658	evm.model.LG09.185	1
Br_up	GO:0065003	BP	protein-containing complex assembly	1/185	70/3622	0.975431	1	0.974658	evm.model.LG09.185	1
Br_up	GO:0071826	BP	ribonucleoprotein complex subunit organization	1/185	70/3622	0.975431	1	0.974658	evm.model.LG09.185	1
Br_up	GO:0043933	BP	protein-containing complex subunit organization	1/185	71/3622	0.976711	1	0.974658	evm.model.LG09.185	1
Br_up	GO:0007049	BP	cell cycle	2/185	108/3622	0.977716	1	0.974658	evm.model.LG03.886/evm.model.LG06.1511	2
Br_up	GO:0048519	BP	negative regulation of biological process	1/185	78/3622	0.983991	1	0.974658	evm.model.LG06.1511	1
Br_up	GO:0022613	BP	ribonucleoprotein complex biogenesis	2/185	120/3622	0.987219	1	0.974658	evm.model.LG02.1202/evm.model.LG09.185	2
Br_up	GO:0009056	BP	catabolic process	1/185	87/3622	0.990125	1	0.974658	evm.model.LG04.2522	1
Br_up	GO:0051171	BP	regulation of nitrogen compound metabolic process	1/185	90/3622	0.991596	1	0.974658	evm.model.LG03.886	1
Br_up	GO:0022607	BP	cellular component assembly	1/185	91/3622	0.992036	1	0.974658	evm.model.LG09.185	1
Br_up	GO:0080090	BP	regulation of primary metabolic process	1/185	91/3622	0.992036	1	0.974658	evm.model.LG03.886	1
Br_up	GO:0031323	BP	regulation of cellular metabolic process	1/185	95/3622	0.993579	1	0.974658	evm.model.LG03.886	1
Br_up	GO:0044085	BP	cellular component biogenesis	2/185	141/3622	0.995278	1	0.974658	evm.model.LG02.1202/evm.model.LG09.185	2
Br_up	GO:0060255	BP	regulation of macromolecule metabolic process	1/185	120/3622	0.998338	1	0.974658	evm.model.LG03.886	1
Br_up	GO:0019222	BP	regulation of metabolic process	1/185	123/3622	0.998588	1	0.974658	evm.model.LG03.886	1
Br_up	GO:0006396	BP	RNA processing	1/185	126/3622	0.9988	1	0.974658	evm.model.LG02.1202	1
Br_up	GO:0090304	BP	nucleic acid metabolic process	3/185	281/3622	0.999967	1	0.974658	evm.model.LG01.560/evm.model.LG02.1202/evm.model.LG03.954	3
Br_up	GO:0006139	BP	nucleobase-containing compound metabolic process	3/185	295/3622	0.999984	1	0.974658	evm.model.LG01.560/evm.model.LG02.1202/evm.model.LG03.954	3
Br_up	GO:0010467	BP	gene expression	1/185	220/3622	0.999993	1	0.974658	evm.model.LG02.1202	1
Br_up	GO:0006725	BP	cellular aromatic compound metabolic process	3/185	320/3622	0.999995	1	0.974658	evm.model.LG01.560/evm.model.LG02.1202/evm.model.LG03.954	3
Br_up	GO:0046483	BP	heterocycle metabolic process	3/185	324/3622	0.999996	1	0.974658	evm.model.LG01.560/evm.model.LG02.1202/evm.model.LG03.954	3
Br_up	GO:1901360	BP	organic cyclic compound metabolic process	3/185	324/3622	0.999996	1	0.974658	evm.model.LG01.560/evm.model.LG02.1202/evm.model.LG03.954	3
Br_up	GO:0016070	BP	RNA metabolic process	1/185	234/3622	0.999997	1	0.974658	evm.model.LG02.1202	1
Br_up	GO:0034641	BP	cellular nitrogen compound metabolic process	3/185	363/3622	1	1	0.974658	evm.model.LG01.560/evm.model.LG02.1202/evm.model.LG03.954	3
Br_up	GO:0000229	CC	cytoplasmic chromosome	3/140	12/2328	0.0313638	0.701194	0.701194	evm.model.LG02.1091/evm.model.LG04.146/evm.model.LG08.1837	3
Br_up	GO:1990904	CC	ribonucleoprotein complex	3/140	15/2328	0.0568692	0.701194	0.701194	evm.model.LG02.1129/evm.model.LG03.611/evm.model.LG08.3457	3
Br_up	GO:0000313	CC	organellar ribosome	3/140	17/2328	0.0779104	0.701194	0.701194	evm.model.LG02.1129/evm.model.LG03.611/evm.model.LG08.3457	3
Br_up	GO:0005840	CC	ribosome	3/140	17/2328	0.0779104	0.701194	0.701194	evm.model.LG02.1129/evm.model.LG03.611/evm.model.LG08.3457	3
Br_up	GO:0000323	CC	lytic vacuole	3/140	40/2328	0.435792	0.999926	0.999926	evm.model.LG04.2437/evm.model.LG06.1260/evm.model.LG07.2132	3
Br_up	GO:0098796	CC	membrane protein complex	1/140	23/2328	0.761527	0.999926	0.999926	evm.model.LG10.2946	1
Br_up	GO:0043228	CC	non-membrane-bounded organelle	7/140	146/2328	0.789567	0.999926	0.999926	evm.model.LG02.1091/evm.model.LG02.1129/evm.model.LG03.611/evm.model.LG04.146/evm.model.LG08.1837/evm.model.LG08.3457/evm.model.LG10.2550	7
Br_up	GO:0043232	CC	intracellular non-membrane-bounded organelle	7/140	146/2328	0.789567	0.999926	0.999926	evm.model.LG02.1091/evm.model.LG02.1129/evm.model.LG03.611/evm.model.LG04.146/evm.model.LG08.1837/evm.model.LG08.3457/evm.model.LG10.2550	7
Br_up	GO:0005737	CC	cytoplasm	17/140	337/2328	0.823905	0.999926	0.999926	evm.model.LG01.634/evm.model.LG02.1091/evm.model.LG02.1129/evm.model.LG02.1137/evm.model.LG02.132/evm.model.LG03.152/evm.model.LG03.611/evm.model.LG04.146/evm.model.LG04.2437/evm.model.LG04.922/evm.model.LG05.651/evm.model.LG06.1260/evm.model.LG07.2132/evm.model.LG08.1837/evm.model.LG08.2199/evm.model.LG08.3457/evm.model.LG09.2050	17
Br_up	GO:0005694	CC	chromosome	4/140	109/2328	0.904548	0.999926	0.999926	evm.model.LG02.1091/evm.model.LG04.146/evm.model.LG08.1837/evm.model.LG10.2550	4
Br_up	GO:0000502	CC	proteasome complex	1/140	40/2328	0.918125	0.999926	0.999926	evm.model.LG09.396	1
Br_up	GO:1905368	CC	peptidase complex	1/140	40/2328	0.918125	0.999926	0.999926	evm.model.LG09.396	1
Br_up	GO:1905369	CC	endopeptidase complex	1/140	40/2328	0.918125	0.999926	0.999926	evm.model.LG09.396	1
Br_up	GO:0005773	CC	vacuole	7/140	182/2328	0.93332	0.999926	0.999926	evm.model.LG02.1137/evm.model.LG04.2437/evm.model.LG05.651/evm.model.LG06.1260/evm.model.LG07.2132/evm.model.LG08.2199/evm.model.LG09.2050	7
Br_up	GO:0000325	CC	plant-type vacuole	4/140	125/2328	0.951184	0.999926	0.999926	evm.model.LG02.1137/evm.model.LG05.651/evm.model.LG08.2199/evm.model.LG09.2050	4
Br_up	GO:0000428	CC	DNA-directed RNA polymerase complex	1/140	53/2328	0.96405	0.999926	0.999926	evm.model.LG02.132	1
Br_up	GO:0030880	CC	RNA polymerase complex	1/140	53/2328	0.96405	0.999926	0.999926	evm.model.LG02.132	1
Br_up	GO:0061695	CC	transferase complex, transferring phosphorus-containing groups	1/140	55/2328	0.968339	0.999926	0.999926	evm.model.LG02.132	1
Br_up	GO:0012505	CC	endomembrane system	3/140	116/2328	0.97577	0.999926	0.999926	evm.model.LG01.634/evm.model.LG03.152/evm.model.LG10.2946	3
Br_up	GO:0031090	CC	organelle membrane	3/140	117/2328	0.97694	0.999926	0.999926	evm.model.LG01.634/evm.model.LG03.152/evm.model.LG10.2946	3
Br_up	GO:0000228	CC	nuclear chromosome	1/140	60/2328	0.976967	0.999926	0.999926	evm.model.LG10.2550	1
Br_up	GO:0016020	CC	membrane	3/140	119/2328	0.979121	0.999926	0.999926	evm.model.LG01.634/evm.model.LG03.152/evm.model.LG10.2946	3
Br_up	GO:0000139	CC	Golgi membrane	2/140	95/2328	0.982108	0.999926	0.999926	evm.model.LG01.634/evm.model.LG03.152	2
Br_up	GO:0005794	CC	Golgi apparatus	2/140	102/2328	0.987877	0.999926	0.999926	evm.model.LG01.634/evm.model.LG03.152	2
Br_up	GO:0098588	CC	bounding membrane of organelle	2/140	111/2328	0.992704	0.999926	0.999926	evm.model.LG01.634/evm.model.LG03.152	2
Br_up	GO:0032991	CC	protein-containing complex	9/140	311/2328	0.997727	0.999926	0.999926	evm.model.LG02.1129/evm.model.LG02.132/evm.model.LG03.1615/evm.model.LG03.611/evm.model.LG04.922/evm.model.LG05.197/evm.model.LG08.3457/evm.model.LG09.396/evm.model.LG10.2946	9
Br_up	GO:0043227	CC	membrane-bounded organelle	15/140	441/2328	0.997729	0.999926	0.999926	evm.model.LG01.634/evm.model.LG02.1129/evm.model.LG02.1137/evm.model.LG02.132/evm.model.LG03.152/evm.model.LG03.611/evm.model.LG04.2437/evm.model.LG05.651/evm.model.LG06.1260/evm.model.LG07.2132/evm.model.LG08.2199/evm.model.LG08.3457/evm.model.LG09.2050/evm.model.LG10.2550/evm.model.LG10.2946	15
Br_up	GO:0043231	CC	intracellular membrane-bounded organelle	14/140	427/2328	0.998276	0.999926	0.999926	evm.model.LG01.634/evm.model.LG02.1129/evm.model.LG02.1137/evm.model.LG02.132/evm.model.LG03.152/evm.model.LG03.611/evm.model.LG04.2437/evm.model.LG05.651/evm.model.LG06.1260/evm.model.LG07.2132/evm.model.LG08.2199/evm.model.LG08.3457/evm.model.LG09.2050/evm.model.LG10.2550	14
Br_up	GO:0031974	CC	membrane-enclosed lumen	1/140	103/2328	0.998551	0.999926	0.999926	evm.model.LG10.2550	1
Br_up	GO:0031981	CC	nuclear lumen	1/140	103/2328	0.998551	0.999926	0.999926	evm.model.LG10.2550	1
Br_up	GO:0043233	CC	organelle lumen	1/140	103/2328	0.998551	0.999926	0.999926	evm.model.LG10.2550	1
Br_up	GO:0070013	CC	intracellular organelle lumen	1/140	103/2328	0.998551	0.999926	0.999926	evm.model.LG10.2550	1
Br_up	GO:0000151	CC	ubiquitin ligase complex	1/140	105/2328	0.998728	0.999926	0.999926	evm.model.LG05.197	1
Br_up	GO:1990234	CC	transferase complex	3/140	182/2328	0.999277	0.999926	0.999926	evm.model.LG02.132/evm.model.LG05.197/evm.model.LG10.2946	3
Br_up	GO:0005634	CC	nucleus	1/140	133/2328	0.999797	0.999926	0.999926	evm.model.LG10.2550	1
Br_up	GO:1902494	CC	catalytic complex	4/140	252/2328	0.999926	0.999926	0.999926	evm.model.LG02.132/evm.model.LG05.197/evm.model.LG09.396/evm.model.LG10.2946	4
Br_up	GO:0000016	MF	lactase activity	3/289	18/5008	0.0816258	0.804211	0.804211	evm.model.LG04.275/evm.model.LG04.662/evm.model.LG05.1365	3
Br_up	GO:0004553	MF	hydrolase activity, hydrolyzing O-glycosyl compounds	3/289	18/5008	0.0816258	0.804211	0.804211	evm.model.LG04.275/evm.model.LG04.662/evm.model.LG05.1365	3
Br_up	GO:0016491	MF	oxidoreductase activity	3/289	20/5008	0.104914	0.804211	0.804211	evm.model.LG01.273/evm.model.LG09.2190/evm.model.LG09.3364	3
Br_up	GO:0016798	MF	hydrolase activity, acting on glycosyl bonds	3/289	26/5008	0.187003	0.804211	0.804211	evm.model.LG04.275/evm.model.LG04.662/evm.model.LG05.1365	3
Br_up	GO:0003824	MF	catalytic activity	9/289	112/5008	0.196439	0.804211	0.804211	evm.model.LG01.273/evm.model.LG02.1016/evm.model.LG02.597/evm.model.LG04.1514/evm.model.LG04.275/evm.model.LG04.662/evm.model.LG05.1365/evm.model.LG09.2190/evm.model.LG09.3364	9
Br_up	GO:0016787	MF	hydrolase activity	5/289	57/5008	0.230691	0.804211	0.804211	evm.model.LG02.1016/evm.model.LG02.597/evm.model.LG04.275/evm.model.LG04.662/evm.model.LG05.1365	5
Br_up	GO:0004518	MF	nuclease activity	2/289	17/5008	0.256892	0.804211	0.804211	evm.model.LG02.1016/evm.model.LG02.597	2
Br_up	GO:0016788	MF	hydrolase activity, acting on ester bonds	2/289	19/5008	0.300664	0.804211	0.804211	evm.model.LG02.1016/evm.model.LG02.597	2
Br_up	GO:0098772	MF	molecular function regulator	5/289	78/5008	0.471621	0.804211	0.804211	evm.model.LG02.580/evm.model.LG04.1119/evm.model.LG05.1344/evm.model.LG05.283/evm.model.LG10.313	5
Br_up	GO:0000976	MF	transcription regulatory region sequence-specific DNA binding	4/289	61/5008	0.471658	0.804211	0.804211	evm.model.LG03.1419/evm.model.LG08.2957/evm.model.LG08.3123/evm.model.LG09.3081	4
Br_up	GO:0001671	MF	ATPase activator activity	1/289	11/5008	0.480304	0.804211	0.804211	evm.model.LG10.313	1
Br_up	GO:0008047	MF	enzyme activator activity	1/289	11/5008	0.480304	0.804211	0.804211	evm.model.LG10.313	1
Br_up	GO:0030234	MF	enzyme regulator activity	1/289	11/5008	0.480304	0.804211	0.804211	evm.model.LG10.313	1
Br_up	GO:0060589	MF	nucleoside-triphosphatase regulator activity	1/289	11/5008	0.480304	0.804211	0.804211	evm.model.LG10.313	1
Br_up	GO:0060590	MF	ATPase regulator activity	1/289	11/5008	0.480304	0.804211	0.804211	evm.model.LG10.313	1
Br_up	GO:0003690	MF	double-stranded DNA binding	4/289	64/5008	0.509635	0.804211	0.804211	evm.model.LG03.1419/evm.model.LG08.2957/evm.model.LG08.3123/evm.model.LG09.3081	4
Br_up	GO:0043565	MF	sequence-specific DNA binding	4/289	64/5008	0.509635	0.804211	0.804211	evm.model.LG03.1419/evm.model.LG08.2957/evm.model.LG08.3123/evm.model.LG09.3081	4
Br_up	GO:1990837	MF	sequence-specific double-stranded DNA binding	4/289	64/5008	0.509635	0.804211	0.804211	evm.model.LG03.1419/evm.model.LG08.2957/evm.model.LG08.3123/evm.model.LG09.3081	4
Br_up	GO:0140097	MF	catalytic activity, acting on DNA	1/289	12/5008	0.51036	0.804211	0.804211	evm.model.LG02.597	1
Br_up	GO:0001067	MF	regulatory region nucleic acid binding	8/289	137/5008	0.539363	0.804211	0.804211	evm.model.LG03.1419/evm.model.LG04.2293/evm.model.LG06.3812/evm.model.LG08.2957/evm.model.LG08.3123/evm.model.LG09.3081/evm.model.LG09.3272/evm.model.LG10.3155	8
Br_up	GO:0000981	MF	DNA-binding transcription factor activity, RNA polymerase II-specific	4/289	67/5008	0.546342	0.804211	0.804211	evm.model.LG02.580/evm.model.LG04.1119/evm.model.LG05.1344/evm.model.LG05.283	4
Br_up	GO:0003677	MF	DNA binding	4/289	67/5008	0.546342	0.804211	0.804211	evm.model.LG03.1419/evm.model.LG08.2957/evm.model.LG08.3123/evm.model.LG09.3081	4
Br_up	GO:0003700	MF	DNA-binding transcription factor activity	4/289	67/5008	0.546342	0.804211	0.804211	evm.model.LG02.580/evm.model.LG04.1119/evm.model.LG05.1344/evm.model.LG05.283	4
Br_up	GO:0140110	MF	transcription regulator activity	4/289	67/5008	0.546342	0.804211	0.804211	evm.model.LG02.580/evm.model.LG04.1119/evm.model.LG05.1344/evm.model.LG05.283	4
Br_up	GO:0000175	MF	3'-5'-exoribonuclease activity	1/289	15/5008	0.590526	0.804211	0.804211	evm.model.LG02.1016	1
Br_up	GO:0004527	MF	exonuclease activity	1/289	15/5008	0.590526	0.804211	0.804211	evm.model.LG02.1016	1
Br_up	GO:0004532	MF	exoribonuclease activity	1/289	15/5008	0.590526	0.804211	0.804211	evm.model.LG02.1016	1
Br_up	GO:0008408	MF	3'-5' exonuclease activity	1/289	15/5008	0.590526	0.804211	0.804211	evm.model.LG02.1016	1
Br_up	GO:0016796	MF	exonuclease activity, active with either ribo- or deoxyribonucleic acids and producing 5'-phosphomonoesters	1/289	15/5008	0.590526	0.804211	0.804211	evm.model.LG02.1016	1
Br_up	GO:0016896	MF	exoribonuclease activity, producing 5'-phosphomonoesters	1/289	15/5008	0.590526	0.804211	0.804211	evm.model.LG02.1016	1
Br_up	GO:0004540	MF	ribonuclease activity	1/289	16/5008	0.614227	0.804211	0.804211	evm.model.LG02.1016	1
Br_up	GO:0000030	MF	mannosyltransferase activity	1/289	18/5008	0.657605	0.804211	0.804211	evm.model.LG04.1514	1
Br_up	GO:0016757	MF	transferase activity, transferring glycosyl groups	1/289	18/5008	0.657605	0.804211	0.804211	evm.model.LG04.1514	1
Br_up	GO:0016758	MF	transferase activity, transferring hexosyl groups	1/289	18/5008	0.657605	0.804211	0.804211	evm.model.LG04.1514	1
Br_up	GO:0140098	MF	catalytic activity, acting on RNA	1/289	18/5008	0.657605	0.804211	0.804211	evm.model.LG02.1016	1
Br_up	GO:0003676	MF	nucleic acid binding	8/289	154/5008	0.672977	0.804211	0.804211	evm.model.LG03.1419/evm.model.LG04.2293/evm.model.LG06.3812/evm.model.LG08.2957/evm.model.LG08.3123/evm.model.LG09.3081/evm.model.LG09.3272/evm.model.LG10.3155	8
Br_up	GO:0000156	MF	phosphorelay response regulator activity	1/289	22/5008	0.730317	0.804211	0.804211	evm.model.LG04.2191	1
Br_up	GO:0000287	MF	magnesium ion binding	2/289	44/5008	0.731101	0.804211	0.804211	evm.model.LG03.168/evm.model.LG07.2397	2
Br_up	GO:0043169	MF	cation binding	2/289	44/5008	0.731101	0.804211	0.804211	evm.model.LG03.168/evm.model.LG07.2397	2
Br_up	GO:0046872	MF	metal ion binding	2/289	44/5008	0.731101	0.804211	0.804211	evm.model.LG03.168/evm.model.LG07.2397	2
Br_up	GO:0060089	MF	molecular transducer activity	1/289	25/5008	0.774554	0.821415	0.821415	evm.model.LG04.2191	1
Br_up	GO:0043167	MF	ion binding	2/289	49/5008	0.784078	0.821415	0.821415	evm.model.LG03.168/evm.model.LG07.2397	2
Br_up	GO:0016740	MF	transferase activity	1/289	31/5008	0.842502	0.862095	0.862095	evm.model.LG04.1514	1
Br_up	GO:0005515	MF	protein binding	1/289	36/5008	0.883233	0.883233	0.883233	evm.model.LG07.2343	1
Ri_up	ONTOLOGY	ID	Description	GeneRatio	BgRatio	pvalue	p.adjust	qvalue	geneID	Count
Ri_up	GO:0002252	BP	immune effector process	2/62	17/3622	0.0332442	0.959672	0.959672	evm.model.LG05.1353/evm.model.LG06.1786	2
Ri_up	GO:0003002	BP	regionalization	2/62	30/3622	0.0923785	0.959672	0.959672	evm.model.LG03.1004/evm.model.LG08.2610	2
Ri_up	GO:0007389	BP	pattern specification process	2/62	31/3622	0.0976964	0.959672	0.959672	evm.model.LG03.1004/evm.model.LG08.2610	2
Ri_up	GO:0032501	BP	multicellular organismal process	3/62	72/3622	0.124388	0.959672	0.959672	evm.model.LG03.1004/evm.model.LG08.2610/evm.model.LG10.403	3
Ri_up	GO:0010033	BP	response to organic substance	1/62	10/3622	0.158757	0.959672	0.959672	evm.model.LG09.2456	1
Ri_up	GO:0048869	BP	cellular developmental process	1/62	11/3622	0.173197	0.959672	0.959672	evm.model.LG04.74	1
Ri_up	GO:0001666	BP	response to hypoxia	2/62	46/3622	0.185481	0.959672	0.959672	evm.model.LG03.1168/evm.model.LG04.1511	2
Ri_up	GO:0009628	BP	response to abiotic stimulus	2/62	46/3622	0.185481	0.959672	0.959672	evm.model.LG03.1168/evm.model.LG04.1511	2
Ri_up	GO:0036293	BP	response to decreased oxygen levels	2/62	46/3622	0.185481	0.959672	0.959672	evm.model.LG03.1168/evm.model.LG04.1511	2
Ri_up	GO:0070482	BP	response to oxygen levels	2/62	46/3622	0.185481	0.959672	0.959672	evm.model.LG03.1168/evm.model.LG04.1511	2
Ri_up	GO:0000462	BP	maturation of SSU-rRNA from tricistronic rRNA transcript (SSU-rRNA, 5.8S rRNA, LSU-rRNA)	1/62	13/3622	0.201349	0.959672	0.959672	evm.model.LG04.1605	1
Ri_up	GO:0030490	BP	maturation of SSU-rRNA	1/62	13/3622	0.201349	0.959672	0.959672	evm.model.LG04.1605	1
Ri_up	GO:0001505	BP	regulation of neurotransmitter levels	1/62	14/3622	0.215069	0.959672	0.959672	evm.model.LG10.413	1
Ri_up	GO:0007005	BP	mitochondrion organization	1/62	14/3622	0.215069	0.959672	0.959672	evm.model.LG04.182	1
Ri_up	GO:0007275	BP	multicellular organism development	2/62	59/3622	0.26789	0.959672	0.959672	evm.model.LG03.1004/evm.model.LG08.2610	2
Ri_up	GO:0002376	BP	immune system process	4/62	159/3622	0.288626	0.959672	0.959672	evm.model.LG02.707/evm.model.LG05.1353/evm.model.LG06.1786/evm.model.LG08.95	4
Ri_up	GO:0010468	BP	regulation of gene expression	2/62	70/3622	0.337986	0.959672	0.959672	evm.model.LG08.3471/evm.model.LG10.403	2
Ri_up	GO:0032502	BP	developmental process	4/62	178/3622	0.363494	0.959672	0.959672	evm.model.LG03.1004/evm.model.LG04.74/evm.model.LG08.2610/evm.model.LG10.2559	4
Ri_up	GO:0065008	BP	regulation of biological quality	1/62	28/3622	0.384469	0.959672	0.959672	evm.model.LG10.413	1
Ri_up	GO:0048285	BP	organelle fission	1/62	29/3622	0.395087	0.959672	0.959672	evm.model.LG04.182	1
Ri_up	GO:0000096	BP	sulfur amino acid metabolic process	1/62	33/3622	0.435789	0.959672	0.959672	evm.model.LG03.400	1
Ri_up	GO:0003333	BP	amino acid transmembrane transport	1/62	33/3622	0.435789	0.959672	0.959672	evm.model.LG02.970	1
Ri_up	GO:0006351	BP	transcription, DNA-templated	1/62	33/3622	0.435789	0.959672	0.959672	evm.model.LG08.3471	1
Ri_up	GO:0006355	BP	regulation of transcription, DNA-templated	1/62	33/3622	0.435789	0.959672	0.959672	evm.model.LG08.3471	1
Ri_up	GO:0006820	BP	anion transport	1/62	33/3622	0.435789	0.959672	0.959672	evm.model.LG02.970	1
Ri_up	GO:0006865	BP	amino acid transport	1/62	33/3622	0.435789	0.959672	0.959672	evm.model.LG02.970	1
Ri_up	GO:0015711	BP	organic anion transport	1/62	33/3622	0.435789	0.959672	0.959672	evm.model.LG02.970	1
Ri_up	GO:0015849	BP	organic acid transport	1/62	33/3622	0.435789	0.959672	0.959672	evm.model.LG02.970	1
Ri_up	GO:0032774	BP	RNA biosynthetic process	1/62	33/3622	0.435789	0.959672	0.959672	evm.model.LG08.3471	1
Ri_up	GO:0034220	BP	ion transmembrane transport	1/62	33/3622	0.435789	0.959672	0.959672	evm.model.LG02.970	1
Ri_up	GO:0042274	BP	ribosomal small subunit biogenesis	1/62	33/3622	0.435789	0.959672	0.959672	evm.model.LG04.1605	1
Ri_up	GO:0046942	BP	carboxylic acid transport	1/62	33/3622	0.435789	0.959672	0.959672	evm.model.LG02.970	1
Ri_up	GO:0055085	BP	transmembrane transport	1/62	33/3622	0.435789	0.959672	0.959672	evm.model.LG02.970	1
Ri_up	GO:0097659	BP	nucleic acid-templated transcription	1/62	33/3622	0.435789	0.959672	0.959672	evm.model.LG08.3471	1
Ri_up	GO:0098656	BP	anion transmembrane transport	1/62	33/3622	0.435789	0.959672	0.959672	evm.model.LG02.970	1
Ri_up	GO:1903506	BP	regulation of nucleic acid-templated transcription	1/62	33/3622	0.435789	0.959672	0.959672	evm.model.LG08.3471	1
Ri_up	GO:1903825	BP	organic acid transmembrane transport	1/62	33/3622	0.435789	0.959672	0.959672	evm.model.LG02.970	1
Ri_up	GO:1905039	BP	carboxylic acid transmembrane transport	1/62	33/3622	0.435789	0.959672	0.959672	evm.model.LG02.970	1
Ri_up	GO:2001141	BP	regulation of RNA biosynthetic process	1/62	33/3622	0.435789	0.959672	0.959672	evm.model.LG08.3471	1
Ri_up	GO:0000959	BP	mitochondrial RNA metabolic process	1/62	34/3622	0.445535	0.959672	0.959672	evm.model.LG09.2348	1
Ri_up	GO:0000209	BP	protein polyubiquitination	1/62	35/3622	0.455116	0.959672	0.959672	evm.model.LG03.1483	1
Ri_up	GO:0009889	BP	regulation of biosynthetic process	1/62	35/3622	0.455116	0.959672	0.959672	evm.model.LG08.3471	1
Ri_up	GO:0010556	BP	regulation of macromolecule biosynthetic process	1/62	35/3622	0.455116	0.959672	0.959672	evm.model.LG08.3471	1
Ri_up	GO:0016567	BP	protein ubiquitination	1/62	35/3622	0.455116	0.959672	0.959672	evm.model.LG03.1483	1
Ri_up	GO:0031326	BP	regulation of cellular biosynthetic process	1/62	35/3622	0.455116	0.959672	0.959672	evm.model.LG08.3471	1
Ri_up	GO:0032446	BP	protein modification by small protein conjugation	1/62	35/3622	0.455116	0.959672	0.959672	evm.model.LG03.1483	1
Ri_up	GO:2000112	BP	regulation of cellular macromolecule biosynthetic process	1/62	35/3622	0.455116	0.959672	0.959672	evm.model.LG08.3471	1
Ri_up	GO:0034654	BP	nucleobase-containing compound biosynthetic process	1/62	41/3622	0.509275	0.959672	0.959672	evm.model.LG08.3471	1
Ri_up	GO:0051252	BP	regulation of RNA metabolic process	1/62	41/3622	0.509275	0.959672	0.959672	evm.model.LG08.3471	1
Ri_up	GO:0070647	BP	protein modification by small protein conjugation or removal	1/62	41/3622	0.509275	0.959672	0.959672	evm.model.LG03.1483	1
Ri_up	GO:0006364	BP	rRNA processing	1/62	42/3622	0.517771	0.959672	0.959672	evm.model.LG04.1605	1
Ri_up	GO:0016072	BP	rRNA metabolic process	1/62	42/3622	0.517771	0.959672	0.959672	evm.model.LG04.1605	1
Ri_up	GO:0010467	BP	gene expression	4/62	220/3622	0.525757	0.959672	0.959672	evm.model.LG03.1575/evm.model.LG04.1605/evm.model.LG08.3471/evm.model.LG10.403	4
Ri_up	GO:0006790	BP	sulfur compound metabolic process	1/62	43/3622	0.526123	0.959672	0.959672	evm.model.LG03.400	1
Ri_up	GO:0034470	BP	ncRNA processing	1/62	45/3622	0.542401	0.959672	0.959672	evm.model.LG04.1605	1
Ri_up	GO:0034660	BP	ncRNA metabolic process	1/62	45/3622	0.542401	0.959672	0.959672	evm.model.LG04.1605	1
Ri_up	GO:0048856	BP	anatomical structure development	3/62	167/3622	0.550846	0.959672	0.959672	evm.model.LG03.1004/evm.model.LG08.2610/evm.model.LG10.2559	3
Ri_up	GO:0016070	BP	RNA metabolic process	4/62	234/3622	0.575817	0.959672	0.959672	evm.model.LG03.1575/evm.model.LG04.1605/evm.model.LG08.3471/evm.model.LG09.2348	4
Ri_up	GO:0019219	BP	regulation of nucleobase-containing compound metabolic process	1/62	50/3622	0.580728	0.959672	0.959672	evm.model.LG08.3471	1
Ri_up	GO:0009605	BP	response to external stimulus	1/62	52/3622	0.595159	0.959672	0.959672	evm.model.LG09.2456	1
Ri_up	GO:0043207	BP	response to external biotic stimulus	1/62	52/3622	0.595159	0.959672	0.959672	evm.model.LG09.2456	1
Ri_up	GO:0044419	BP	interspecies interaction between organisms	1/62	52/3622	0.595159	0.959672	0.959672	evm.model.LG09.2456	1
Ri_up	GO:0051707	BP	response to other organism	1/62	52/3622	0.595159	0.959672	0.959672	evm.model.LG09.2456	1
Ri_up	GO:0071702	BP	organic substance transport	1/62	52/3622	0.595159	0.959672	0.959672	evm.model.LG02.970	1
Ri_up	GO:0071705	BP	nitrogen compound transport	1/62	52/3622	0.595159	0.959672	0.959672	evm.model.LG02.970	1
Ri_up	GO:0060255	BP	regulation of macromolecule metabolic process	2/62	120/3622	0.615478	0.959672	0.959672	evm.model.LG08.3471/evm.model.LG10.403	2
Ri_up	GO:0019222	BP	regulation of metabolic process	2/62	123/3622	0.629094	0.959672	0.959672	evm.model.LG08.3471/evm.model.LG10.403	2
Ri_up	GO:0000160	BP	phosphorelay signal transduction system	1/62	58/3622	0.635581	0.959672	0.959672	evm.model.LG08.3341	1
Ri_up	GO:0006520	BP	cellular amino acid metabolic process	1/62	58/3622	0.635581	0.959672	0.959672	evm.model.LG03.400	1
Ri_up	GO:0006396	BP	RNA processing	2/62	126/3622	0.642343	0.959672	0.959672	evm.model.LG03.1575/evm.model.LG04.1605	2
Ri_up	GO:0009607	BP	response to biotic stimulus	1/62	63/3622	0.666211	0.959672	0.959672	evm.model.LG09.2456	1
Ri_up	GO:0018130	BP	heterocycle biosynthetic process	1/62	65/3622	0.677741	0.959672	0.959672	evm.model.LG08.3471	1
Ri_up	GO:0019438	BP	aromatic compound biosynthetic process	1/62	65/3622	0.677741	0.959672	0.959672	evm.model.LG08.3471	1
Ri_up	GO:1901362	BP	organic cyclic compound biosynthetic process	1/62	65/3622	0.677741	0.959672	0.959672	evm.model.LG08.3471	1
Ri_up	GO:0090304	BP	nucleic acid metabolic process	4/62	281/3622	0.720649	0.959672	0.959672	evm.model.LG03.1575/evm.model.LG04.1605/evm.model.LG08.3471/evm.model.LG09.2348	4
Ri_up	GO:0034645	BP	cellular macromolecule biosynthetic process	1/62	75/3622	0.729766	0.959672	0.959672	evm.model.LG08.3471	1
Ri_up	GO:0000375	BP	RNA splicing, via transesterification reactions	1/62	76/3622	0.734489	0.959672	0.959672	evm.model.LG03.1575	1
Ri_up	GO:0006811	BP	ion transport	1/62	77/3622	0.739132	0.959672	0.959672	evm.model.LG02.970	1
Ri_up	GO:0008380	BP	RNA splicing	1/62	77/3622	0.739132	0.959672	0.959672	evm.model.LG03.1575	1
Ri_up	GO:0006139	BP	nucleobase-containing compound metabolic process	4/62	295/3622	0.756209	0.959672	0.959672	evm.model.LG03.1575/evm.model.LG04.1605/evm.model.LG08.3471/evm.model.LG09.2348	4
Ri_up	GO:0019752	BP	carboxylic acid metabolic process	1/62	85/3622	0.773505	0.959672	0.959672	evm.model.LG03.400	1
Ri_up	GO:0043436	BP	oxoacid metabolic process	1/62	85/3622	0.773505	0.959672	0.959672	evm.model.LG03.400	1
Ri_up	GO:0009059	BP	macromolecule biosynthetic process	2/62	164/3622	0.779814	0.959672	0.959672	evm.model.LG06.4002/evm.model.LG08.3471	2
Ri_up	GO:0000271	BP	polysaccharide biosynthetic process	1/62	89/3622	0.78898	0.959672	0.959672	evm.model.LG06.4002	1
Ri_up	GO:0007165	BP	signal transduction	1/62	89/3622	0.78898	0.959672	0.959672	evm.model.LG08.3341	1
Ri_up	GO:0016051	BP	carbohydrate biosynthetic process	1/62	89/3622	0.78898	0.959672	0.959672	evm.model.LG06.4002	1
Ri_up	GO:0023052	BP	signaling	1/62	89/3622	0.78898	0.959672	0.959672	evm.model.LG08.3341	1
Ri_up	GO:0035556	BP	intracellular signal transduction	1/62	89/3622	0.78898	0.959672	0.959672	evm.model.LG08.3341	1
Ri_up	GO:0006950	BP	response to stress	3/62	240/3622	0.789758	0.959672	0.959672	evm.model.LG03.1168/evm.model.LG04.1511/evm.model.LG10.2568	3
Ri_up	GO:0006082	BP	organic acid metabolic process	1/62	90/3622	0.792683	0.959672	0.959672	evm.model.LG03.400	1
Ri_up	GO:0007154	BP	cell communication	1/62	90/3622	0.792683	0.959672	0.959672	evm.model.LG08.3341	1
Ri_up	GO:0051171	BP	regulation of nitrogen compound metabolic process	1/62	90/3622	0.792683	0.959672	0.959672	evm.model.LG08.3471	1
Ri_up	GO:0080090	BP	regulation of primary metabolic process	1/62	91/3622	0.796322	0.959672	0.959672	evm.model.LG08.3471	1
Ri_up	GO:0000302	BP	response to reactive oxygen species	1/62	94/3622	0.806867	0.959672	0.959672	evm.model.LG10.2568	1
Ri_up	GO:0006979	BP	response to oxidative stress	1/62	94/3622	0.806867	0.959672	0.959672	evm.model.LG10.2568	1
Ri_up	GO:0042254	BP	ribosome biogenesis	1/62	94/3622	0.806867	0.959672	0.959672	evm.model.LG04.1605	1
Ri_up	GO:0044271	BP	cellular nitrogen compound biosynthetic process	1/62	94/3622	0.806867	0.959672	0.959672	evm.model.LG08.3471	1
Ri_up	GO:1901700	BP	response to oxygen-containing compound	1/62	94/3622	0.806867	0.959672	0.959672	evm.model.LG10.2568	1
Ri_up	GO:1901564	BP	organonitrogen compound metabolic process	3/62	248/3622	0.808304	0.959672	0.959672	evm.model.LG03.1483/evm.model.LG03.400/evm.model.LG06.3836	3
Ri_up	GO:0000902	BP	cell morphogenesis	1/62	95/3622	0.810261	0.959672	0.959672	evm.model.LG10.2559	1
Ri_up	GO:0031323	BP	regulation of cellular metabolic process	1/62	95/3622	0.810261	0.959672	0.959672	evm.model.LG08.3471	1
Ri_up	GO:0006725	BP	cellular aromatic compound metabolic process	4/62	320/3622	0.811129	0.959672	0.959672	evm.model.LG03.1575/evm.model.LG04.1605/evm.model.LG08.3471/evm.model.LG09.2348	4
Ri_up	GO:0044281	BP	small molecule metabolic process	1/62	96/3622	0.813596	0.959672	0.959672	evm.model.LG03.400	1
Ri_up	GO:0046483	BP	heterocycle metabolic process	4/62	324/3622	0.818936	0.959672	0.959672	evm.model.LG03.1575/evm.model.LG04.1605/evm.model.LG08.3471/evm.model.LG09.2348	4
Ri_up	GO:1901360	BP	organic cyclic compound metabolic process	4/62	324/3622	0.818936	0.959672	0.959672	evm.model.LG03.1575/evm.model.LG04.1605/evm.model.LG08.3471/evm.model.LG09.2348	4
Ri_up	GO:0019538	BP	protein metabolic process	2/62	179/3622	0.82013	0.959672	0.959672	evm.model.LG03.1483/evm.model.LG06.3836	2
Ri_up	GO:0044249	BP	cellular biosynthetic process	1/62	104/3622	0.838282	0.959672	0.959672	evm.model.LG08.3471	1
Ri_up	GO:0009058	BP	biosynthetic process	2/62	193/3622	0.851765	0.959672	0.959672	evm.model.LG06.4002/evm.model.LG08.3471	2
Ri_up	GO:1901576	BP	organic substance biosynthetic process	2/62	193/3622	0.851765	0.959672	0.959672	evm.model.LG06.4002/evm.model.LG08.3471	2
Ri_up	GO:0009653	BP	anatomical structure morphogenesis	1/62	112/3622	0.859745	0.959672	0.959672	evm.model.LG10.2559	1
Ri_up	GO:0065007	BP	biological regulation	4/62	349/3622	0.862051	0.959672	0.959672	evm.model.LG08.3341/evm.model.LG08.3471/evm.model.LG10.403/evm.model.LG10.413	4
Ri_up	GO:0006810	BP	transport	1/62	119/3622	0.876208	0.959672	0.959672	evm.model.LG02.970	1
Ri_up	GO:0051179	BP	localization	1/62	119/3622	0.876208	0.959672	0.959672	evm.model.LG02.970	1
Ri_up	GO:0051234	BP	establishment of localization	1/62	119/3622	0.876208	0.959672	0.959672	evm.model.LG02.970	1
Ri_up	GO:0022613	BP	ribonucleoprotein complex biogenesis	1/62	120/3622	0.878399	0.959672	0.959672	evm.model.LG04.1605	1
Ri_up	GO:0034641	BP	cellular nitrogen compound metabolic process	4/62	363/3622	0.882231	0.959672	0.959672	evm.model.LG03.1575/evm.model.LG04.1605/evm.model.LG08.3471/evm.model.LG09.2348	4
Ri_up	GO:0051716	BP	cellular response to stimulus	1/62	124/3622	0.886788	0.959672	0.959672	evm.model.LG08.3341	1
Ri_up	GO:0044260	BP	cellular macromolecule metabolic process	3/62	298/3622	0.895911	0.959672	0.959672	evm.model.LG03.1483/evm.model.LG06.3836/evm.model.LG08.3471	3
Ri_up	GO:0005976	BP	polysaccharide metabolic process	1/62	130/3622	0.898314	0.959672	0.959672	evm.model.LG06.4002	1
Ri_up	GO:0005975	BP	carbohydrate metabolic process	1/62	136/3622	0.908684	0.959672	0.959672	evm.model.LG06.4002	1
Ri_up	GO:0050794	BP	regulation of cellular process	2/62	229/3622	0.911491	0.959672	0.959672	evm.model.LG08.3341/evm.model.LG08.3471	2
Ri_up	GO:0006464	BP	cellular protein modification process	1/62	140/3622	0.915012	0.959672	0.959672	evm.model.LG03.1483	1
Ri_up	GO:0036211	BP	protein modification process	1/62	140/3622	0.915012	0.959672	0.959672	evm.model.LG03.1483	1
Ri_up	GO:0044085	BP	cellular component biogenesis	1/62	141/3622	0.916525	0.959672	0.959672	evm.model.LG04.1605	1
Ri_up	GO:0050789	BP	regulation of biological process	3/62	321/3622	0.922762	0.959672	0.959672	evm.model.LG08.3341/evm.model.LG08.3471/evm.model.LG10.403	3
Ri_up	GO:0044267	BP	cellular protein metabolic process	1/62	174/3622	0.953997	0.976117	0.976117	evm.model.LG03.1483	1
Ri_up	GO:0043412	BP	macromolecule modification	1/62	177/3622	0.956435	0.976117	0.976117	evm.model.LG03.1483	1
Ri_up	GO:0071840	BP	cellular component organization or biogenesis	2/62	296/3622	0.968021	0.976117	0.976117	evm.model.LG04.1605/evm.model.LG04.182	2
Ri_up	GO:0006996	BP	organelle organization	1/62	195/3622	0.968608	0.976117	0.976117	evm.model.LG04.182	1
Ri_up	GO:0016043	BP	cellular component organization	1/62	246/3622	0.987713	0.987713	0.987713	evm.model.LG04.182	1
Ri_up	GO:1990234	CC	transferase complex	6/26	182/2328	0.0129058	0.132823	0.0947125	evm.model.LG04.1311/evm.model.LG06.3647/evm.model.LG06.682/evm.model.LG07.285/evm.model.LG09.2133/evm.model.LG10.784	6
Ri_up	GO:0000139	CC	Golgi membrane	4/26	95/2328	0.0195136	0.132823	0.0947125	evm.model.LG03.226/evm.model.LG06.1608/evm.model.LG07.3559/evm.model.LG10.908	4
Ri_up	GO:0005794	CC	Golgi apparatus	4/26	102/2328	0.0246985	0.132823	0.0947125	evm.model.LG03.226/evm.model.LG06.1608/evm.model.LG07.3559/evm.model.LG10.908	4
Ri_up	GO:0000151	CC	ubiquitin ligase complex	4/26	105/2328	0.0271565	0.132823	0.0947125	evm.model.LG04.1311/evm.model.LG06.3647/evm.model.LG09.2133/evm.model.LG10.784	4
Ri_up	GO:0098588	CC	bounding membrane of organelle	4/26	111/2328	0.0325079	0.132823	0.0947125	evm.model.LG03.226/evm.model.LG06.1608/evm.model.LG07.3559/evm.model.LG10.908	4
Ri_up	GO:0043231	CC	intracellular membrane-bounded organelle	9/26	427/2328	0.0355258	0.132823	0.0947125	evm.model.LG03.226/evm.model.LG04.524/evm.model.LG06.1608/evm.model.LG06.251/evm.model.LG06.682/evm.model.LG07.2501/evm.model.LG07.3559/evm.model.LG09.2228/evm.model.LG10.908	9
Ri_up	GO:0012505	CC	endomembrane system	4/26	116/2328	0.0374175	0.132823	0.0947125	evm.model.LG03.226/evm.model.LG06.1608/evm.model.LG07.3559/evm.model.LG10.908	4
Ri_up	GO:0031090	CC	organelle membrane	4/26	117/2328	0.0384491	0.132823	0.0947125	evm.model.LG03.226/evm.model.LG06.1608/evm.model.LG07.3559/evm.model.LG10.908	4
Ri_up	GO:0016020	CC	membrane	4/26	119/2328	0.040562	0.132823	0.0947125	evm.model.LG03.226/evm.model.LG06.1608/evm.model.LG07.3559/evm.model.LG10.908	4
Ri_up	GO:0043227	CC	membrane-bounded organelle	9/26	441/2328	0.0428461	0.132823	0.0947125	evm.model.LG03.226/evm.model.LG04.524/evm.model.LG06.1608/evm.model.LG06.251/evm.model.LG06.682/evm.model.LG07.2501/evm.model.LG07.3559/evm.model.LG09.2228/evm.model.LG10.908	9
Ri_up	GO:1902494	CC	catalytic complex	6/26	252/2328	0.0543045	0.15304	0.109129	evm.model.LG04.1311/evm.model.LG06.3647/evm.model.LG06.682/evm.model.LG07.285/evm.model.LG09.2133/evm.model.LG10.784	6
Ri_up	GO:0031974	CC	membrane-enclosed lumen	3/26	103/2328	0.104764	0.216513	0.154389	evm.model.LG04.524/evm.model.LG06.251/evm.model.LG06.682	3
Ri_up	GO:0031981	CC	nuclear lumen	3/26	103/2328	0.104764	0.216513	0.154389	evm.model.LG04.524/evm.model.LG06.251/evm.model.LG06.682	3
Ri_up	GO:0043233	CC	organelle lumen	3/26	103/2328	0.104764	0.216513	0.154389	evm.model.LG04.524/evm.model.LG06.251/evm.model.LG06.682	3
Ri_up	GO:0070013	CC	intracellular organelle lumen	3/26	103/2328	0.104764	0.216513	0.154389	evm.model.LG04.524/evm.model.LG06.251/evm.model.LG06.682	3
Ri_up	GO:0032991	CC	protein-containing complex	6/26	311/2328	0.122836	0.237996	0.169708	evm.model.LG04.1311/evm.model.LG06.3647/evm.model.LG06.682/evm.model.LG07.285/evm.model.LG09.2133/evm.model.LG10.784	6
Ri_up	GO:0000228	CC	nuclear chromosome	2/26	60/2328	0.143272	0.258775	0.184525	evm.model.LG04.524/evm.model.LG06.251	2
Ri_up	GO:0005737	CC	cytoplasm	6/26	337/2328	0.163076	0.258775	0.184525	evm.model.LG03.226/evm.model.LG06.1608/evm.model.LG07.2501/evm.model.LG07.3559/evm.model.LG09.2228/evm.model.LG10.908	6
Ri_up	GO:0005634	CC	nucleus	3/26	133/2328	0.182748	0.258775	0.184525	evm.model.LG04.524/evm.model.LG06.251/evm.model.LG06.682	3
Ri_up	GO:0000123	CC	histone acetyltransferase complex	1/26	18/2328	0.183647	0.258775	0.184525	evm.model.LG06.682	1
Ri_up	GO:0031248	CC	protein acetyltransferase complex	1/26	18/2328	0.183647	0.258775	0.184525	evm.model.LG06.682	1
Ri_up	GO:1902493	CC	acetyltransferase complex	1/26	18/2328	0.183647	0.258775	0.184525	evm.model.LG06.682	1
Ri_up	GO:0005654	CC	nucleoplasm	1/26	30/2328	0.287564	0.387586	0.276377	evm.model.LG06.682	1
Ri_up	GO:0005694	CC	chromosome	2/26	109/2328	0.34583	0.446697	0.318528	evm.model.LG04.524/evm.model.LG06.251	2
Ri_up	GO:0000325	CC	plant-type vacuole	2/26	125/2328	0.411244	0.508883	0.362871	evm.model.LG07.2501/evm.model.LG09.2228	2
Ri_up	GO:0000428	CC	DNA-directed RNA polymerase complex	1/26	53/2328	0.452308	0.508883	0.362871	evm.model.LG07.285	1
Ri_up	GO:0030880	CC	RNA polymerase complex	1/26	53/2328	0.452308	0.508883	0.362871	evm.model.LG07.285	1
Ri_up	GO:0061695	CC	transferase complex, transferring phosphorus-containing groups	1/26	55/2328	0.464758	0.508883	0.362871	evm.model.LG07.285	1
Ri_up	GO:0043228	CC	non-membrane-bounded organelle	2/26	146/2328	0.492467	0.508883	0.362871	evm.model.LG04.524/evm.model.LG06.251	2
Ri_up	GO:0043232	CC	intracellular non-membrane-bounded organelle	2/26	146/2328	0.492467	0.508883	0.362871	evm.model.LG04.524/evm.model.LG06.251	2
Ri_up	GO:0005773	CC	vacuole	2/26	182/2328	0.615431	0.615431	0.438847	evm.model.LG07.2501/evm.model.LG09.2228	2
Ri_up	GO:0000156	MF	phosphorelay response regulator activity	2/73	22/5008	0.0401184	0.405364	0.400031	evm.model.LG05.2256/evm.model.LG06.3810	2
Ri_up	GO:0060089	MF	molecular transducer activity	2/73	25/5008	0.0506705	0.405364	0.400031	evm.model.LG05.2256/evm.model.LG06.3810	2
Ri_up	GO:0000981	MF	DNA-binding transcription factor activity, RNA polymerase II-specific	2/73	67/5008	0.255477	0.684443	0.675437	evm.model.LG04.1613/evm.model.LG08.3544	2
Ri_up	GO:0003700	MF	DNA-binding transcription factor activity	2/73	67/5008	0.255477	0.684443	0.675437	evm.model.LG04.1613/evm.model.LG08.3544	2
Ri_up	GO:0140110	MF	transcription regulator activity	2/73	67/5008	0.255477	0.684443	0.675437	evm.model.LG04.1613/evm.model.LG08.3544	2
Ri_up	GO:0098772	MF	molecular function regulator	2/73	78/5008	0.315197	0.684443	0.675437	evm.model.LG04.1613/evm.model.LG08.3544	2
Ri_up	GO:0000149	MF	SNARE binding	1/73	28/5008	0.337856	0.684443	0.675437	evm.model.LG10.514	1
Ri_up	GO:0005515	MF	protein binding	1/73	36/5008	0.411685	0.684443	0.675437	evm.model.LG10.514	1
Ri_up	GO:0000287	MF	magnesium ion binding	1/73	44/5008	0.477382	0.684443	0.675437	evm.model.LG05.1748	1
Ri_up	GO:0043169	MF	cation binding	1/73	44/5008	0.477382	0.684443	0.675437	evm.model.LG05.1748	1
Ri_up	GO:0046872	MF	metal ion binding	1/73	44/5008	0.477382	0.684443	0.675437	evm.model.LG05.1748	1
Ri_up	GO:0043167	MF	ion binding	1/73	49/5008	0.514711	0.684443	0.675437	evm.model.LG05.1748	1
Ri_up	GO:0016787	MF	hydrolase activity	1/73	57/5008	0.569038	0.684443	0.675437	evm.model.LG02.676	1
Ri_up	GO:0001067	MF	regulatory region nucleic acid binding	2/73	137/5008	0.598888	0.684443	0.675437	evm.model.LG07.236/evm.model.LG10.506	2
Ri_up	GO:0003676	MF	nucleic acid binding	2/73	154/5008	0.662987	0.707186	0.697881	evm.model.LG07.236/evm.model.LG10.506	2
Ri_up	GO:0003824	MF	catalytic activity	1/73	112/5008	0.810477	0.810477	0.799813	evm.model.LG02.676	1
Se_up	ONTOLOGY	ID	Description	GeneRatio	BgRatio	pvalue	p.adjust	qvalue	geneID	Count
Se_up	GO:0005976	BP	polysaccharide metabolic process	3/11	130/3622	0.00603395	0.116386	0.104496	evm.model.LG01.426/evm.model.LG04.800/evm.model.LG06.806	3
Se_up	GO:0005975	BP	carbohydrate metabolic process	3/11	136/3622	0.00684626	0.116386	0.104496	evm.model.LG01.426/evm.model.LG04.800/evm.model.LG06.806	3
Se_up	GO:0000271	BP	polysaccharide biosynthetic process	2/11	89/3622	0.0284313	0.241666	0.216976	evm.model.LG01.426/evm.model.LG06.806	2
Se_up	GO:0016051	BP	carbohydrate biosynthetic process	2/11	89/3622	0.0284313	0.241666	0.216976	evm.model.LG01.426/evm.model.LG06.806	2
Se_up	GO:0002229	BP	defense response to oomycetes	1/11	14/3622	0.0417623	0.283983	0.25497	evm.model.LG04.2116	1
Se_up	GO:0002239	BP	response to oomycetes	1/11	18/3622	0.0533996	0.285007	0.255888	evm.model.LG04.2116	1
Se_up	GO:0009059	BP	macromolecule biosynthetic process	2/11	164/3622	0.0857056	0.285007	0.255888	evm.model.LG01.426/evm.model.LG06.806	2
Se_up	GO:0006952	BP	defense response	1/11	38/3622	0.109682	0.285007	0.255888	evm.model.LG04.2116	1
Se_up	GO:0098542	BP	defense response to other organism	1/11	38/3622	0.109682	0.285007	0.255888	evm.model.LG04.2116	1
Se_up	GO:0009058	BP	biosynthetic process	2/11	193/3622	0.113242	0.285007	0.255888	evm.model.LG01.426/evm.model.LG06.806	2
Se_up	GO:1901576	BP	organic substance biosynthetic process	2/11	193/3622	0.113242	0.285007	0.255888	evm.model.LG01.426/evm.model.LG06.806	2
Se_up	GO:0000272	BP	polysaccharide catabolic process	1/11	41/3622	0.117857	0.285007	0.255888	evm.model.LG04.800	1
Se_up	GO:0016052	BP	carbohydrate catabolic process	1/11	41/3622	0.117857	0.285007	0.255888	evm.model.LG04.800	1
Se_up	GO:0009605	BP	response to external stimulus	1/11	52/3622	0.147251	0.285007	0.255888	evm.model.LG04.2116	1
Se_up	GO:0043207	BP	response to external biotic stimulus	1/11	52/3622	0.147251	0.285007	0.255888	evm.model.LG04.2116	1
Se_up	GO:0044419	BP	interspecies interaction between organisms	1/11	52/3622	0.147251	0.285007	0.255888	evm.model.LG04.2116	1
Se_up	GO:0051707	BP	response to other organism	1/11	52/3622	0.147251	0.285007	0.255888	evm.model.LG04.2116	1
Se_up	GO:0006950	BP	response to stress	2/11	240/3622	0.162202	0.285007	0.255888	evm.model.LG03.1287/evm.model.LG04.2116	2
Se_up	GO:0000160	BP	phosphorelay signal transduction system	1/11	58/3622	0.162906	0.285007	0.255888	evm.model.LG06.1526	1
Se_up	GO:0009607	BP	response to biotic stimulus	1/11	63/3622	0.175752	0.285007	0.255888	evm.model.LG04.2116	1
Se_up	GO:0009057	BP	macromolecule catabolic process	1/11	68/3622	0.188418	0.285007	0.255888	evm.model.LG04.800	1
Se_up	GO:1901575	BP	organic substance catabolic process	1/11	68/3622	0.188418	0.285007	0.255888	evm.model.LG04.800	1
Se_up	GO:0009056	BP	catabolic process	1/11	87/3622	0.234953	0.285007	0.255888	evm.model.LG04.800	1
Se_up	GO:0007165	BP	signal transduction	1/11	89/3622	0.239708	0.285007	0.255888	evm.model.LG06.1526	1
Se_up	GO:0023052	BP	signaling	1/11	89/3622	0.239708	0.285007	0.255888	evm.model.LG06.1526	1
Se_up	GO:0035556	BP	intracellular signal transduction	1/11	89/3622	0.239708	0.285007	0.255888	evm.model.LG06.1526	1
Se_up	GO:0007154	BP	cell communication	1/11	90/3622	0.242075	0.285007	0.255888	evm.model.LG06.1526	1
Se_up	GO:0000302	BP	response to reactive oxygen species	1/11	94/3622	0.251477	0.285007	0.255888	evm.model.LG03.1287	1
Se_up	GO:0006979	BP	response to oxidative stress	1/11	94/3622	0.251477	0.285007	0.255888	evm.model.LG03.1287	1
Se_up	GO:1901700	BP	response to oxygen-containing compound	1/11	94/3622	0.251477	0.285007	0.255888	evm.model.LG03.1287	1
Se_up	GO:0051716	BP	cellular response to stimulus	1/11	124/3622	0.318681	0.349521	0.313811	evm.model.LG06.1526	1
Se_up	GO:0050794	BP	regulation of cellular process	1/11	229/3622	0.512984	0.545045	0.489359	evm.model.LG06.1526	1
Se_up	GO:0050789	BP	regulation of biological process	1/11	321/3622	0.64023	0.659631	0.592238	evm.model.LG06.1526	1
Se_up	GO:0065007	BP	biological regulation	1/11	349/3622	0.672457	0.672457	0.603754	evm.model.LG06.1526	1
Se_up	GO:0000325	CC	plant-type vacuole	1/5	125/2328	0.241332	0.650451	0.650451	evm.model.LG01.89	1
Se_up	GO:0005773	CC	vacuole	1/5	182/2328	0.334612	0.650451	0.650451	evm.model.LG01.89	1
Se_up	GO:0005737	CC	cytoplasm	1/5	337/2328	0.54278	0.650451	0.650451	evm.model.LG01.89	1
Se_up	GO:0043231	CC	intracellular membrane-bounded organelle	1/5	427/2328	0.637276	0.650451	0.650451	evm.model.LG01.89	1
Se_up	GO:0043227	CC	membrane-bounded organelle	1/5	441/2328	0.650451	0.650451	0.650451	evm.model.LG01.89	1
Se_up	GO:0001067	MF	regulatory region nucleic acid binding	2/21	137/5008	0.111306	0.321489	0.321489	evm.model.LG04.178/evm.model.LG05.1652	2
Se_up	GO:0003676	MF	nucleic acid binding	2/21	154/5008	0.134984	0.321489	0.321489	evm.model.LG04.178/evm.model.LG05.1652	2
Se_up	GO:0016787	MF	hydrolase activity	1/21	57/5008	0.214058	0.321489	0.321489	evm.model.LG02.1018	1
Se_up	GO:0000981	MF	DNA-binding transcription factor activity, RNA polymerase II-specific	1/21	67/5008	0.246794	0.321489	0.321489	evm.model.LG07.404	1
Se_up	GO:0003700	MF	DNA-binding transcription factor activity	1/21	67/5008	0.246794	0.321489	0.321489	evm.model.LG07.404	1
Se_up	GO:0140110	MF	transcription regulator activity	1/21	67/5008	0.246794	0.321489	0.321489	evm.model.LG07.404	1
Se_up	GO:0098772	MF	molecular function regulator	1/21	78/5008	0.281303	0.321489	0.321489	evm.model.LG07.404	1
Se_up	GO:0003824	MF	catalytic activity	1/21	112/5008	0.3787	0.3787	0.3787	evm.model.LG02.1018	1
St_up	ONTOLOGY	ID	Description	GeneRatio	BgRatio	pvalue	p.adjust	qvalue	geneID	Count
St_up	GO:0071702	BP	organic substance transport	7/176	52/3622	0.0119052	0.249181	0.235278	evm.model.LG01.1259/evm.model.LG03.1708/evm.model.LG05.777/evm.model.LG07.2437/evm.model.LG07.3207/evm.model.LG09.3214/evm.model.LG10.732	7
St_up	GO:0071705	BP	nitrogen compound transport	7/176	52/3622	0.0119052	0.249181	0.235278	evm.model.LG01.1259/evm.model.LG03.1708/evm.model.LG05.777/evm.model.LG07.2437/evm.model.LG07.3207/evm.model.LG09.3214/evm.model.LG10.732	7
St_up	GO:0001558	BP	regulation of cell growth	4/176	21/3622	0.0168409	0.249181	0.235278	evm.model.LG03.1059/evm.model.LG07.3402/evm.model.LG08.3024/evm.model.LG09.2389	4
St_up	GO:0016049	BP	cell growth	4/176	21/3622	0.0168409	0.249181	0.235278	evm.model.LG03.1059/evm.model.LG07.3402/evm.model.LG08.3024/evm.model.LG09.2389	4
St_up	GO:0040007	BP	growth	4/176	21/3622	0.0168409	0.249181	0.235278	evm.model.LG03.1059/evm.model.LG07.3402/evm.model.LG08.3024/evm.model.LG09.2389	4
St_up	GO:0040008	BP	regulation of growth	4/176	21/3622	0.0168409	0.249181	0.235278	evm.model.LG03.1059/evm.model.LG07.3402/evm.model.LG08.3024/evm.model.LG09.2389	4
St_up	GO:0003333	BP	amino acid transmembrane transport	5/176	33/3622	0.0200767	0.249181	0.235278	evm.model.LG01.1259/evm.model.LG03.1708/evm.model.LG05.777/evm.model.LG07.3207/evm.model.LG09.3214	5
St_up	GO:0006820	BP	anion transport	5/176	33/3622	0.0200767	0.249181	0.235278	evm.model.LG01.1259/evm.model.LG03.1708/evm.model.LG05.777/evm.model.LG07.3207/evm.model.LG09.3214	5
St_up	GO:0006865	BP	amino acid transport	5/176	33/3622	0.0200767	0.249181	0.235278	evm.model.LG01.1259/evm.model.LG03.1708/evm.model.LG05.777/evm.model.LG07.3207/evm.model.LG09.3214	5
St_up	GO:0015711	BP	organic anion transport	5/176	33/3622	0.0200767	0.249181	0.235278	evm.model.LG01.1259/evm.model.LG03.1708/evm.model.LG05.777/evm.model.LG07.3207/evm.model.LG09.3214	5
St_up	GO:0015849	BP	organic acid transport	5/176	33/3622	0.0200767	0.249181	0.235278	evm.model.LG01.1259/evm.model.LG03.1708/evm.model.LG05.777/evm.model.LG07.3207/evm.model.LG09.3214	5
St_up	GO:0034220	BP	ion transmembrane transport	5/176	33/3622	0.0200767	0.249181	0.235278	evm.model.LG01.1259/evm.model.LG03.1708/evm.model.LG05.777/evm.model.LG07.3207/evm.model.LG09.3214	5
St_up	GO:0046942	BP	carboxylic acid transport	5/176	33/3622	0.0200767	0.249181	0.235278	evm.model.LG01.1259/evm.model.LG03.1708/evm.model.LG05.777/evm.model.LG07.3207/evm.model.LG09.3214	5
St_up	GO:0055085	BP	transmembrane transport	5/176	33/3622	0.0200767	0.249181	0.235278	evm.model.LG01.1259/evm.model.LG03.1708/evm.model.LG05.777/evm.model.LG07.3207/evm.model.LG09.3214	5
St_up	GO:0098656	BP	anion transmembrane transport	5/176	33/3622	0.0200767	0.249181	0.235278	evm.model.LG01.1259/evm.model.LG03.1708/evm.model.LG05.777/evm.model.LG07.3207/evm.model.LG09.3214	5
St_up	GO:1903825	BP	organic acid transmembrane transport	5/176	33/3622	0.0200767	0.249181	0.235278	evm.model.LG01.1259/evm.model.LG03.1708/evm.model.LG05.777/evm.model.LG07.3207/evm.model.LG09.3214	5
St_up	GO:1905039	BP	carboxylic acid transmembrane transport	5/176	33/3622	0.0200767	0.249181	0.235278	evm.model.LG01.1259/evm.model.LG03.1708/evm.model.LG05.777/evm.model.LG07.3207/evm.model.LG09.3214	5
St_up	GO:0001666	BP	response to hypoxia	6/176	46/3622	0.0224584	0.249181	0.235278	evm.model.LG03.753/evm.model.LG03.754/evm.model.LG04.1449/evm.model.LG05.1291/evm.model.LG05.2328/evm.model.LG10.812	6
St_up	GO:0009628	BP	response to abiotic stimulus	6/176	46/3622	0.0224584	0.249181	0.235278	evm.model.LG03.753/evm.model.LG03.754/evm.model.LG04.1449/evm.model.LG05.1291/evm.model.LG05.2328/evm.model.LG10.812	6
St_up	GO:0036293	BP	response to decreased oxygen levels	6/176	46/3622	0.0224584	0.249181	0.235278	evm.model.LG03.753/evm.model.LG03.754/evm.model.LG04.1449/evm.model.LG05.1291/evm.model.LG05.2328/evm.model.LG10.812	6
St_up	GO:0070482	BP	response to oxygen levels	6/176	46/3622	0.0224584	0.249181	0.235278	evm.model.LG03.753/evm.model.LG03.754/evm.model.LG04.1449/evm.model.LG05.1291/evm.model.LG05.2328/evm.model.LG10.812	6
St_up	GO:0051128	BP	regulation of cellular component organization	4/176	26/3622	0.0348576	0.369173	0.348576	evm.model.LG03.1059/evm.model.LG07.3402/evm.model.LG08.3024/evm.model.LG09.2389	4
St_up	GO:0000075	BP	cell cycle checkpoint	4/176	29/3622	0.0495121	0.48068	0.453861	evm.model.LG01.1662/evm.model.LG02.468/evm.model.LG02.657/evm.model.LG07.615	4
St_up	GO:0045786	BP	negative regulation of cell cycle	4/176	29/3622	0.0495121	0.48068	0.453861	evm.model.LG01.1662/evm.model.LG02.468/evm.model.LG02.657/evm.model.LG07.615	4
St_up	GO:0051726	BP	regulation of cell cycle	5/176	46/3622	0.0701899	0.65417	0.617671	evm.model.LG01.1662/evm.model.LG02.468/evm.model.LG02.657/evm.model.LG06.3481/evm.model.LG07.615	5
St_up	GO:0050789	BP	regulation of biological process	21/176	321/3622	0.0947794	0.849369	0.801979	evm.model.LG01.1662/evm.model.LG01.386/evm.model.LG02.468/evm.model.LG02.641/evm.model.LG02.657/evm.model.LG03.1059/evm.model.LG03.798/evm.model.LG04.1266/evm.model.LG04.2088/evm.model.LG04.2278/evm.model.LG05.1247/evm.model.LG06.3481/evm.model.LG07.2437/evm.model.LG07.3402/evm.model.LG07.615/evm.model.LG08.3002/evm.model.LG08.3024/evm.model.LG08.598/evm.model.LG09.1828/evm.model.LG09.2389/evm.mo…	21
St_up	GO:0048523	BP	negative regulation of cellular process	5/176	53/3622	0.112592	0.97163	0.917419	evm.model.LG01.1662/evm.model.LG02.468/evm.model.LG02.657/evm.model.LG05.1247/evm.model.LG07.615	5
St_up	GO:0007049	BP	cell cycle	8/176	108/3622	0.152319	0.999304	0.943549	evm.model.LG01.1662/evm.model.LG02.468/evm.model.LG02.657/evm.model.LG03.1271/evm.model.LG05.2063/evm.model.LG05.491/evm.model.LG06.3481/evm.model.LG07.615	8
St_up	GO:0006811	BP	ion transport	6/176	77/3622	0.169214	0.999304	0.943549	evm.model.LG01.1259/evm.model.LG03.1708/evm.model.LG05.777/evm.model.LG07.2863/evm.model.LG07.3207/evm.model.LG09.3214	6
St_up	GO:0065007	BP	biological regulation	21/176	349/3622	0.175418	0.999304	0.943549	evm.model.LG01.1662/evm.model.LG01.386/evm.model.LG02.468/evm.model.LG02.641/evm.model.LG02.657/evm.model.LG03.1059/evm.model.LG03.798/evm.model.LG04.1266/evm.model.LG04.2088/evm.model.LG04.2278/evm.model.LG05.1247/evm.model.LG06.3481/evm.model.LG07.2437/evm.model.LG07.3402/evm.model.LG07.615/evm.model.LG08.3002/evm.model.LG08.3024/evm.model.LG08.598/evm.model.LG09.1828/evm.model.LG09.2389/evm.mo…	21
St_up	GO:0048519	BP	negative regulation of biological process	6/176	78/3622	0.176432	0.999304	0.943549	evm.model.LG01.1662/evm.model.LG02.468/evm.model.LG02.657/evm.model.LG05.1247/evm.model.LG07.615/evm.model.LG08.598	6
St_up	GO:0000902	BP	cell morphogenesis	7/176	95/3622	0.176902	0.999304	0.943549	evm.model.LG02.1014/evm.model.LG03.567/evm.model.LG03.974/evm.model.LG04.932/evm.model.LG05.61/evm.model.LG07.3364/evm.model.LG10.288	7
St_up	GO:0000045	BP	autophagosome assembly	2/176	18/3622	0.216856	0.999304	0.943549	evm.model.LG04.2356/evm.model.LG07.2063	2
St_up	GO:0016236	BP	macroautophagy	2/176	18/3622	0.216856	0.999304	0.943549	evm.model.LG04.2356/evm.model.LG07.2063	2
St_up	GO:1905037	BP	autophagosome organization	2/176	18/3622	0.216856	0.999304	0.943549	evm.model.LG04.2356/evm.model.LG07.2063	2
St_up	GO:0006810	BP	transport	8/176	119/3622	0.219705	0.999304	0.943549	evm.model.LG01.1259/evm.model.LG03.1708/evm.model.LG05.777/evm.model.LG07.2437/evm.model.LG07.2863/evm.model.LG07.3207/evm.model.LG09.3214/evm.model.LG10.732	8
St_up	GO:0051179	BP	localization	8/176	119/3622	0.219705	0.999304	0.943549	evm.model.LG01.1259/evm.model.LG03.1708/evm.model.LG05.777/evm.model.LG07.2437/evm.model.LG07.2863/evm.model.LG07.3207/evm.model.LG09.3214/evm.model.LG10.732	8
St_up	GO:0051234	BP	establishment of localization	8/176	119/3622	0.219705	0.999304	0.943549	evm.model.LG01.1259/evm.model.LG03.1708/evm.model.LG05.777/evm.model.LG07.2437/evm.model.LG07.2863/evm.model.LG07.3207/evm.model.LG09.3214/evm.model.LG10.732	8
St_up	GO:0050794	BP	regulation of cellular process	14/176	229/3622	0.220056	0.999304	0.943549	evm.model.LG01.1662/evm.model.LG01.386/evm.model.LG02.468/evm.model.LG02.641/evm.model.LG02.657/evm.model.LG03.1059/evm.model.LG03.798/evm.model.LG04.2278/evm.model.LG05.1247/evm.model.LG06.3481/evm.model.LG07.3402/evm.model.LG07.615/evm.model.LG08.3024/evm.model.LG09.2389	14
St_up	GO:0002682	BP	regulation of immune system process	4/176	50/3622	0.223479	0.999304	0.943549	evm.model.LG04.1266/evm.model.LG04.2088/evm.model.LG08.3002/evm.model.LG09.1828	4
St_up	GO:0006914	BP	autophagy	2/176	19/3622	0.235117	0.999304	0.943549	evm.model.LG04.2356/evm.model.LG07.2063	2
St_up	GO:0015833	BP	peptide transport	2/176	19/3622	0.235117	0.999304	0.943549	evm.model.LG07.2437/evm.model.LG10.732	2
St_up	GO:0042886	BP	amide transport	2/176	19/3622	0.235117	0.999304	0.943549	evm.model.LG07.2437/evm.model.LG10.732	2
St_up	GO:0061919	BP	process utilizing autophagic mechanism	2/176	19/3622	0.235117	0.999304	0.943549	evm.model.LG04.2356/evm.model.LG07.2063	2
St_up	GO:0007033	BP	vacuole organization	2/176	20/3622	0.253462	0.999304	0.943549	evm.model.LG04.2356/evm.model.LG07.2063	2
St_up	GO:0009653	BP	anatomical structure morphogenesis	7/176	112/3622	0.301147	0.999304	0.943549	evm.model.LG02.1014/evm.model.LG03.567/evm.model.LG03.974/evm.model.LG04.932/evm.model.LG05.61/evm.model.LG07.3364/evm.model.LG10.288	7
St_up	GO:0034654	BP	nucleobase-containing compound biosynthetic process	3/176	41/3622	0.32103	0.999304	0.943549	evm.model.LG02.641/evm.model.LG03.480/evm.model.LG05.1247	3
St_up	GO:0005975	BP	carbohydrate metabolic process	8/176	136/3622	0.340385	0.999304	0.943549	evm.model.LG01.427/evm.model.LG03.1417/evm.model.LG05.1959/evm.model.LG05.2319/evm.model.LG06.3171/evm.model.LG08.3566/evm.model.LG09.307/evm.model.LG10.3264	8
St_up	GO:0044248	BP	cellular catabolic process	3/176	45/3622	0.375149	0.999304	0.943549	evm.model.LG04.2356/evm.model.LG07.2063/evm.model.LG08.598	3
St_up	GO:0006631	BP	fatty acid metabolic process	2/176	27/3622	0.380493	0.999304	0.943549	evm.model.LG06.1070/evm.model.LG10.2602	2
St_up	GO:0032787	BP	monocarboxylic acid metabolic process	2/176	27/3622	0.380493	0.999304	0.943549	evm.model.LG06.1070/evm.model.LG10.2602	2
St_up	GO:0044255	BP	cellular lipid metabolic process	2/176	27/3622	0.380493	0.999304	0.943549	evm.model.LG06.1070/evm.model.LG10.2602	2
St_up	GO:0006950	BP	response to stress	13/176	240/3622	0.38284	0.999304	0.943549	evm.model.LG01.1239/evm.model.LG03.1439/evm.model.LG03.480/evm.model.LG03.753/evm.model.LG03.754/evm.model.LG04.1449/evm.model.LG05.1291/evm.model.LG05.154/evm.model.LG05.2328/evm.model.LG09.1828/evm.model.LG09.1991/evm.model.LG10.2698/evm.model.LG10.812	13
St_up	GO:0000288	BP	nuclear-transcribed mRNA catabolic process, deadenylation-dependent decay	1/176	10/3622	0.392715	0.999304	0.943549	evm.model.LG08.598	1
St_up	GO:0009056	BP	catabolic process	5/176	87/3622	0.417019	0.999304	0.943549	evm.model.LG04.2356/evm.model.LG06.3171/evm.model.LG07.2063/evm.model.LG08.3566/evm.model.LG08.598	5
St_up	GO:0044770	BP	cell cycle phase transition	1/176	11/3622	0.422306	0.999304	0.943549	evm.model.LG05.2063	1
St_up	GO:0044772	BP	mitotic cell cycle phase transition	1/176	11/3622	0.422306	0.999304	0.943549	evm.model.LG05.2063	1
St_up	GO:0048856	BP	anatomical structure development	9/176	167/3622	0.424059	0.999304	0.943549	evm.model.LG02.1014/evm.model.LG03.567/evm.model.LG03.570/evm.model.LG03.974/evm.model.LG04.932/evm.model.LG05.61/evm.model.LG06.1152/evm.model.LG07.3364/evm.model.LG10.288	9
St_up	GO:0003002	BP	regionalization	2/176	30/3622	0.432389	0.999304	0.943549	evm.model.LG03.570/evm.model.LG06.1152	2
St_up	GO:0000271	BP	polysaccharide biosynthetic process	5/176	89/3622	0.436546	0.999304	0.943549	evm.model.LG01.427/evm.model.LG03.1417/evm.model.LG05.2319/evm.model.LG09.307/evm.model.LG10.3264	5
St_up	GO:0016051	BP	carbohydrate biosynthetic process	5/176	89/3622	0.436546	0.999304	0.943549	evm.model.LG01.427/evm.model.LG03.1417/evm.model.LG05.2319/evm.model.LG09.307/evm.model.LG10.3264	5
St_up	GO:0005976	BP	polysaccharide metabolic process	7/176	130/3622	0.446504	0.999304	0.943549	evm.model.LG01.427/evm.model.LG03.1417/evm.model.LG05.2319/evm.model.LG06.3171/evm.model.LG08.3566/evm.model.LG09.307/evm.model.LG10.3264	7
St_up	GO:0006629	BP	lipid metabolic process	2/176	31/3622	0.449178	0.999304	0.943549	evm.model.LG06.1070/evm.model.LG10.2602	2
St_up	GO:0007389	BP	pattern specification process	2/176	31/3622	0.449178	0.999304	0.943549	evm.model.LG03.570/evm.model.LG06.1152	2
St_up	GO:0001510	BP	RNA methylation	1/176	12/3622	0.450463	0.999304	0.943549	evm.model.LG01.1187	1
St_up	GO:1903047	BP	mitotic cell cycle process	2/176	32/3622	0.465686	0.999304	0.943549	evm.model.LG05.2063/evm.model.LG05.491	2
St_up	GO:0032259	BP	methylation	1/176	13/3622	0.477255	0.999304	0.943549	evm.model.LG01.1187	1
St_up	GO:0043414	BP	macromolecule methylation	1/176	13/3622	0.477255	0.999304	0.943549	evm.model.LG01.1187	1
St_up	GO:0006351	BP	transcription, DNA-templated	2/176	33/3622	0.4819	0.999304	0.943549	evm.model.LG02.641/evm.model.LG05.1247	2
St_up	GO:0006355	BP	regulation of transcription, DNA-templated	2/176	33/3622	0.4819	0.999304	0.943549	evm.model.LG02.641/evm.model.LG05.1247	2
St_up	GO:0022402	BP	cell cycle process	2/176	33/3622	0.4819	0.999304	0.943549	evm.model.LG05.2063/evm.model.LG05.491	2
St_up	GO:0032774	BP	RNA biosynthetic process	2/176	33/3622	0.4819	0.999304	0.943549	evm.model.LG02.641/evm.model.LG05.1247	2
St_up	GO:0097659	BP	nucleic acid-templated transcription	2/176	33/3622	0.4819	0.999304	0.943549	evm.model.LG02.641/evm.model.LG05.1247	2
St_up	GO:1903506	BP	regulation of nucleic acid-templated transcription	2/176	33/3622	0.4819	0.999304	0.943549	evm.model.LG02.641/evm.model.LG05.1247	2
St_up	GO:2001141	BP	regulation of RNA biosynthetic process	2/176	33/3622	0.4819	0.999304	0.943549	evm.model.LG02.641/evm.model.LG05.1247	2
St_up	GO:0032502	BP	developmental process	9/176	178/3622	0.501651	0.999304	0.943549	evm.model.LG02.1014/evm.model.LG03.567/evm.model.LG03.570/evm.model.LG03.974/evm.model.LG04.932/evm.model.LG05.61/evm.model.LG06.1152/evm.model.LG07.3364/evm.model.LG10.288	9
St_up	GO:0002376	BP	immune system process	8/176	159/3622	0.513052	0.999304	0.943549	evm.model.LG01.870/evm.model.LG03.1374/evm.model.LG04.1266/evm.model.LG04.2088/evm.model.LG08.113/evm.model.LG08.3002/evm.model.LG08.83/evm.model.LG09.1828	8
St_up	GO:0009889	BP	regulation of biosynthetic process	2/176	35/3622	0.513408	0.999304	0.943549	evm.model.LG02.641/evm.model.LG05.1247	2
St_up	GO:0010556	BP	regulation of macromolecule biosynthetic process	2/176	35/3622	0.513408	0.999304	0.943549	evm.model.LG02.641/evm.model.LG05.1247	2
St_up	GO:0031326	BP	regulation of cellular biosynthetic process	2/176	35/3622	0.513408	0.999304	0.943549	evm.model.LG02.641/evm.model.LG05.1247	2
St_up	GO:2000112	BP	regulation of cellular macromolecule biosynthetic process	2/176	35/3622	0.513408	0.999304	0.943549	evm.model.LG02.641/evm.model.LG05.1247	2
St_up	GO:0002218	BP	activation of innate immune response	1/176	15/3622	0.527004	0.999304	0.943549	evm.model.LG09.1828	1
St_up	GO:0002833	BP	positive regulation of response to biotic stimulus	1/176	15/3622	0.527004	0.999304	0.943549	evm.model.LG09.1828	1
St_up	GO:0031349	BP	positive regulation of defense response	1/176	15/3622	0.527004	0.999304	0.943549	evm.model.LG09.1828	1
St_up	GO:0032103	BP	positive regulation of response to external stimulus	1/176	15/3622	0.527004	0.999304	0.943549	evm.model.LG09.1828	1
St_up	GO:0045087	BP	innate immune response	1/176	15/3622	0.527004	0.999304	0.943549	evm.model.LG09.1828	1
St_up	GO:0045088	BP	regulation of innate immune response	1/176	15/3622	0.527004	0.999304	0.943549	evm.model.LG09.1828	1
St_up	GO:0045089	BP	positive regulation of innate immune response	1/176	15/3622	0.527004	0.999304	0.943549	evm.model.LG09.1828	1
St_up	GO:0009059	BP	macromolecule biosynthetic process	8/176	164/3622	0.54918	0.999304	0.943549	evm.model.LG01.427/evm.model.LG02.641/evm.model.LG03.1417/evm.model.LG03.480/evm.model.LG05.1247/evm.model.LG05.2319/evm.model.LG09.307/evm.model.LG10.3264	8
St_up	GO:0002253	BP	activation of immune response	1/176	16/3622	0.550083	0.999304	0.943549	evm.model.LG09.1828	1
St_up	GO:0002684	BP	positive regulation of immune system process	1/176	16/3622	0.550083	0.999304	0.943549	evm.model.LG09.1828	1
St_up	GO:0006955	BP	immune response	1/176	16/3622	0.550083	0.999304	0.943549	evm.model.LG09.1828	1
St_up	GO:0050776	BP	regulation of immune response	1/176	16/3622	0.550083	0.999304	0.943549	evm.model.LG09.1828	1
St_up	GO:0050778	BP	positive regulation of immune response	1/176	16/3622	0.550083	0.999304	0.943549	evm.model.LG09.1828	1
St_up	GO:0006952	BP	defense response	2/176	38/3622	0.558258	0.999304	0.943549	evm.model.LG03.1439/evm.model.LG09.1828	2
St_up	GO:0098542	BP	defense response to other organism	2/176	38/3622	0.558258	0.999304	0.943549	evm.model.LG03.1439/evm.model.LG09.1828	2
St_up	GO:0000079	BP	regulation of cyclin-dependent protein serine/threonine kinase activity	1/176	17/3622	0.572043	0.999304	0.943549	evm.model.LG06.3481	1
St_up	GO:0031347	BP	regulation of defense response	1/176	17/3622	0.572043	0.999304	0.943549	evm.model.LG09.1828	1
St_up	GO:0032101	BP	regulation of response to external stimulus	1/176	17/3622	0.572043	0.999304	0.943549	evm.model.LG09.1828	1
St_up	GO:0080134	BP	regulation of response to stress	1/176	17/3622	0.572043	0.999304	0.943549	evm.model.LG09.1828	1
St_up	GO:1904029	BP	regulation of cyclin-dependent protein kinase activity	1/176	17/3622	0.572043	0.999304	0.943549	evm.model.LG06.3481	1
St_up	GO:0000278	BP	mitotic cell cycle	3/176	61/3622	0.575981	0.999304	0.943549	evm.model.LG03.1271/evm.model.LG05.2063/evm.model.LG05.491	3
St_up	GO:0048518	BP	positive regulation of biological process	1/176	18/3622	0.592936	0.999304	0.943549	evm.model.LG09.1828	1
St_up	GO:0048584	BP	positive regulation of response to stimulus	1/176	18/3622	0.592936	0.999304	0.943549	evm.model.LG09.1828	1
St_up	GO:0000272	BP	polysaccharide catabolic process	2/176	41/3622	0.600109	0.999304	0.943549	evm.model.LG06.3171/evm.model.LG08.3566	2
St_up	GO:0016052	BP	carbohydrate catabolic process	2/176	41/3622	0.600109	0.999304	0.943549	evm.model.LG06.3171/evm.model.LG08.3566	2
St_up	GO:0051252	BP	regulation of RNA metabolic process	2/176	41/3622	0.600109	0.999304	0.943549	evm.model.LG02.641/evm.model.LG05.1247	2
St_up	GO:0018130	BP	heterocycle biosynthetic process	3/176	65/3622	0.619666	0.999304	0.943549	evm.model.LG02.641/evm.model.LG03.480/evm.model.LG05.1247	3
St_up	GO:0019438	BP	aromatic compound biosynthetic process	3/176	65/3622	0.619666	0.999304	0.943549	evm.model.LG02.641/evm.model.LG03.480/evm.model.LG05.1247	3
St_up	GO:1901362	BP	organic cyclic compound biosynthetic process	3/176	65/3622	0.619666	0.999304	0.943549	evm.model.LG02.641/evm.model.LG03.480/evm.model.LG05.1247	3
St_up	GO:0000070	BP	mitotic sister chromatid segregation	1/176	21/3622	0.649722	0.999304	0.943549	evm.model.LG05.491	1
St_up	GO:0000122	BP	negative regulation of transcription by RNA polymerase II	1/176	21/3622	0.649722	0.999304	0.943549	evm.model.LG05.1247	1
St_up	GO:0000280	BP	nuclear division	1/176	21/3622	0.649722	0.999304	0.943549	evm.model.LG05.491	1
St_up	GO:0006357	BP	regulation of transcription by RNA polymerase II	1/176	21/3622	0.649722	0.999304	0.943549	evm.model.LG05.1247	1
St_up	GO:0006366	BP	transcription by RNA polymerase II	1/176	21/3622	0.649722	0.999304	0.943549	evm.model.LG05.1247	1
St_up	GO:0009890	BP	negative regulation of biosynthetic process	1/176	21/3622	0.649722	0.999304	0.943549	evm.model.LG05.1247	1
St_up	GO:0010558	BP	negative regulation of macromolecule biosynthetic process	1/176	21/3622	0.649722	0.999304	0.943549	evm.model.LG05.1247	1
St_up	GO:0031327	BP	negative regulation of cellular biosynthetic process	1/176	21/3622	0.649722	0.999304	0.943549	evm.model.LG05.1247	1
St_up	GO:0045892	BP	negative regulation of transcription, DNA-templated	1/176	21/3622	0.649722	0.999304	0.943549	evm.model.LG05.1247	1
St_up	GO:0045934	BP	negative regulation of nucleobase-containing compound metabolic process	1/176	21/3622	0.649722	0.999304	0.943549	evm.model.LG05.1247	1
St_up	GO:0051253	BP	negative regulation of RNA metabolic process	1/176	21/3622	0.649722	0.999304	0.943549	evm.model.LG05.1247	1
St_up	GO:0140014	BP	mitotic nuclear division	1/176	21/3622	0.649722	0.999304	0.943549	evm.model.LG05.491	1
St_up	GO:1902679	BP	negative regulation of RNA biosynthetic process	1/176	21/3622	0.649722	0.999304	0.943549	evm.model.LG05.1247	1
St_up	GO:1903507	BP	negative regulation of nucleic acid-templated transcription	1/176	21/3622	0.649722	0.999304	0.943549	evm.model.LG05.1247	1
St_up	GO:2000113	BP	negative regulation of cellular macromolecule biosynthetic process	1/176	21/3622	0.649722	0.999304	0.943549	evm.model.LG05.1247	1
St_up	GO:0009057	BP	macromolecule catabolic process	3/176	68/3622	0.650382	0.999304	0.943549	evm.model.LG06.3171/evm.model.LG08.3566/evm.model.LG08.598	3
St_up	GO:1901575	BP	organic substance catabolic process	3/176	68/3622	0.650382	0.999304	0.943549	evm.model.LG06.3171/evm.model.LG08.3566/evm.model.LG08.598	3
St_up	GO:0010629	BP	negative regulation of gene expression	2/176	46/3622	0.663133	0.999304	0.943549	evm.model.LG05.1247/evm.model.LG08.598	2
St_up	GO:0000819	BP	sister chromatid segregation	1/176	22/3622	0.666842	0.999304	0.943549	evm.model.LG05.491	1
St_up	GO:0007059	BP	chromosome segregation	1/176	22/3622	0.666842	0.999304	0.943549	evm.model.LG05.491	1
St_up	GO:0043549	BP	regulation of kinase activity	1/176	22/3622	0.666842	0.999304	0.943549	evm.model.LG06.3481	1
St_up	GO:0045859	BP	regulation of protein kinase activity	1/176	22/3622	0.666842	0.999304	0.943549	evm.model.LG06.3481	1
St_up	GO:0050790	BP	regulation of catalytic activity	1/176	22/3622	0.666842	0.999304	0.943549	evm.model.LG06.3481	1
St_up	GO:0051338	BP	regulation of transferase activity	1/176	22/3622	0.666842	0.999304	0.943549	evm.model.LG06.3481	1
St_up	GO:0065009	BP	regulation of molecular function	1/176	22/3622	0.666842	0.999304	0.943549	evm.model.LG06.3481	1
St_up	GO:0071900	BP	regulation of protein serine/threonine kinase activity	1/176	22/3622	0.666842	0.999304	0.943549	evm.model.LG06.3481	1
St_up	GO:0098813	BP	nuclear chromosome segregation	1/176	22/3622	0.666842	0.999304	0.943549	evm.model.LG05.491	1
St_up	GO:0010468	BP	regulation of gene expression	3/176	70/3622	0.669864	0.999304	0.943549	evm.model.LG02.641/evm.model.LG05.1247/evm.model.LG08.598	3
St_up	GO:0009892	BP	negative regulation of metabolic process	2/176	49/3622	0.696988	0.999304	0.943549	evm.model.LG05.1247/evm.model.LG08.598	2
St_up	GO:0010605	BP	negative regulation of macromolecule metabolic process	2/176	49/3622	0.696988	0.999304	0.943549	evm.model.LG05.1247/evm.model.LG08.598	2
St_up	GO:0031324	BP	negative regulation of cellular metabolic process	1/176	24/3622	0.698626	0.999304	0.943549	evm.model.LG05.1247	1
St_up	GO:0051172	BP	negative regulation of nitrogen compound metabolic process	1/176	24/3622	0.698626	0.999304	0.943549	evm.model.LG05.1247	1
St_up	GO:0019219	BP	regulation of nucleobase-containing compound metabolic process	2/176	50/3622	0.707634	0.999304	0.943549	evm.model.LG02.641/evm.model.LG05.1247	2
St_up	GO:0000956	BP	nuclear-transcribed mRNA catabolic process	1/176	25/3622	0.713368	0.999304	0.943549	evm.model.LG08.598	1
St_up	GO:0006401	BP	RNA catabolic process	1/176	25/3622	0.713368	0.999304	0.943549	evm.model.LG08.598	1
St_up	GO:0006402	BP	mRNA catabolic process	1/176	25/3622	0.713368	0.999304	0.943549	evm.model.LG08.598	1
St_up	GO:0034645	BP	cellular macromolecule biosynthetic process	3/176	75/3622	0.715082	0.999304	0.943549	evm.model.LG02.641/evm.model.LG03.480/evm.model.LG05.1247	3
St_up	GO:0019439	BP	aromatic compound catabolic process	1/176	26/3622	0.727393	0.999304	0.943549	evm.model.LG08.598	1
St_up	GO:0034655	BP	nucleobase-containing compound catabolic process	1/176	26/3622	0.727393	0.999304	0.943549	evm.model.LG08.598	1
St_up	GO:0044265	BP	cellular macromolecule catabolic process	1/176	26/3622	0.727393	0.999304	0.943549	evm.model.LG08.598	1
St_up	GO:0044270	BP	cellular nitrogen compound catabolic process	1/176	26/3622	0.727393	0.999304	0.943549	evm.model.LG08.598	1
St_up	GO:0046700	BP	heterocycle catabolic process	1/176	26/3622	0.727393	0.999304	0.943549	evm.model.LG08.598	1
St_up	GO:1901361	BP	organic cyclic compound catabolic process	1/176	26/3622	0.727393	0.999304	0.943549	evm.model.LG08.598	1
St_up	GO:0009605	BP	response to external stimulus	2/176	52/3622	0.727996	0.999304	0.943549	evm.model.LG03.1439/evm.model.LG09.1828	2
St_up	GO:0043207	BP	response to external biotic stimulus	2/176	52/3622	0.727996	0.999304	0.943549	evm.model.LG03.1439/evm.model.LG09.1828	2
St_up	GO:0044419	BP	interspecies interaction between organisms	2/176	52/3622	0.727996	0.999304	0.943549	evm.model.LG03.1439/evm.model.LG09.1828	2
St_up	GO:0051707	BP	response to other organism	2/176	52/3622	0.727996	0.999304	0.943549	evm.model.LG03.1439/evm.model.LG09.1828	2
St_up	GO:0009058	BP	biosynthetic process	8/176	193/3622	0.731801	0.999304	0.943549	evm.model.LG01.427/evm.model.LG02.641/evm.model.LG03.1417/evm.model.LG03.480/evm.model.LG05.1247/evm.model.LG05.2319/evm.model.LG09.307/evm.model.LG10.3264	8
St_up	GO:1901576	BP	organic substance biosynthetic process	8/176	193/3622	0.731801	0.999304	0.943549	evm.model.LG01.427/evm.model.LG02.641/evm.model.LG03.1417/evm.model.LG03.480/evm.model.LG05.1247/evm.model.LG05.2319/evm.model.LG09.307/evm.model.LG10.3264	8
St_up	GO:0002831	BP	regulation of response to biotic stimulus	1/176	28/3622	0.753428	0.999304	0.943549	evm.model.LG09.1828	1
St_up	GO:0048285	BP	organelle fission	1/176	29/3622	0.765503	0.999304	0.943549	evm.model.LG05.491	1
St_up	GO:0000160	BP	phosphorelay signal transduction system	2/176	58/3622	0.782022	0.999304	0.943549	evm.model.LG01.386/evm.model.LG04.2278	2
St_up	GO:0000165	BP	MAPK cascade	1/176	31/3622	0.787916	0.999304	0.943549	evm.model.LG03.798	1
St_up	GO:0023014	BP	signal transduction by protein phosphorylation	1/176	31/3622	0.787916	0.999304	0.943549	evm.model.LG03.798	1
St_up	GO:0051276	BP	chromosome organization	1/176	31/3622	0.787916	0.999304	0.943549	evm.model.LG05.491	1
St_up	GO:0007275	BP	multicellular organism development	2/176	59/3622	0.790057	0.999304	0.943549	evm.model.LG03.570/evm.model.LG06.1152	2
St_up	GO:0006468	BP	protein phosphorylation	2/176	62/3622	0.812624	0.999304	0.943549	evm.model.LG03.798/evm.model.LG06.3481	2
St_up	GO:0070925	BP	organelle assembly	2/176	62/3622	0.812624	0.999304	0.943549	evm.model.LG04.2356/evm.model.LG07.2063	2
St_up	GO:0007165	BP	signal transduction	3/176	89/3622	0.816354	0.999304	0.943549	evm.model.LG01.386/evm.model.LG03.798/evm.model.LG04.2278	3
St_up	GO:0023052	BP	signaling	3/176	89/3622	0.816354	0.999304	0.943549	evm.model.LG01.386/evm.model.LG03.798/evm.model.LG04.2278	3
St_up	GO:0035556	BP	intracellular signal transduction	3/176	89/3622	0.816354	0.999304	0.943549	evm.model.LG01.386/evm.model.LG03.798/evm.model.LG04.2278	3
St_up	GO:0048583	BP	regulation of response to stimulus	1/176	34/3622	0.817604	0.999304	0.943549	evm.model.LG09.1828	1
St_up	GO:0006793	BP	phosphorus metabolic process	2/176	63/3622	0.819655	0.999304	0.943549	evm.model.LG03.798/evm.model.LG06.3481	2
St_up	GO:0006796	BP	phosphate-containing compound metabolic process	2/176	63/3622	0.819655	0.999304	0.943549	evm.model.LG03.798/evm.model.LG06.3481	2
St_up	GO:0009607	BP	response to biotic stimulus	2/176	63/3622	0.819655	0.999304	0.943549	evm.model.LG03.1439/evm.model.LG09.1828	2
St_up	GO:0016310	BP	phosphorylation	2/176	63/3622	0.819655	0.999304	0.943549	evm.model.LG03.798/evm.model.LG06.3481	2
St_up	GO:0007154	BP	cell communication	3/176	90/3622	0.822266	0.999304	0.943549	evm.model.LG01.386/evm.model.LG03.798/evm.model.LG04.2278	3
St_up	GO:0051171	BP	regulation of nitrogen compound metabolic process	3/176	90/3622	0.822266	0.999304	0.943549	evm.model.LG02.641/evm.model.LG05.1247/evm.model.LG06.3481	3
St_up	GO:0006281	BP	DNA repair	1/176	35/3622	0.826551	0.999304	0.943549	evm.model.LG03.480	1
St_up	GO:0006974	BP	cellular response to DNA damage stimulus	1/176	35/3622	0.826551	0.999304	0.943549	evm.model.LG03.480	1
St_up	GO:0033554	BP	cellular response to stress	1/176	35/3622	0.826551	0.999304	0.943549	evm.model.LG03.480	1
St_up	GO:0080090	BP	regulation of primary metabolic process	3/176	91/3622	0.828017	0.999304	0.943549	evm.model.LG02.641/evm.model.LG05.1247/evm.model.LG06.3481	3
St_up	GO:0001932	BP	regulation of protein phosphorylation	1/176	36/3622	0.835062	0.999304	0.943549	evm.model.LG06.3481	1
St_up	GO:0009451	BP	RNA modification	1/176	37/3622	0.843157	0.999304	0.943549	evm.model.LG01.1187	1
St_up	GO:0019220	BP	regulation of phosphate metabolic process	1/176	37/3622	0.843157	0.999304	0.943549	evm.model.LG06.3481	1
St_up	GO:0031399	BP	regulation of protein modification process	1/176	37/3622	0.843157	0.999304	0.943549	evm.model.LG06.3481	1
St_up	GO:0042325	BP	regulation of phosphorylation	1/176	37/3622	0.843157	0.999304	0.943549	evm.model.LG06.3481	1
St_up	GO:0051174	BP	regulation of phosphorus metabolic process	1/176	37/3622	0.843157	0.999304	0.943549	evm.model.LG06.3481	1
St_up	GO:0000302	BP	response to reactive oxygen species	3/176	94/3622	0.844328	0.999304	0.943549	evm.model.LG01.1239/evm.model.LG05.154/evm.model.LG09.1991	3
St_up	GO:0006979	BP	response to oxidative stress	3/176	94/3622	0.844328	0.999304	0.943549	evm.model.LG01.1239/evm.model.LG05.154/evm.model.LG09.1991	3
St_up	GO:0044271	BP	cellular nitrogen compound biosynthetic process	3/176	94/3622	0.844328	0.999304	0.943549	evm.model.LG02.641/evm.model.LG03.480/evm.model.LG05.1247	3
St_up	GO:1901700	BP	response to oxygen-containing compound	3/176	94/3622	0.844328	0.999304	0.943549	evm.model.LG01.1239/evm.model.LG05.154/evm.model.LG09.1991	3
St_up	GO:0060255	BP	regulation of macromolecule metabolic process	4/176	120/3622	0.844381	0.999304	0.943549	evm.model.LG02.641/evm.model.LG05.1247/evm.model.LG06.3481/evm.model.LG08.598	4
St_up	GO:0031323	BP	regulation of cellular metabolic process	3/176	95/3622	0.849461	0.999304	0.943549	evm.model.LG02.641/evm.model.LG05.1247/evm.model.LG06.3481	3
St_up	GO:0019222	BP	regulation of metabolic process	4/176	123/3622	0.857878	0.999304	0.943549	evm.model.LG02.641/evm.model.LG05.1247/evm.model.LG06.3481/evm.model.LG08.598	4
St_up	GO:0032268	BP	regulation of cellular protein metabolic process	1/176	39/3622	0.858181	0.999304	0.943549	evm.model.LG06.3481	1
St_up	GO:0051246	BP	regulation of protein metabolic process	1/176	39/3622	0.858181	0.999304	0.943549	evm.model.LG06.3481	1
St_up	GO:0051716	BP	cellular response to stimulus	4/176	124/3622	0.862152	0.999304	0.943549	evm.model.LG01.386/evm.model.LG03.480/evm.model.LG03.798/evm.model.LG04.2278	4
St_up	GO:0032501	BP	multicellular organismal process	2/176	72/3622	0.873041	0.999304	0.943549	evm.model.LG03.570/evm.model.LG06.1152	2
St_up	GO:0043603	BP	cellular amide metabolic process	1/176	43/3622	0.884069	0.999304	0.943549	evm.model.LG01.583	1
St_up	GO:0044249	BP	cellular biosynthetic process	3/176	104/3622	0.889418	0.999304	0.943549	evm.model.LG02.641/evm.model.LG03.480/evm.model.LG05.1247	3
St_up	GO:0000041	BP	transition metal ion transport	1/176	44/3622	0.88977	0.999304	0.943549	evm.model.LG07.2863	1
St_up	GO:0006812	BP	cation transport	1/176	44/3622	0.88977	0.999304	0.943549	evm.model.LG07.2863	1
St_up	GO:0030001	BP	metal ion transport	1/176	44/3622	0.88977	0.999304	0.943549	evm.model.LG07.2863	1
St_up	GO:0034470	BP	ncRNA processing	1/176	45/3622	0.895192	0.999304	0.943549	evm.model.LG08.2156	1
St_up	GO:0034660	BP	ncRNA metabolic process	1/176	45/3622	0.895192	0.999304	0.943549	evm.model.LG08.2156	1
St_up	GO:0006259	BP	DNA metabolic process	1/176	47/3622	0.905254	0.999304	0.943549	evm.model.LG03.480	1
St_up	GO:0016071	BP	mRNA metabolic process	1/176	51/3622	0.922585	0.999304	0.943549	evm.model.LG08.598	1
St_up	GO:0019752	BP	carboxylic acid metabolic process	2/176	85/3622	0.924952	0.999304	0.943549	evm.model.LG06.1070/evm.model.LG10.2602	2
St_up	GO:0043436	BP	oxoacid metabolic process	2/176	85/3622	0.924952	0.999304	0.943549	evm.model.LG06.1070/evm.model.LG10.2602	2
St_up	GO:0006082	BP	organic acid metabolic process	2/176	90/3622	0.938998	0.999304	0.943549	evm.model.LG06.1070/evm.model.LG10.2602	2
St_up	GO:0022607	BP	cellular component assembly	2/176	91/3622	0.941491	0.999304	0.943549	evm.model.LG04.2356/evm.model.LG07.2063	2
St_up	GO:0044281	BP	small molecule metabolic process	2/176	96/3622	0.95258	0.999304	0.943549	evm.model.LG06.1070/evm.model.LG10.2602	2
St_up	GO:0016043	BP	cellular component organization	7/176	246/3622	0.961751	0.999304	0.943549	evm.model.LG03.1059/evm.model.LG04.2356/evm.model.LG05.491/evm.model.LG07.2063/evm.model.LG07.3402/evm.model.LG08.3024/evm.model.LG09.2389	7
St_up	GO:0006464	BP	cellular protein modification process	3/176	140/3622	0.970854	0.999304	0.943549	evm.model.LG03.798/evm.model.LG05.96/evm.model.LG06.3481	3
St_up	GO:0036211	BP	protein modification process	3/176	140/3622	0.970854	0.999304	0.943549	evm.model.LG03.798/evm.model.LG05.96/evm.model.LG06.3481	3
St_up	GO:0043412	BP	macromolecule modification	4/176	177/3622	0.977029	0.999304	0.943549	evm.model.LG01.1187/evm.model.LG03.798/evm.model.LG05.96/evm.model.LG06.3481	4
St_up	GO:0044260	BP	cellular macromolecule metabolic process	8/176	298/3622	0.982057	0.999304	0.943549	evm.model.LG01.1187/evm.model.LG02.641/evm.model.LG03.480/evm.model.LG03.798/evm.model.LG05.1247/evm.model.LG05.96/evm.model.LG06.3481/evm.model.LG08.598	8
St_up	GO:0016070	BP	RNA metabolic process	5/176	234/3622	0.991348	0.999304	0.943549	evm.model.LG01.1187/evm.model.LG02.641/evm.model.LG05.1247/evm.model.LG08.2156/evm.model.LG08.598	5
St_up	GO:0071840	BP	cellular component organization or biogenesis	7/176	296/3622	0.992222	0.999304	0.943549	evm.model.LG03.1059/evm.model.LG04.2356/evm.model.LG05.491/evm.model.LG07.2063/evm.model.LG07.3402/evm.model.LG08.3024/evm.model.LG09.2389	7
St_up	GO:0044267	BP	cellular protein metabolic process	3/176	174/3622	0.99259	0.999304	0.943549	evm.model.LG03.798/evm.model.LG05.96/evm.model.LG06.3481	3
St_up	GO:0044085	BP	cellular component biogenesis	2/176	141/3622	0.993433	0.999304	0.943549	evm.model.LG04.2356/evm.model.LG07.2063	2
St_up	GO:0019538	BP	protein metabolic process	3/176	179/3622	0.993985	0.999304	0.943549	evm.model.LG03.798/evm.model.LG05.96/evm.model.LG06.3481	3
St_up	GO:0090304	BP	nucleic acid metabolic process	6/176	281/3622	0.995296	0.999304	0.943549	evm.model.LG01.1187/evm.model.LG02.641/evm.model.LG03.480/evm.model.LG05.1247/evm.model.LG08.2156/evm.model.LG08.598	6
St_up	GO:0010467	BP	gene expression	4/176	220/3622	0.995566	0.999304	0.943549	evm.model.LG02.641/evm.model.LG05.1247/evm.model.LG08.2156/evm.model.LG08.598	4
St_up	GO:0006996	BP	organelle organization	3/176	195/3622	0.996946	0.999304	0.943549	evm.model.LG04.2356/evm.model.LG05.491/evm.model.LG07.2063	3
St_up	GO:0046483	BP	heterocycle metabolic process	7/176	324/3622	0.997063	0.999304	0.943549	evm.model.LG01.1187/evm.model.LG01.583/evm.model.LG02.641/evm.model.LG03.480/evm.model.LG05.1247/evm.model.LG08.2156/evm.model.LG08.598	7
St_up	GO:1901360	BP	organic cyclic compound metabolic process	7/176	324/3622	0.997063	0.999304	0.943549	evm.model.LG01.1187/evm.model.LG01.583/evm.model.LG02.641/evm.model.LG03.480/evm.model.LG05.1247/evm.model.LG08.2156/evm.model.LG08.598	7
St_up	GO:0006139	BP	nucleobase-containing compound metabolic process	6/176	295/3622	0.997183	0.999304	0.943549	evm.model.LG01.1187/evm.model.LG02.641/evm.model.LG03.480/evm.model.LG05.1247/evm.model.LG08.2156/evm.model.LG08.598	6
St_up	GO:0006396	BP	RNA processing	1/176	126/3622	0.998322	0.999304	0.943549	evm.model.LG08.2156	1
St_up	GO:1901564	BP	organonitrogen compound metabolic process	4/176	248/3622	0.998581	0.999304	0.943549	evm.model.LG01.583/evm.model.LG03.798/evm.model.LG05.96/evm.model.LG06.3481	4
St_up	GO:0006725	BP	cellular aromatic compound metabolic process	6/176	320/3622	0.998907	0.999304	0.943549	evm.model.LG01.1187/evm.model.LG02.641/evm.model.LG03.480/evm.model.LG05.1247/evm.model.LG08.2156/evm.model.LG08.598	6
St_up	GO:0034641	BP	cellular nitrogen compound metabolic process	7/176	363/3622	0.999304	0.999304	0.943549	evm.model.LG01.1187/evm.model.LG01.583/evm.model.LG02.641/evm.model.LG03.480/evm.model.LG05.1247/evm.model.LG08.2156/evm.model.LG08.598	7
St_up	GO:0012505	CC	endomembrane system	7/98	116/2328	0.21311	0.998478	0.998478	evm.model.LG01.325/evm.model.LG02.1073/evm.model.LG03.609/evm.model.LG05.1631/evm.model.LG06.152/evm.model.LG07.2831/evm.model.LG08.3070	7
St_up	GO:0005794	CC	Golgi apparatus	6/98	102/2328	0.256847	0.998478	0.998478	evm.model.LG01.325/evm.model.LG02.1073/evm.model.LG03.609/evm.model.LG05.1631/evm.model.LG06.152/evm.model.LG07.2831	6
St_up	GO:0031090	CC	organelle membrane	6/98	117/2328	0.370031	0.998478	0.998478	evm.model.LG01.325/evm.model.LG02.1073/evm.model.LG03.609/evm.model.LG05.1631/evm.model.LG07.2831/evm.model.LG08.3070	6
St_up	GO:0000139	CC	Golgi membrane	5/98	95/2328	0.370755	0.998478	0.998478	evm.model.LG01.325/evm.model.LG02.1073/evm.model.LG03.609/evm.model.LG05.1631/evm.model.LG07.2831	5
St_up	GO:0000322	CC	storage vacuole	1/98	11/2328	0.377573	0.998478	0.998478	evm.model.LG09.2694	1
St_up	GO:0016020	CC	membrane	6/98	119/2328	0.385513	0.998478	0.998478	evm.model.LG01.325/evm.model.LG02.1073/evm.model.LG03.609/evm.model.LG05.1631/evm.model.LG07.2831/evm.model.LG08.3070	6
St_up	GO:0098588	CC	bounding membrane of organelle	5/98	111/2328	0.505941	0.998478	0.998478	evm.model.LG01.325/evm.model.LG02.1073/evm.model.LG03.609/evm.model.LG05.1631/evm.model.LG07.2831	5
St_up	GO:0000325	CC	plant-type vacuole	5/98	125/2328	0.614434	0.998478	0.998478	evm.model.LG05.2163/evm.model.LG06.1612/evm.model.LG06.574/evm.model.LG07.540/evm.model.LG08.3637	5
St_up	GO:0098796	CC	membrane protein complex	1/98	23/2328	0.629903	0.998478	0.998478	evm.model.LG08.3070	1
St_up	GO:0005773	CC	vacuole	7/98	182/2328	0.657223	0.998478	0.998478	evm.model.LG05.2163/evm.model.LG06.1612/evm.model.LG06.574/evm.model.LG07.3413/evm.model.LG07.540/evm.model.LG08.3637/evm.model.LG09.2694	7
St_up	GO:0005737	CC	cytoplasm	13/98	337/2328	0.680725	0.998478	0.998478	evm.model.LG01.325/evm.model.LG02.1073/evm.model.LG03.609/evm.model.LG05.1631/evm.model.LG05.2163/evm.model.LG06.152/evm.model.LG06.1612/evm.model.LG06.574/evm.model.LG07.2831/evm.model.LG07.3413/evm.model.LG07.540/evm.model.LG08.3637/evm.model.LG09.2694	13
St_up	GO:0043227	CC	membrane-bounded organelle	16/98	441/2328	0.787654	0.998478	0.998478	evm.model.LG01.325/evm.model.LG02.1073/evm.model.LG02.848/evm.model.LG03.609/evm.model.LG05.1631/evm.model.LG05.2163/evm.model.LG06.152/evm.model.LG06.1612/evm.model.LG06.574/evm.model.LG07.2831/evm.model.LG07.3413/evm.model.LG07.3414/evm.model.LG07.540/evm.model.LG08.3070/evm.model.LG08.3637/evm.model.LG09.2694	16
St_up	GO:0043231	CC	intracellular membrane-bounded organelle	15/98	427/2328	0.822143	0.998478	0.998478	evm.model.LG01.325/evm.model.LG02.1073/evm.model.LG02.848/evm.model.LG03.609/evm.model.LG05.1631/evm.model.LG05.2163/evm.model.LG06.152/evm.model.LG06.1612/evm.model.LG06.574/evm.model.LG07.2831/evm.model.LG07.3413/evm.model.LG07.3414/evm.model.LG07.540/evm.model.LG08.3637/evm.model.LG09.2694	15
St_up	GO:0000323	CC	lytic vacuole	1/98	40/2328	0.823638	0.998478	0.998478	evm.model.LG07.3413	1
St_up	GO:0000151	CC	ubiquitin ligase complex	3/98	105/2328	0.82974	0.998478	0.998478	evm.model.LG01.825/evm.model.LG04.1657/evm.model.LG06.248	3
St_up	GO:0000228	CC	nuclear chromosome	1/98	60/2328	0.926794	0.998478	0.998478	evm.model.LG02.848	1
St_up	GO:1990234	CC	transferase complex	4/98	182/2328	0.956469	0.998478	0.998478	evm.model.LG01.825/evm.model.LG04.1657/evm.model.LG06.248/evm.model.LG08.3070	4
St_up	GO:0005634	CC	nucleus	2/98	133/2328	0.980092	0.998478	0.998478	evm.model.LG02.848/evm.model.LG07.3414	2
St_up	GO:0031974	CC	membrane-enclosed lumen	1/98	103/2328	0.989242	0.998478	0.998478	evm.model.LG02.848	1
St_up	GO:0031981	CC	nuclear lumen	1/98	103/2328	0.989242	0.998478	0.998478	evm.model.LG02.848	1
St_up	GO:0043233	CC	organelle lumen	1/98	103/2328	0.989242	0.998478	0.998478	evm.model.LG02.848	1
St_up	GO:0070013	CC	intracellular organelle lumen	1/98	103/2328	0.989242	0.998478	0.998478	evm.model.LG02.848	1
St_up	GO:0005694	CC	chromosome	1/98	109/2328	0.991792	0.998478	0.998478	evm.model.LG02.848	1
St_up	GO:1902494	CC	catalytic complex	4/98	252/2328	0.995878	0.998478	0.998478	evm.model.LG01.825/evm.model.LG04.1657/evm.model.LG06.248/evm.model.LG08.3070	4
St_up	GO:0032991	CC	protein-containing complex	5/98	311/2328	0.998169	0.998478	0.998478	evm.model.LG01.825/evm.model.LG04.1657/evm.model.LG06.248/evm.model.LG07.3414/evm.model.LG08.3070	5
St_up	GO:0043228	CC	non-membrane-bounded organelle	1/98	146/2328	0.998478	0.998478	0.998478	evm.model.LG02.848	1
St_up	GO:0043232	CC	intracellular non-membrane-bounded organelle	1/98	146/2328	0.998478	0.998478	0.998478	evm.model.LG02.848	1
St_up	GO:0000030	MF	mannosyltransferase activity	3/224	18/5008	0.0438449	0.365374	0.338452	evm.model.LG04.1757/evm.model.LG04.566/evm.model.LG05.600	3
St_up	GO:0016757	MF	transferase activity, transferring glycosyl groups	3/224	18/5008	0.0438449	0.365374	0.338452	evm.model.LG04.1757/evm.model.LG04.566/evm.model.LG05.600	3
St_up	GO:0016758	MF	transferase activity, transferring hexosyl groups	3/224	18/5008	0.0438449	0.365374	0.338452	evm.model.LG04.1757/evm.model.LG04.566/evm.model.LG05.600	3
St_up	GO:0016740	MF	transferase activity	3/224	31/5008	0.159307	0.799816	0.740883	evm.model.LG04.1757/evm.model.LG04.566/evm.model.LG05.600	3
St_up	GO:0043167	MF	ion binding	4/224	49/5008	0.174478	0.799816	0.740883	evm.model.LG02.568/evm.model.LG02.570/evm.model.LG06.3664/evm.model.LG09.2003	4
St_up	GO:0000287	MF	magnesium ion binding	3/224	44/5008	0.314333	0.799816	0.740883	evm.model.LG02.568/evm.model.LG02.570/evm.model.LG09.2003	3
St_up	GO:0043169	MF	cation binding	3/224	44/5008	0.314333	0.799816	0.740883	evm.model.LG02.568/evm.model.LG02.570/evm.model.LG09.2003	3
St_up	GO:0046872	MF	metal ion binding	3/224	44/5008	0.314333	0.799816	0.740883	evm.model.LG02.568/evm.model.LG02.570/evm.model.LG09.2003	3
St_up	GO:0000981	MF	DNA-binding transcription factor activity, RNA polymerase II-specific	4/224	67/5008	0.351919	0.799816	0.740883	evm.model.LG01.121/evm.model.LG02.493/evm.model.LG06.3201/evm.model.LG08.2165	4
St_up	GO:0003700	MF	DNA-binding transcription factor activity	4/224	67/5008	0.351919	0.799816	0.740883	evm.model.LG01.121/evm.model.LG02.493/evm.model.LG06.3201/evm.model.LG08.2165	4
St_up	GO:0140110	MF	transcription regulator activity	4/224	67/5008	0.351919	0.799816	0.740883	evm.model.LG01.121/evm.model.LG02.493/evm.model.LG06.3201/evm.model.LG08.2165	4
St_up	GO:0098772	MF	molecular function regulator	4/224	78/5008	0.464133	0.877831	0.813149	evm.model.LG01.121/evm.model.LG02.493/evm.model.LG06.3201/evm.model.LG08.2165	4
St_up	GO:0005215	MF	transporter activity	1/224	17/5008	0.541222	0.877831	0.813149	evm.model.LG09.3112	1
St_up	GO:0022857	MF	transmembrane transporter activity	1/224	17/5008	0.541222	0.877831	0.813149	evm.model.LG09.3112	1
St_up	GO:0000016	MF	lactase activity	1/224	18/5008	0.561812	0.877831	0.813149	evm.model.LG04.656	1
St_up	GO:0004553	MF	hydrolase activity, hydrolyzing O-glycosyl compounds	1/224	18/5008	0.561812	0.877831	0.813149	evm.model.LG04.656	1
St_up	GO:0000156	MF	phosphorelay response regulator activity	1/224	22/5008	0.635372	0.887955	0.822527	evm.model.LG05.778	1
St_up	GO:0060089	MF	molecular transducer activity	1/224	25/5008	0.68235	0.887955	0.822527	evm.model.LG05.778	1
St_up	GO:0016798	MF	hydrolase activity, acting on glycosyl bonds	1/224	26/5008	0.696629	0.887955	0.822527	evm.model.LG04.656	1
St_up	GO:0000149	MF	SNARE binding	1/224	28/5008	0.723299	0.887955	0.822527	evm.model.LG04.52	1
St_up	GO:0003824	MF	catalytic activity	4/224	112/5008	0.745883	0.887955	0.822527	evm.model.LG04.1757/evm.model.LG04.566/evm.model.LG04.656/evm.model.LG05.600	4
St_up	GO:0005515	MF	protein binding	1/224	36/5008	0.808576	0.918837	0.851133	evm.model.LG04.52	1
St_up	GO:0016787	MF	hydrolase activity	1/224	57/5008	0.92744	0.993431	0.920231	evm.model.LG04.656	1
St_up	GO:0001067	MF	regulatory region nucleic acid binding	2/224	137/5008	0.986824	0.993431	0.920231	evm.model.LG01.1039/evm.model.LG06.804	2
St_up	GO:0003676	MF	nucleic acid binding	2/224	154/5008	0.993431	0.993431	0.920231	evm.model.LG01.1039/evm.model.LG06.804	2

## Sheet: Table S15
Table S15 KEGG enrichment analysis of SHEGs in different samples
ID	Description	GeneRatio	BgRatio	pvalue	p.adjust	qvalue	geneID	Count	sample
ko00500	Starch and sucrose metabolism	10/109	156/9858	8.2157e-06	0.000443648	0.000415109	evm.model.LG04.2019/evm.model.LG04.735/evm.model.LG05.1016/evm.model.LG05.211/evm.model.LG06.1197/evm.model.LG06.511/evm.model.LG07.2892/evm.model.LG07.3390/evm.model.LG07.3423/evm.model.LG09.555	10	Ag
ko04075	Plant hormone signal transduction	8/109	205/9858	0.00192396	0.0519469	0.0486053	evm.model.LG04.611/evm.model.LG05.1189/evm.model.LG06.1489/evm.model.LG06.3797/evm.model.LG06.587/evm.model.LG07.389/evm.model.LG09.2428/evm.model.LG09.3073	8	Ag
ko00030	Pentose phosphate pathway	3/109	32/9858	0.0051659	0.0929863	0.0870047	evm.model.LG01.1453/evm.model.LG01.1454/evm.model.LG05.888	3	Ag
ko00100	Steroid biosynthesis	3/109	41/9858	0.010334	0.119416	0.111734	evm.model.LG07.3151/evm.model.LG07.3152/evm.model.LG07.3153	3	Ag
ko03000	Transcription factors	9/109	376/9858	0.023198	0.208782	0.195352	evm.model.LG01.643/evm.model.LG04.1722/evm.model.LG04.409/evm.model.LG05.1807/evm.model.LG05.846/evm.model.LG06.3911/evm.model.LG06.416/evm.model.LG09.2994/evm.model.LG10.484	9	Ag
ko00908	Zeatin biosynthesis	3/44	28/9858	0.000251421	0.00628553	0.00529308	evm.model.LG03.1193/evm.model.LG06.3768/evm.model.LG10.2914	3	Pa
ko02000	Transporters	7/44	423/9858	0.00246543	0.0292936	0.0246683	evm.model.LG04.2089/evm.model.LG04.869/evm.model.LG05.1313/evm.model.LG05.696/evm.model.LG08.3452/evm.model.LG09.507/evm.model.LG10.2551	7	Pa
ko00905	Brassinosteroid biosynthesis	2/44	20/9858	0.00351524	0.0292936	0.0246683	evm.model.LG08.3365/evm.model.LG09.2551	2	Pa
ko00500	Starch and sucrose metabolism	4/44	156/9858	0.00500899	0.0313062	0.0263631	evm.model.LG03.1036/evm.model.LG04.839/evm.model.LG04.840/evm.model.LG08.3025	4	Pa
ko00943	Isoflavonoid biosynthesis	1/44	11/9858	0.0480399	0.225049	0.189515	evm.model.LG08.2033	1	Pa
ko00062	Fatty acid elongation	2/38	26/9858	0.00443599	0.0647136	0.0490461	evm.model.LG04.427/evm.model.LG05.500	2	Pe
ko02000	Transporters	6/38	423/9858	0.00517708	0.0647136	0.0490461	evm.model.LG03.557/evm.model.LG05.2070/evm.model.LG06.773/evm.model.LG08.2201/evm.model.LG08.2916/evm.model.LG10.2940	6	Pe
ko04727	GABAergic synapse	1/38	5/9858	0.0191295	0.114562	0.0868261	evm.model.LG05.1046	1	Pe
ko00199	Cytochrome P450	2/38	58/9858	0.0208839	0.114562	0.0868261	evm.model.LG03.207/evm.model.LG05.675	2	Pe
ko04216	Ferroptosis	1/38	6/9858	0.0229124	0.114562	0.0868261	evm.model.LG04.1560	1	Pe
ko00960	Tropane, piperidine and pyridine alkaloid biosynthesis	1/38	8/9858	0.0304357	0.126815	0.0961127	evm.model.LG04.624	1	Pe
ko00940	Phenylpropanoid biosynthesis	2/38	90/9858	0.0468637	0.16459	0.124742	evm.model.LG08.415/evm.model.LG09.3239	2	Pe
ko03036	Chromosome and associated proteins	23/345	165/9858	1.31e-08	1.38e-06	1.19e-06	evm.model.Contig175.7/evm.model.LG01.1081/evm.model.LG01.1739/evm.model.LG01.482/evm.model.LG01.802/evm.model.LG01.828/evm.model.LG02.540/evm.model.LG03.1144/evm.model.LG03.1696/evm.model.LG03.620/evm.model.LG03.904/evm.model.LG04.1590/evm.model.LG04.2265/evm.model.LG04.2342/evm.model.LG04.2489/evm.model.LG04.2490/evm.model.LG04.2517/evm.model.LG04.926/evm.model.LG05.314/evm.model.LG05.507/evm.mo…	23	Pi
ko04812	Cytoskeleton proteins	13/345	68/9858	5.19e-07	2.72e-05	2.35e-05	evm.model.LG03.467/evm.model.LG03.468/evm.model.LG03.672/evm.model.LG03.866/evm.model.LG04.1219/evm.model.LG05.1548/evm.model.LG06.1477/evm.model.LG06.3530/evm.model.LG07.3309/evm.model.LG09.152/evm.model.LG09.2027/evm.model.LG10.111/evm.model.LG10.871	13	Pi
ko03000	Transcription factors	32/345	376/9858	2.79e-06	7.32e-05	6.31e-05	evm.model.LG01.1047/evm.model.LG01.1261/evm.model.LG01.1722/evm.model.LG01.403/evm.model.LG02.849/evm.model.LG02.938/evm.model.LG03.1007/evm.model.LG03.1686/evm.model.LG03.649/evm.model.LG03.665/evm.model.LG03.707/evm.model.LG04.1299/evm.model.LG04.1518/evm.model.LG04.2052/evm.model.LG04.212/evm.model.LG06.1218/evm.model.LG06.1379/evm.model.LG06.183/evm.model.LG06.59/evm.model.LG06.995/evm.model.…	32	Pi
ko04217	Necroptosis	5/345	14/9858	7.87e-05	0.00165175	0.00142406	evm.model.LG03.797/evm.model.LG04.257/evm.model.LG04.429/evm.model.LG06.738/evm.model.LG10.2949	5	Pi
ko03032	DNA replication proteins	6/345	29/9858	0.000422128	0.00738725	0.00636896	evm.model.LG01.905/evm.model.LG02.1252/evm.model.LG03.971/evm.model.LG05.658/evm.model.LG06.1902/evm.model.LG10.1007	6	Pi
ko04361	Axon regeneration	4/345	14/9858	0.00111671	0.0146568	0.0126364	evm.model.LG04.525/evm.model.LG06.3565/evm.model.LG08.2834/evm.model.LG10.2660	4	Pi
ko00531	Glycosaminoglycan degradation	3/345	13/9858	0.00935782	0.0982571	0.0847129	evm.model.LG01.559/evm.model.LG04.2266/evm.model.LG09.2828	3	Pi
ko00062	Fatty acid elongation	4/345	26/9858	0.0119814	0.114368	0.0986027	evm.model.LG05.2272/evm.model.LG05.748/evm.model.LG06.3580/evm.model.LG08.3185	4	Pi
ko00940	Phenylpropanoid biosynthesis	8/345	90/9858	0.0133054	0.116422	0.100374	evm.model.LG01.1468/evm.model.LG01.694/evm.model.LG03.646/evm.model.LG03.883/evm.model.LG06.987/evm.model.LG07.3422/evm.model.LG09.3232/evm.model.LG10.703	8	Pi
ko00270	Cysteine and methionine metabolism	6/345	61/9858	0.0193803	0.146978	0.126718	evm.model.LG03.617/evm.model.LG05.1348/evm.model.LG05.1996/evm.model.LG06.278/evm.model.LG06.729/evm.model.LG08.589	6	Pi
ko00310	Lysine degradation	3/345	17/9858	0.0200652	0.146978	0.126718	evm.model.LG02.810/evm.model.LG04.1845/evm.model.LG05.1209	3	Pi
ko00500	Starch and sucrose metabolism	11/345	156/9858	0.0209969	0.146978	0.126718	evm.model.LG01.229/evm.model.LG03.1139/evm.model.LG04.693/evm.model.LG05.1786/evm.model.LG05.1898/evm.model.LG05.830/evm.model.LG06.3877/evm.model.LG06.3880/evm.model.LG06.4067/evm.model.LG07.183/evm.model.LG10.617	11	Pi
ko04131	Membrane trafficking	16/345	279/9858	0.0359986	0.224881	0.193882	evm.model.LG02.1048/evm.model.LG02.532/evm.model.LG03.440/evm.model.LG04.1433/evm.model.LG04.2285/evm.model.LG04.597/evm.model.LG05.348/evm.model.LG06.203/evm.model.LG06.3544/evm.model.LG06.3796/evm.model.LG07.2617/evm.model.LG08.212/evm.model.LG09.2850/evm.model.LG09.2946/evm.model.LG10.1039/evm.model.LG10.3099	16	Pi
ko04152	AMPK signaling pathway	3/345	22/9858	0.0399803	0.224881	0.193882	evm.model.LG06.1033/evm.model.LG09.2764/evm.model.LG09.3135	3	Pi
ko01001	Protein kinases	8/345	111/9858	0.0406363	0.224881	0.193882	evm.model.LG03.382/evm.model.LG04.164/evm.model.LG04.2507/evm.model.LG05.1351/evm.model.LG08.2567/evm.model.LG08.82/evm.model.LG09.2706/evm.model.LG10.1070	8	Pi
ko01009	Protein phosphatases and associated proteins	10/345	152/9858	0.0406927	0.224881	0.193882	evm.model.LG01.1267/evm.model.LG01.1269/evm.model.LG01.86/evm.model.LG04.1242/evm.model.LG04.1790/evm.model.LG04.882/evm.model.LG06.1043/evm.model.LG06.1372/evm.model.LG06.4057/evm.model.LG09.839	10	Pi
ko00195	Photosynthesis	20/550	33/9858	1.77412e-17	2.39507e-15	2.05425e-15	evm.model.LG01.661/evm.model.LG02.1020/evm.model.LG03.127/evm.model.LG03.820/evm.model.LG04.2079/evm.model.LG04.946/evm.model.LG05.1063/evm.model.LG05.2282/evm.model.LG06.1064/evm.model.LG06.3503/evm.model.LG06.754/evm.model.LG06.922/evm.model.LG08.2138/evm.model.LG08.2486/evm.model.LG08.3458/evm.model.LG09.2129/evm.model.LG09.3098/evm.model.LG10.2565/evm.model.LG10.2783/evm.model.LG10.604	20	Br
ko00196	Photosynthesis - antenna proteins	16/550	22/9858	3.90011e-16	2.63258e-14	2.25796e-14	evm.model.LG01.537/evm.model.LG02.219/evm.model.LG05.1255/evm.model.LG05.867/evm.model.LG06.1908/evm.model.LG06.3933/evm.model.LG06.905/evm.model.LG08.3559/evm.model.LG08.417/evm.model.LG08.423/evm.model.LG09.1678/evm.model.LG09.2223/evm.model.LG09.2565/evm.model.LG09.3242/evm.model.LG10.2619/evm.model.LG10.831	16	Br
ko00630	Glyoxylate and dicarboxylate metabolism	20/550	62/9858	6.19564e-11	2.78804e-09	2.3913e-09	evm.model.LG01.1134/evm.model.LG01.1515/evm.model.LG01.908/evm.model.LG02.526/evm.model.LG03.1191/evm.model.LG03.1384/evm.model.LG03.682/evm.model.LG03.973/evm.model.LG04.2128/evm.model.LG05.127/evm.model.LG05.2154/evm.model.LG06.1778/evm.model.LG06.3420/evm.model.LG07.2550/evm.model.LG07.3499/evm.model.LG08.2710/evm.model.LG08.3089/evm.model.LG08.3460/evm.model.LG09.2158/evm.model.LG09.2678	20	Br
ko00061	Fatty acid biosynthesis	14/550	47/9858	1.48474e-07	5.01101e-06	4.29794e-06	evm.model.Contig319.4/evm.model.LG04.833/evm.model.LG05.1477/evm.model.LG05.2040/evm.model.LG06.1649/evm.model.LG06.1737/evm.model.LG06.2053/evm.model.LG06.464/evm.model.LG07.3125/evm.model.LG07.3332/evm.model.LG08.3485/evm.model.LG09.2203/evm.model.LG09.3241/evm.model.LG10.2744	14	Br
ko00941	Flavonoid biosynthesis	8/550	20/9858	6.18549e-06	0.000167008	0.000143243	evm.model.LG01.291/evm.model.LG01.663/evm.model.LG02.327/evm.model.LG02.562/evm.model.LG04.2274/evm.model.LG05.1288/evm.model.LG05.1995/evm.model.LG07.3062	8	Br
ko00030	Pentose phosphate pathway	9/550	32/9858	4.32827e-05	0.00097386	0.000835279	evm.model.LG03.1222/evm.model.LG03.380/evm.model.LG03.515/evm.model.LG04.1980/evm.model.LG04.1981/evm.model.LG04.2250/evm.model.LG05.792/evm.model.LG06.142/evm.model.LG10.3286	9	Br
ko00710	Carbon fixation in photosynthetic organisms	4/550	9/9858	0.000964062	0.0185926	0.0159469	evm.model.LG05.2088/evm.model.LG05.556/evm.model.LG10.1038/evm.model.LG10.637	4	Br
ko00199	Cytochrome P450	10/550	58/9858	0.00124126	0.0209463	0.0179656	evm.model.LG04.2139/evm.model.LG04.2140/evm.model.LG04.2141/evm.model.LG04.2144/evm.model.LG05.2343/evm.model.LG05.2344/evm.model.LG05.2348/evm.model.LG05.2351/evm.model.LG07.2744/evm.model.LG09.2635	10	Br
ko00010	Glycolysis / Gluconeogenesis	18/550	150/9858	0.00170072	0.0255108	0.0218806	evm.model.LG01.1709/evm.model.LG01.82/evm.model.LG03.1676/evm.model.LG04.172/evm.model.LG04.2034/evm.model.LG04.2529/evm.model.LG04.585/evm.model.LG04.606/evm.model.LG04.607/evm.model.LG05.2359/evm.model.LG05.663/evm.model.LG06.3188/evm.model.LG07.2383/evm.model.LG07.3424/evm.model.LG07.3425/evm.model.LG08.2140/evm.model.LG08.2713/evm.model.LG10.2791	18	Br
ko00860	Porphyrin and chlorophyll metabolism	8/550	43/9858	0.00228531	0.0283288	0.0242976	evm.model.LG02.677/evm.model.LG03.1033/evm.model.LG04.2241/evm.model.LG04.545/evm.model.LG06.3372/evm.model.LG06.726/evm.model.LG07.1557/evm.model.LG09.531	8	Br
ko00943	Isoflavonoid biosynthesis	4/550	11/9858	0.00230827	0.0283288	0.0242976	evm.model.LG05.1774/evm.model.LG05.1797/evm.model.LG06.3474/evm.model.LG08.2026	4	Br
ko99998	Others	2/550	2/9858	0.00310743	0.0349586	0.029984	evm.model.LG04.146/evm.model.LG08.1837	2	Br
ko99980	Enzymes with EC numbers	29/550	318/9858	0.00611402	0.0590565	0.0506528	evm.model.LG01.1657/evm.model.LG01.51/evm.model.LG01.700/evm.model.LG01.850/evm.model.LG02.1134/evm.model.LG02.29/evm.model.LG03.1056/evm.model.LG03.573/evm.model.LG03.696/evm.model.LG04.1002/evm.model.LG04.1285/evm.model.LG04.80/evm.model.LG05.1258/evm.model.LG05.2074/evm.model.LG05.2115/evm.model.LG06.1283/evm.model.LG06.2688/evm.model.LG06.4141/evm.model.LG07.1756/evm.model.LG07.212/evm.model.…	29	Br
ko00591	Linoleic acid metabolism	4/550	14/9858	0.00612438	0.0590565	0.0506528	evm.model.LG04.527/evm.model.LG05.2050/evm.model.LG05.2051/evm.model.LG05.2053	4	Br
ko04145	Phagosome	5/550	25/9858	0.0111261	0.100135	0.0858854	evm.model.LG06.1260/evm.model.LG06.789/evm.model.LG07.3173/evm.model.LG09.112/evm.model.LG10.1049	5	Br
ko00480	Glutathione metabolism	6/550	36/9858	0.0136727	0.115363	0.0989471	evm.model.LG05.203/evm.model.LG05.839/evm.model.LG07.2397/evm.model.LG08.1796/evm.model.LG10.2983/evm.model.LG10.309	6	Br
ko00360	Phenylalanine metabolism	2/550	4/9858	0.0172912	0.129684	0.11123	evm.model.LG04.1709/evm.model.LG09.2524	2	Br
ko00901	Indole alkaloid biosynthesis	2/550	4/9858	0.0172912	0.129684	0.11123	evm.model.LG04.2304/evm.model.LG07.2029	2	Br
ko04621	NOD-like receptor signaling pathway	4/550	19/9858	0.0190076	0.135054	0.115836	evm.model.LG02.317/evm.model.LG04.787/evm.model.LG06.990/evm.model.LG09.2484	4	Br
ko00906	Carotenoid biosynthesis	5/550	30/9858	0.0237521	0.160326	0.137512	evm.model.LG01.1036/evm.model.LG01.608/evm.model.LG02.1085/evm.model.LG08.2714/evm.model.LG08.2975	5	Br
ko03011	Ribosome	3/550	13/9858	0.0324817	0.19932	0.170957	evm.model.LG05.738/evm.model.LG09.534/evm.model.LG10.919	3	Br
ko00780	Biotin metabolism	2/550	6/9858	0.0401194	0.235483	0.201974	evm.model.LG01.1612/evm.model.LG01.585	2	Br
ko03010	Ribosome	21/550	254/9858	0.0457157	0.257151	0.220558	evm.model.LG01.429/evm.model.LG02.1129/evm.model.LG02.1202/evm.model.LG02.492/evm.model.LG02.685/evm.model.LG03.1425/evm.model.LG03.198/evm.model.LG03.559/evm.model.LG03.611/evm.model.LG04.1934/evm.model.LG05.2357/evm.model.LG05.255/evm.model.LG06.1101/evm.model.LG06.3763/evm.model.LG06.3904/evm.model.LG07.2433/evm.model.LG08.2148/evm.model.LG08.3457/evm.model.LG09.1553/evm.model.LG09.185/evm.mod…	21	Br
ko00592	alpha-Linolenic acid metabolism	4/550	25/9858	0.0477259	0.25772	0.221046	evm.model.LG02.381/evm.model.LG03.1200/evm.model.LG08.3577/evm.model.LG09.2218	4	Br
ko01040	Biosynthesis of unsaturated fatty acids	4/162	39/9858	0.00369375	0.261755	0.243116	evm.model.LG05.2012/evm.model.LG05.2018/evm.model.LG05.2019/evm.model.LG05.2035	4	Ri
ko99980	Enzymes with EC numbers	12/162	318/9858	0.00615894	0.261755	0.243116	evm.model.LG01.63/evm.model.LG02.1273/evm.model.LG02.207/evm.model.LG02.272/evm.model.LG02.942/evm.model.LG03.1055/evm.model.LG04.1365/evm.model.LG04.349/evm.model.LG04.74/evm.model.LG05.397/evm.model.LG07.2662/evm.model.LG08.3545	12	Ri
ko04510	Focal adhesion	1/162	1/9858	0.0164334	0.279367	0.259474	evm.model.LG03.1168	1	Ri
ko04620	Toll-like receptor signaling pathway	1/162	1/9858	0.0164334	0.279367	0.259474	evm.model.LG07.3252	1	Ri
ko04075	Plant hormone signal transduction	8/162	205/9858	0.0197737	0.280128	0.260181	evm.model.LG03.1004/evm.model.LG05.2256/evm.model.LG06.3810/evm.model.LG08.3023/evm.model.LG08.3117/evm.model.LG08.3636/evm.model.LG09.3133/evm.model.LG10.3058	8	Ri
ko00410	beta-Alanine metabolism	1/162	2/9858	0.0325983	0.395836	0.36765	evm.model.LG10.2768	1	Ri
ko00380	Tryptophan metabolism	3/162	48/9858	0.0439859	0.412243	0.382888	evm.model.LG10.2568/evm.model.LG10.2785/evm.model.LG10.357	3	Ri
ko03000	Transcription factors	11/162	376/9858	0.0456302	0.412243	0.382888	evm.model.LG01.1077/evm.model.LG02.1149/evm.model.LG04.1613/evm.model.LG05.1842/evm.model.LG05.978/evm.model.LG06.3747/evm.model.LG07.2654/evm.model.LG07.745/evm.model.LG08.2415/evm.model.LG08.3624/evm.model.LG09.1874	11	Ri
ko04015	Rap1 signaling pathway	1/162	3/9858	0.0484992	0.412243	0.382888	evm.model.LG04.2069	1	Ri
ko00902	Monoterpenoid biosynthesis	2/29	28/9858	0.0030124	0.0692853	0.0602481	evm.model.LG01.1689/evm.model.LG03.1543	2	Se
ko00960	Tropane, piperidine and pyridine alkaloid biosynthesis	1/29	8/9858	0.0233015	0.207238	0.180207	evm.model.LG07.2858	1	Se
ko02000	Transporters	4/29	423/9858	0.0339607	0.207238	0.180207	evm.model.LG02.287/evm.model.LG03.1509/evm.model.LG04.1134/evm.model.LG09.2263	4	Se
ko00040	Pentose and glucuronate interconversions	44/470	147/9858	7.14736e-24	9.00567e-22	8.35112e-22	evm.model.LG01.1284/evm.model.LG02.1221/evm.model.LG02.832/evm.model.LG03.1329/evm.model.LG03.1474/evm.model.LG03.637/evm.model.LG04.237/evm.model.LG04.967/evm.model.LG04.968/evm.model.LG05.1017/evm.model.LG05.227/evm.model.LG05.228/evm.model.LG05.231/evm.model.LG05.233/evm.model.LG05.234/evm.model.LG05.235/evm.model.LG05.237/evm.model.LG05.238/evm.model.LG05.239/evm.model.LG05.240/evm.model.LG05…	44	St
ko00053	Ascorbate and aldarate metabolism	8/470	34/9858	0.000152349	0.00959797	0.00890037	evm.model.LG04.803/evm.model.LG04.805/evm.model.LG05.2195/evm.model.LG05.2196/evm.model.LG05.2203/evm.model.LG05.2204/evm.model.LG06.144/evm.model.LG09.1991	8	St
ko04010	MAPK signaling pathway	20/470	198/9858	0.00120724	0.0507043	0.047019	evm.model.LG01.730/evm.model.LG01.870/evm.model.LG02.1195/evm.model.LG02.286/evm.model.LG03.1059/evm.model.LG03.1598/evm.model.LG03.798/evm.model.LG04.1074/evm.model.LG04.374/evm.model.LG04.377/evm.model.LG05.1402/evm.model.LG05.1555/evm.model.LG05.98/evm.model.LG06.3687/evm.model.LG08.3002/evm.model.LG08.824/evm.model.LG09.1828/evm.model.LG09.2214/evm.model.LG09.2564/evm.model.LG10.396	20	St
ko00073	Cutin, suberine and wax biosynthesis	6/470	32/9858	0.0035774	0.0901505	0.0835982	evm.model.LG03.1417/evm.model.LG10.2638/evm.model.LG10.2639/evm.model.LG10.2641/evm.model.LG10.2642/evm.model.LG10.432	6	St
ko00650	Butanoate metabolism	4/470	16/9858	0.00587258	0.123324	0.114361	evm.model.LG01.302/evm.model.LG02.1262/evm.model.LG07.3057/evm.model.LG09.317	4	St
ko99999	Others	4/470	17/9858	0.00739469	0.133104	0.12343	evm.model.LG04.1502/evm.model.LG04.1781/evm.model.LG04.1782/evm.model.LG07.3410	4	St
ko04626	Plant-pathogen interaction	10/470	97/9858	0.0169469	0.266914	0.247514	evm.model.LG01.1337/evm.model.LG03.1441/evm.model.LG03.1602/evm.model.LG03.830/evm.model.LG04.2179/evm.model.LG04.2310/evm.model.LG05.2163/evm.model.LG06.1017/evm.model.LG06.3688/evm.model.LG07.3063	10	St
ko99992	Structural proteins	3/470	13/9858	0.0215397	0.293681	0.272336	evm.model.LG01.139/evm.model.LG04.1468/evm.model.LG04.1802	3	St
ko00561	Glycerolipid metabolism	7/470	60/9858	0.023308	0.293681	0.272336	evm.model.LG04.1247/evm.model.LG04.1292/evm.model.LG04.566/evm.model.LG05.2276/evm.model.LG05.2310/evm.model.LG08.3120/evm.model.LG10.3244	7	St
ko00500	Starch and sucrose metabolism	13/470	156/9858	0.0353602	0.400487	0.371379	evm.model.LG01.1038/evm.model.LG01.1716/evm.model.LG04.2497/evm.model.LG04.656/evm.model.LG04.934/evm.model.LG05.1108/evm.model.LG05.1959/evm.model.LG06.1495/evm.model.LG07.146/evm.model.LG07.2491/evm.model.LG08.2477/evm.model.LG08.3051/evm.model.LG09.2626	13	St
ko04020	Calcium signaling pathway	3/470	17/9858	0.0444988	0.400487	0.371379	evm.model.LG02.840/evm.model.LG04.846/evm.model.LG05.1885	3	St
ko00660	C5-Branched dibasic acid metabolism	1/470	1/9858	0.047677	0.400487	0.371379	evm.model.LG09.1825	1	St
ko03000	Transcription factors	52/598	376/9858	1.489e-08	2.35262e-06	2.17864e-06	evm.model.LG01.1253/evm.model.LG01.1261/evm.model.LG01.1282/evm.model.LG01.1302/evm.model.LG01.1471/evm.model.LG01.203/evm.model.LG01.307/evm.model.LG01.403/evm.model.LG02.388/evm.model.LG02.849/evm.model.LG02.910/evm.model.LG03.1238/evm.model.LG03.649/evm.model.LG03.665/evm.model.LG03.701/evm.model.LG03.707/evm.model.LG03.768/evm.model.LG03.838/evm.model.LG03.857/evm.model.LG04.1119/evm.model.LG…	52	FA
ko04812	Cytoskeleton proteins	15/598	68/9858	1.02154e-05	0.000807016	0.000747337	evm.model.LG01.706/evm.model.LG03.467/evm.model.LG03.468/evm.model.LG03.672/evm.model.LG03.866/evm.model.LG04.1219/evm.model.LG04.535/evm.model.LG06.1464/evm.model.LG06.1477/evm.model.LG06.3530/evm.model.LG07.3309/evm.model.LG09.152/evm.model.LG09.2027/evm.model.LG10.871/evm.model.LG10.889	15	FA
ko04218	Cellular senescence	5/598	17/9858	0.00271236	0.107138	0.0992153	evm.model.LG05.349/evm.model.LG06.3543/evm.model.LG08.3455/evm.model.LG09.2733/evm.model.LG09.3165	5	FA
ko03032	DNA replication proteins	6/598	29/9858	0.00695764	0.185698	0.171965	evm.model.LG01.905/evm.model.LG02.1252/evm.model.LG03.971/evm.model.LG05.658/evm.model.LG09.494/evm.model.LG10.1007	6	FA
ko04361	Axon regeneration	4/598	14/9858	0.00822998	0.185698	0.171965	evm.model.LG05.1082/evm.model.LG06.3565/evm.model.LG08.2834/evm.model.LG09.2373	4	FA
ko04071	Sphingolipid signaling pathway	3/598	8/9858	0.00988311	0.185698	0.171965	evm.model.LG03.212/evm.model.LG08.1787/evm.model.LG10.3157	3	FA
ko04550	Signaling pathways regulating pluripotency of stem cells	2/598	3/9858	0.0105777	0.185698	0.171965	evm.model.LG02.665/evm.model.LG07.785	2	FA
ko04075	Plant hormone signal transduction	21/598	205/9858	0.0127255	0.193571	0.179256	evm.model.LG02.1006/evm.model.LG02.1007/evm.model.LG02.660/evm.model.LG03.431/evm.model.LG03.432/evm.model.LG04.1637/evm.model.LG04.769/evm.model.LG05.2256/evm.model.LG05.2292/evm.model.LG05.778/evm.model.LG06.1264/evm.model.LG06.359/evm.model.LG06.3741/evm.model.LG07.2759/evm.model.LG07.3220/evm.model.LG07.3477/evm.model.LG08.2887/evm.model.LG08.528/evm.model.LG09.1750/evm.model.LG09.2812/evm.mo…	21	FA
ko00500	Starch and sucrose metabolism	17/598	156/9858	0.0134765	0.193571	0.179256	evm.model.LG01.387/evm.model.LG01.438/evm.model.LG02.64/evm.model.LG03.264/evm.model.LG04.1094/evm.model.LG04.2100/evm.model.LG04.2502/evm.model.LG04.693/evm.model.LG05.1786/evm.model.LG05.1898/evm.model.LG06.3460/evm.model.LG06.3877/evm.model.LG06.3880/evm.model.LG06.530/evm.model.LG07.100/evm.model.LG07.183/evm.model.LG07.2826	17	FA
ko00040	Pentose and glucuronate interconversions	16/598	147/9858	0.0163879	0.215774	0.199818	evm.model.LG01.1003/evm.model.LG02.832/evm.model.LG03.1527/evm.model.LG03.542/evm.model.LG04.1535/evm.model.LG04.1725/evm.model.LG04.1737/evm.model.LG05.2361/evm.model.LG05.981/evm.model.LG06.3266/evm.model.LG06.4081/evm.model.LG06.474/evm.model.LG06.531/evm.model.LG07.3502/evm.model.LG08.3333/evm.model.LG10.345	16	FA
ko00908	Zeatin biosynthesis	5/598	28/9858	0.0248401	0.280338	0.259607	evm.model.LG03.1193/evm.model.LG05.754/evm.model.LG06.3768/evm.model.LG07.3345/evm.model.LG10.700	5	FA
ko03410	Base excision repair	5/598	28/9858	0.0248401	0.280338	0.259607	evm.model.LG02.781/evm.model.LG04.789/evm.model.LG05.1151/evm.model.LG06.549/evm.model.LG10.733	5	FA
ko00196	Photosynthesis - antenna proteins	4/598	22/9858	0.0409863	0.352788	0.326699	evm.model.LG02.219/evm.model.LG05.1255/evm.model.LG09.2565/evm.model.LG10.831	4	FA
ko04152	AMPK signaling pathway	4/598	22/9858	0.0409863	0.352788	0.326699	evm.model.LG02.809/evm.model.LG06.1033/evm.model.LG09.2764/evm.model.LG09.3135	4	FA
ko00073	Cutin, suberine and wax biosynthesis	5/598	32/9858	0.0417795	0.352788	0.326699	evm.model.LG04.1846/evm.model.LG04.718/evm.model.LG06.3338/evm.model.LG06.38/evm.model.LG09.2354	5	FA
ko01009	Protein phosphatases and associated proteins	15/598	152/9858	0.0424239	0.352788	0.326699	evm.model.LG01.1267/evm.model.LG04.1242/evm.model.LG04.1790/evm.model.LG04.882/evm.model.LG05.139/evm.model.LG06.1372/evm.model.LG06.4057/evm.model.LG07.2249/evm.model.LG08.265/evm.model.LG08.3179/evm.model.LG08.3316/evm.model.LG08.3560/evm.model.LG09.1563/evm.model.LG09.2584/evm.model.LG09.839	15	FA
ko99980	Enzymes with EC numbers	3/8	318/9858	0.00165046	0.00990274	0.0069493	evm.model.LG02.1122/evm.model.LG04.557/evm.model.LG07.2900	3	FB
ko04138	Autophagy - yeast	1/8	36/9858	0.0288543	0.0865628	0.0607458	evm.model.LG03.1688	1	FB
ko00500	Starch and sucrose metabolism	1/8	156/9858	0.119844	0.198299	0.139157	evm.model.LG03.1682	1	FB
ko04075	Plant hormone signal transduction	1/8	205/9858	0.154796	0.198299	0.139157	evm.model.LG08.2475	1	FB
ko04121	Ubiquitin system	1/8	220/9858	0.165249	0.198299	0.139157	evm.model.LG01.117	1	FB
ko02000	Transporters	1/8	423/9858	0.296005	0.296005	0.207723	evm.model.LG07.3528	1	FB
ko04016	MAPK signaling pathway - plant	6/98	126/9858	0.00156116	0.0811802	0.0755929	evm.model.LG05.2315/evm.model.LG07.2859/evm.model.LG08.2792/evm.model.LG08.3204/evm.model.LG09.2284/evm.model.LG09.2805	6	FC
ko04626	Plant-pathogen interaction	4/98	97/9858	0.0157412	0.257619	0.239888	evm.model.LG03.1612/evm.model.LG03.830/evm.model.LG05.2266/evm.model.LG06.163	4	FC
ko00199	Cytochrome P450	3/98	58/9858	0.0198168	0.257619	0.239888	evm.model.LG02.995/evm.model.LG09.2194/evm.model.LG10.383	3	FC
ko00982	Drug metabolism - cytochrome P450	1/98	5/9858	0.048737	0.321016	0.298922	evm.model.LG07.2332	1	FC
ko00052	Galactose metabolism	2/98	36/9858	0.0495235	0.321016	0.298922	evm.model.LG01.250/evm.model.LG05.1747	2	FC

## Sheet: Table S16
Table S16 GO enrichment analysis of up-regulated DEGs in Pi
ONTOLOGY	ID	Description	GeneRatio	BgRatio	pvalue	p.adjust	qvalue	geneID	Count
GO:0000278	BP	mitotic cell cycle	12/178	61/3622	2.88306e-05	0.00536249	0.00494672	evm.model.LG03.1663/evm.model.LG03.467/evm.model.LG04.882/evm.model.LG06.1372/evm.model.LG06.312/evm.model.LG06.809/evm.model.LG07.2823/evm.model.LG07.3309/evm.model.LG08.82/evm.model.LG09.1990/evm.model.LG09.2027/evm.model.LG10.1070	12
GO:0007049	BP	cell cycle	14/178	108/3622	0.000688008	0.0639848	0.0590239	evm.model.LG01.802/evm.model.LG03.1663/evm.model.LG03.467/evm.model.LG04.882/evm.model.LG06.1372/evm.model.LG06.312/evm.model.LG06.597/evm.model.LG06.809/evm.model.LG07.2823/evm.model.LG07.3309/evm.model.LG08.82/evm.model.LG09.1990/evm.model.LG09.2027/evm.model.LG10.1070	14
GO:0003002	BP	regionalization	6/178	30/3622	0.00286418	0.107036	0.0987376	evm.model.Contig38.2/evm.model.LG02.500/evm.model.LG02.849/evm.model.LG03.352/evm.model.LG03.665/evm.model.LG10.2879	6
GO:0007389	BP	pattern specification process	6/178	31/3622	0.00340936	0.107036	0.0987376	evm.model.Contig38.2/evm.model.LG02.500/evm.model.LG02.849/evm.model.LG03.352/evm.model.LG03.665/evm.model.LG10.2879	6
GO:0000226	BP	microtubule cytoskeleton organization	9/178	65/3622	0.00402415	0.107036	0.0987376	evm.model.LG03.620/evm.model.LG04.1219/evm.model.LG04.1242/evm.model.LG04.1687/evm.model.LG04.2517/evm.model.LG04.926/evm.model.LG06.1492/evm.model.LG08.2567/evm.model.LG09.2706	9
GO:0007017	BP	microtubule-based process	9/178	65/3622	0.00402415	0.107036	0.0987376	evm.model.LG03.620/evm.model.LG04.1219/evm.model.LG04.1242/evm.model.LG04.1687/evm.model.LG04.2517/evm.model.LG04.926/evm.model.LG06.1492/evm.model.LG08.2567/evm.model.LG09.2706	9
GO:1903047	BP	mitotic cell cycle process	6/178	32/3622	0.00402825	0.107036	0.0987376	evm.model.LG03.1663/evm.model.LG04.882/evm.model.LG06.1372/evm.model.LG06.809/evm.model.LG09.1990/evm.model.LG10.1070	6
GO:0022402	BP	cell cycle process	6/178	33/3622	0.00472661	0.109894	0.101373	evm.model.LG03.1663/evm.model.LG04.882/evm.model.LG06.1372/evm.model.LG06.809/evm.model.LG09.1990/evm.model.LG10.1070	6
GO:0007010	BP	cytoskeleton organization	9/178	68/3622	0.0054652	0.112947	0.10419	evm.model.LG03.620/evm.model.LG04.1219/evm.model.LG04.1242/evm.model.LG04.1687/evm.model.LG04.2517/evm.model.LG04.926/evm.model.LG06.1492/evm.model.LG08.2567/evm.model.LG09.2706	9
GO:0048285	BP	organelle fission	5/178	29/3622	0.0122972	0.212656	0.196168	evm.model.LG04.882/evm.model.LG06.1372/evm.model.LG06.809/evm.model.LG09.1575/evm.model.LG09.1990	5
GO:0048856	BP	anatomical structure development	15/178	167/3622	0.0159008	0.212656	0.196168	evm.model.Contig38.2/evm.model.LG01.251/evm.model.LG01.851/evm.model.LG01.86/evm.model.LG02.500/evm.model.LG02.849/evm.model.LG03.352/evm.model.LG03.665/evm.model.LG04.2507/evm.model.LG06.1008/evm.model.LG08.2602/evm.model.LG09.3189/evm.model.LG10.2879/evm.model.LG10.3301/evm.model.LG10.629	15
GO:0051276	BP	chromosome organization	5/178	31/3622	0.0162558	0.212656	0.196168	evm.model.LG04.882/evm.model.LG06.1372/evm.model.LG06.809/evm.model.LG09.1990/evm.model.LG09.2059	5
GO:0000070	BP	mitotic sister chromatid segregation	4/178	21/3622	0.0174929	0.212656	0.196168	evm.model.LG04.882/evm.model.LG06.1372/evm.model.LG06.809/evm.model.LG09.1990	4
GO:0000280	BP	nuclear division	4/178	21/3622	0.0174929	0.212656	0.196168	evm.model.LG04.882/evm.model.LG06.1372/evm.model.LG06.809/evm.model.LG09.1990	4
GO:0140014	BP	mitotic nuclear division	4/178	21/3622	0.0174929	0.212656	0.196168	evm.model.LG04.882/evm.model.LG06.1372/evm.model.LG06.809/evm.model.LG09.1990	4
GO:0000819	BP	sister chromatid segregation	4/178	22/3622	0.0205796	0.212656	0.196168	evm.model.LG04.882/evm.model.LG06.1372/evm.model.LG06.809/evm.model.LG09.1990	4
GO:0007059	BP	chromosome segregation	4/178	22/3622	0.0205796	0.212656	0.196168	evm.model.LG04.882/evm.model.LG06.1372/evm.model.LG06.809/evm.model.LG09.1990	4
GO:0098813	BP	nuclear chromosome segregation	4/178	22/3622	0.0205796	0.212656	0.196168	evm.model.LG04.882/evm.model.LG06.1372/evm.model.LG06.809/evm.model.LG09.1990	4
GO:0007275	BP	multicellular organism development	7/178	59/3622	0.0241508	0.236424	0.218093	evm.model.Contig38.2/evm.model.LG01.851/evm.model.LG02.500/evm.model.LG02.849/evm.model.LG03.352/evm.model.LG03.665/evm.model.LG10.2879	7
GO:0032502	BP	developmental process	15/178	178/3622	0.0268485	0.249691	0.230331	evm.model.Contig38.2/evm.model.LG01.251/evm.model.LG01.851/evm.model.LG01.86/evm.model.LG02.500/evm.model.LG02.849/evm.model.LG03.352/evm.model.LG03.665/evm.model.LG04.2507/evm.model.LG06.1008/evm.model.LG08.2602/evm.model.LG09.3189/evm.model.LG10.2879/evm.model.LG10.3301/evm.model.LG10.629	15
GO:0006996	BP	organelle organization	16/178	195/3622	0.0282009	0.249779	0.230413	evm.model.LG03.620/evm.model.LG04.1219/evm.model.LG04.1242/evm.model.LG04.1687/evm.model.LG04.2517/evm.model.LG04.882/evm.model.LG04.926/evm.model.LG06.1372/evm.model.LG06.1492/evm.model.LG06.1516/evm.model.LG06.809/evm.model.LG08.2567/evm.model.LG09.1575/evm.model.LG09.1990/evm.model.LG09.2059/evm.model.LG09.2706	16
GO:0019219	BP	regulation of nucleobase-containing compound metabolic process	6/178	50/3622	0.0340997	0.288297	0.265945	evm.model.Contig175.7/evm.model.LG03.1696/evm.model.LG04.2265/evm.model.LG06.1175/evm.model.LG08.2867/evm.model.LG09.2377	6
GO:0002252	BP	immune effector process	3/178	17/3622	0.0477384	0.386058	0.356126	evm.model.LG06.3527/evm.model.LG06.3565/evm.model.LG10.2660	3
GO:0032501	BP	multicellular organismal process	7/178	72/3622	0.0614588	0.476305	0.439376	evm.model.Contig38.2/evm.model.LG01.851/evm.model.LG02.500/evm.model.LG02.849/evm.model.LG03.352/evm.model.LG03.665/evm.model.LG10.2879	7
GO:0051171	BP	regulation of nitrogen compound metabolic process	8/178	90/3622	0.0727279	0.541096	0.499143	evm.model.Contig175.7/evm.model.LG01.802/evm.model.LG03.1696/evm.model.LG04.2265/evm.model.LG05.1351/evm.model.LG06.1175/evm.model.LG08.2867/evm.model.LG09.2377	8
GO:0080090	BP	regulation of primary metabolic process	8/178	91/3622	0.076547	0.547605	0.505148	evm.model.Contig175.7/evm.model.LG01.802/evm.model.LG03.1696/evm.model.LG04.2265/evm.model.LG05.1351/evm.model.LG06.1175/evm.model.LG08.2867/evm.model.LG09.2377	8
GO:0000902	BP	cell morphogenesis	8/178	95/3622	0.0930129	0.611935	0.56449	evm.model.LG01.251/evm.model.LG01.86/evm.model.LG04.2507/evm.model.LG06.1008/evm.model.LG08.2602/evm.model.LG09.3189/evm.model.LG10.3301/evm.model.LG10.629	8
GO:0031323	BP	regulation of cellular metabolic process	8/178	95/3622	0.0930129	0.611935	0.56449	evm.model.Contig175.7/evm.model.LG01.802/evm.model.LG03.1696/evm.model.LG04.2265/evm.model.LG05.1351/evm.model.LG06.1175/evm.model.LG08.2867/evm.model.LG09.2377	8
GO:0044770	BP	cell cycle phase transition	2/178	11/3622	0.0986992	0.611935	0.56449	evm.model.LG03.1663/evm.model.LG10.1070	2
GO:0044772	BP	mitotic cell cycle phase transition	2/178	11/3622	0.0986992	0.611935	0.56449	evm.model.LG03.1663/evm.model.LG10.1070	2
GO:0001505	BP	regulation of neurotransmitter levels	2/178	14/3622	0.148546	0.865365	0.798271	evm.model.LG05.1592/evm.model.LG10.489	2
GO:0016043	BP	cellular component organization	16/178	246/3622	0.14888	0.865365	0.798271	evm.model.LG03.620/evm.model.LG04.1219/evm.model.LG04.1242/evm.model.LG04.1687/evm.model.LG04.2517/evm.model.LG04.882/evm.model.LG04.926/evm.model.LG06.1372/evm.model.LG06.1492/evm.model.LG06.1516/evm.model.LG06.809/evm.model.LG08.2567/evm.model.LG09.1575/evm.model.LG09.1990/evm.model.LG09.2059/evm.model.LG09.2706	16
GO:0006310	BP	DNA recombination	3/178	29/3622	0.168349	0.948875	0.875307	evm.model.Contig175.7/evm.model.LG03.1696/evm.model.LG04.2265	3
GO:0009653	BP	anatomical structure morphogenesis	8/178	112/3622	0.183247	0.999742	0.92223	evm.model.LG01.251/evm.model.LG01.86/evm.model.LG04.2507/evm.model.LG06.1008/evm.model.LG08.2602/evm.model.LG09.3189/evm.model.LG10.3301/evm.model.LG10.629	8
GO:0006259	BP	DNA metabolic process	4/178	47/3622	0.197998	0.999742	0.92223	evm.model.Contig175.7/evm.model.LG03.1696/evm.model.LG04.2265/evm.model.LG06.549	4
GO:0060255	BP	regulation of macromolecule metabolic process	8/178	120/3622	0.235479	0.999742	0.92223	evm.model.Contig175.7/evm.model.LG01.802/evm.model.LG03.1696/evm.model.LG04.2265/evm.model.LG05.1351/evm.model.LG06.1175/evm.model.LG08.2867/evm.model.LG09.2377	8
GO:0019222	BP	regulation of metabolic process	8/178	123/3622	0.25631	0.999742	0.92223	evm.model.Contig175.7/evm.model.LG01.802/evm.model.LG03.1696/evm.model.LG04.2265/evm.model.LG05.1351/evm.model.LG06.1175/evm.model.LG08.2867/evm.model.LG09.2377	8
GO:0071840	BP	cellular component organization or biogenesis	17/178	296/3622	0.283446	0.999742	0.92223	evm.model.LG03.620/evm.model.LG04.1219/evm.model.LG04.1242/evm.model.LG04.1687/evm.model.LG04.2517/evm.model.LG04.882/evm.model.LG04.926/evm.model.LG06.1372/evm.model.LG06.1492/evm.model.LG06.1516/evm.model.LG06.199/evm.model.LG06.809/evm.model.LG08.2567/evm.model.LG09.1575/evm.model.LG09.1990/evm.model.LG09.2059/evm.model.LG09.2706	17
GO:0000272	BP	polysaccharide catabolic process	3/178	41/3622	0.327348	0.999742	0.92223	evm.model.LG06.3753/evm.model.LG06.4067/evm.model.LG07.3188	3
GO:0016052	BP	carbohydrate catabolic process	3/178	41/3622	0.327348	0.999742	0.92223	evm.model.LG06.3753/evm.model.LG06.4067/evm.model.LG07.3188	3
GO:0051252	BP	regulation of RNA metabolic process	3/178	41/3622	0.327348	0.999742	0.92223	evm.model.LG06.1175/evm.model.LG08.2867/evm.model.LG09.2377	3
GO:0065008	BP	regulation of biological quality	2/178	28/3622	0.403593	0.999742	0.92223	evm.model.LG05.1592/evm.model.LG10.489	2
GO:0050794	BP	regulation of cellular process	12/178	229/3622	0.452565	0.999742	0.92223	evm.model.Contig175.7/evm.model.LG01.802/evm.model.LG03.1007/evm.model.LG03.1696/evm.model.LG04.2265/evm.model.LG05.1303/evm.model.LG05.1351/evm.model.LG06.1175/evm.model.LG06.1524/evm.model.LG06.597/evm.model.LG08.2867/evm.model.LG09.2377	12
GO:0006351	BP	transcription, DNA-templated	2/178	33/3622	0.48795	0.999742	0.92223	evm.model.LG08.2867/evm.model.LG09.2377	2
GO:0006355	BP	regulation of transcription, DNA-templated	2/178	33/3622	0.48795	0.999742	0.92223	evm.model.LG08.2867/evm.model.LG09.2377	2
GO:0032774	BP	RNA biosynthetic process	2/178	33/3622	0.48795	0.999742	0.92223	evm.model.LG08.2867/evm.model.LG09.2377	2
GO:0097659	BP	nucleic acid-templated transcription	2/178	33/3622	0.48795	0.999742	0.92223	evm.model.LG08.2867/evm.model.LG09.2377	2
GO:1903506	BP	regulation of nucleic acid-templated transcription	2/178	33/3622	0.48795	0.999742	0.92223	evm.model.LG08.2867/evm.model.LG09.2377	2
GO:2001141	BP	regulation of RNA biosynthetic process	2/178	33/3622	0.48795	0.999742	0.92223	evm.model.LG08.2867/evm.model.LG09.2377	2
GO:0000959	BP	mitochondrial RNA metabolic process	2/178	34/3622	0.503924	0.999742	0.92223	evm.model.LG06.258/evm.model.LG06.4083	2
GO:0007005	BP	mitochondrion organization	1/178	14/3622	0.50678	0.999742	0.92223	evm.model.LG09.1575	1
GO:0009889	BP	regulation of biosynthetic process	2/178	35/3622	0.519575	0.999742	0.92223	evm.model.LG08.2867/evm.model.LG09.2377	2
GO:0010556	BP	regulation of macromolecule biosynthetic process	2/178	35/3622	0.519575	0.999742	0.92223	evm.model.LG08.2867/evm.model.LG09.2377	2
GO:0031326	BP	regulation of cellular biosynthetic process	2/178	35/3622	0.519575	0.999742	0.92223	evm.model.LG08.2867/evm.model.LG09.2377	2
GO:2000112	BP	regulation of cellular macromolecule biosynthetic process	2/178	35/3622	0.519575	0.999742	0.92223	evm.model.LG08.2867/evm.model.LG09.2377	2
GO:0002376	BP	immune system process	8/178	159/3622	0.526223	0.999742	0.92223	evm.model.LG03.278/evm.model.LG05.906/evm.model.LG06.3527/evm.model.LG06.3565/evm.model.LG09.2850/evm.model.LG10.2660/evm.model.LG10.3224/evm.model.LG10.87	8
GO:0000162	BP	tryptophan biosynthetic process	1/178	15/3622	0.531113	0.999742	0.92223	evm.model.LG04.2162	1
GO:0006568	BP	tryptophan metabolic process	1/178	15/3622	0.531113	0.999742	0.92223	evm.model.LG04.2162	1
GO:0006576	BP	cellular biogenic amine metabolic process	1/178	15/3622	0.531113	0.999742	0.92223	evm.model.LG04.2162	1
GO:0006586	BP	indolalkylamine metabolic process	1/178	15/3622	0.531113	0.999742	0.92223	evm.model.LG04.2162	1
GO:0009309	BP	amine biosynthetic process	1/178	15/3622	0.531113	0.999742	0.92223	evm.model.LG04.2162	1
GO:0042401	BP	cellular biogenic amine biosynthetic process	1/178	15/3622	0.531113	0.999742	0.92223	evm.model.LG04.2162	1
GO:0042430	BP	indole-containing compound metabolic process	1/178	15/3622	0.531113	0.999742	0.92223	evm.model.LG04.2162	1
GO:0042435	BP	indole-containing compound biosynthetic process	1/178	15/3622	0.531113	0.999742	0.92223	evm.model.LG04.2162	1
GO:0046219	BP	indolalkylamine biosynthetic process	1/178	15/3622	0.531113	0.999742	0.92223	evm.model.LG04.2162	1
GO:0001932	BP	regulation of protein phosphorylation	2/178	36/3622	0.534896	0.999742	0.92223	evm.model.LG01.802/evm.model.LG05.1351	2
GO:0000160	BP	phosphorelay signal transduction system	3/178	58/3622	0.549063	0.999742	0.92223	evm.model.LG03.1007/evm.model.LG05.1303/evm.model.LG06.1524	3
GO:0019220	BP	regulation of phosphate metabolic process	2/178	37/3622	0.549881	0.999742	0.92223	evm.model.LG01.802/evm.model.LG05.1351	2
GO:0031399	BP	regulation of protein modification process	2/178	37/3622	0.549881	0.999742	0.92223	evm.model.LG01.802/evm.model.LG05.1351	2
GO:0042325	BP	regulation of phosphorylation	2/178	37/3622	0.549881	0.999742	0.92223	evm.model.LG01.802/evm.model.LG05.1351	2
GO:0051174	BP	regulation of phosphorus metabolic process	2/178	37/3622	0.549881	0.999742	0.92223	evm.model.LG01.802/evm.model.LG05.1351	2
GO:0009308	BP	amine metabolic process	1/178	16/3622	0.554252	0.999742	0.92223	evm.model.LG04.2162	1
GO:0044106	BP	cellular amine metabolic process	1/178	16/3622	0.554252	0.999742	0.92223	evm.model.LG04.2162	1
GO:0000079	BP	regulation of cyclin-dependent protein serine/threonine kinase activity	1/178	17/3622	0.576255	0.999742	0.92223	evm.model.LG01.802	1
GO:1904029	BP	regulation of cyclin-dependent protein kinase activity	1/178	17/3622	0.576255	0.999742	0.92223	evm.model.LG01.802	1
GO:0032268	BP	regulation of cellular protein metabolic process	2/178	39/3622	0.578828	0.999742	0.92223	evm.model.LG01.802/evm.model.LG05.1351	2
GO:0051246	BP	regulation of protein metabolic process	2/178	39/3622	0.578828	0.999742	0.92223	evm.model.LG01.802/evm.model.LG05.1351	2
GO:0000045	BP	autophagosome assembly	1/178	18/3622	0.597178	0.999742	0.92223	evm.model.LG06.1516	1
GO:0016236	BP	macroautophagy	1/178	18/3622	0.597178	0.999742	0.92223	evm.model.LG06.1516	1
GO:1905037	BP	autophagosome organization	1/178	18/3622	0.597178	0.999742	0.92223	evm.model.LG06.1516	1
GO:0034654	BP	nucleobase-containing compound biosynthetic process	2/178	41/3622	0.606398	0.999742	0.92223	evm.model.LG08.2867/evm.model.LG09.2377	2
GO:0000154	BP	rRNA modification	1/178	19/3622	0.617073	0.999742	0.92223	evm.model.LG06.199	1
GO:0006914	BP	autophagy	1/178	19/3622	0.617073	0.999742	0.92223	evm.model.LG06.1516	1
GO:0061919	BP	process utilizing autophagic mechanism	1/178	19/3622	0.617073	0.999742	0.92223	evm.model.LG06.1516	1
GO:0009056	BP	catabolic process	4/178	87/3622	0.62703	0.999742	0.92223	evm.model.LG06.1516/evm.model.LG06.3753/evm.model.LG06.4067/evm.model.LG07.3188	4
GO:0018130	BP	heterocycle biosynthetic process	3/178	65/3622	0.62744	0.999742	0.92223	evm.model.LG04.2162/evm.model.LG08.2867/evm.model.LG09.2377	3
GO:0019438	BP	aromatic compound biosynthetic process	3/178	65/3622	0.62744	0.999742	0.92223	evm.model.LG04.2162/evm.model.LG08.2867/evm.model.LG09.2377	3
GO:1901362	BP	organic cyclic compound biosynthetic process	3/178	65/3622	0.62744	0.999742	0.92223	evm.model.LG04.2162/evm.model.LG08.2867/evm.model.LG09.2377	3
GO:0007033	BP	vacuole organization	1/178	20/3622	0.635991	0.999742	0.92223	evm.model.LG06.1516	1
GO:0065007	BP	biological regulation	16/178	349/3622	0.656769	0.999742	0.92223	evm.model.Contig175.7/evm.model.LG01.802/evm.model.LG03.1007/evm.model.LG03.1696/evm.model.LG04.2265/evm.model.LG05.1303/evm.model.LG05.1351/evm.model.LG05.1592/evm.model.LG06.1175/evm.model.LG06.1524/evm.model.LG06.597/evm.model.LG08.2867/evm.model.LG09.2377/evm.model.LG09.2850/evm.model.LG10.489/evm.model.LG10.87	16
GO:0009057	BP	macromolecule catabolic process	3/178	68/3622	0.658052	0.999742	0.92223	evm.model.LG06.3753/evm.model.LG06.4067/evm.model.LG07.3188	3
GO:1901575	BP	organic substance catabolic process	3/178	68/3622	0.658052	0.999742	0.92223	evm.model.LG06.3753/evm.model.LG06.4067/evm.model.LG07.3188	3
GO:0051726	BP	regulation of cell cycle	2/178	46/3622	0.669306	0.999742	0.92223	evm.model.LG01.802/evm.model.LG06.597	2
GO:0043549	BP	regulation of kinase activity	1/178	22/3622	0.671083	0.999742	0.92223	evm.model.LG01.802	1
GO:0045859	BP	regulation of protein kinase activity	1/178	22/3622	0.671083	0.999742	0.92223	evm.model.LG01.802	1
GO:0050790	BP	regulation of catalytic activity	1/178	22/3622	0.671083	0.999742	0.92223	evm.model.LG01.802	1
GO:0051338	BP	regulation of transferase activity	1/178	22/3622	0.671083	0.999742	0.92223	evm.model.LG01.802	1
GO:0065009	BP	regulation of molecular function	1/178	22/3622	0.671083	0.999742	0.92223	evm.model.LG01.802	1
GO:0071900	BP	regulation of protein serine/threonine kinase activity	1/178	22/3622	0.671083	0.999742	0.92223	evm.model.LG01.802	1
GO:0010468	BP	regulation of gene expression	3/178	70/3622	0.67744	0.999742	0.92223	evm.model.LG06.1175/evm.model.LG08.2867/evm.model.LG09.2377	3
GO:0008652	BP	cellular amino acid biosynthetic process	1/178	24/3622	0.70281	0.999742	0.92223	evm.model.LG04.2162	1
GO:0009072	BP	aromatic amino acid family metabolic process	1/178	24/3622	0.70281	0.999742	0.92223	evm.model.LG04.2162	1
GO:0009073	BP	aromatic amino acid family biosynthetic process	1/178	24/3622	0.70281	0.999742	0.92223	evm.model.LG04.2162	1
GO:1901607	BP	alpha-amino acid biosynthetic process	1/178	24/3622	0.70281	0.999742	0.92223	evm.model.LG04.2162	1
GO:0002682	BP	regulation of immune system process	2/178	50/3622	0.713608	0.999742	0.92223	evm.model.LG09.2850/evm.model.LG10.87	2
GO:0016053	BP	organic acid biosynthetic process	1/178	25/3622	0.717512	0.999742	0.92223	evm.model.LG04.2162	1
GO:0044283	BP	small molecule biosynthetic process	1/178	25/3622	0.717512	0.999742	0.92223	evm.model.LG04.2162	1
GO:0046394	BP	carboxylic acid biosynthetic process	1/178	25/3622	0.717512	0.999742	0.92223	evm.model.LG04.2162	1
GO:1901605	BP	alpha-amino acid metabolic process	1/178	25/3622	0.717512	0.999742	0.92223	evm.model.LG04.2162	1
GO:0050789	BP	regulation of biological process	14/178	321/3622	0.723737	0.999742	0.92223	evm.model.Contig175.7/evm.model.LG01.802/evm.model.LG03.1007/evm.model.LG03.1696/evm.model.LG04.2265/evm.model.LG05.1303/evm.model.LG05.1351/evm.model.LG06.1175/evm.model.LG06.1524/evm.model.LG06.597/evm.model.LG08.2867/evm.model.LG09.2377/evm.model.LG09.2850/evm.model.LG10.87	14
GO:0000398	BP	mRNA splicing, via spliceosome	1/178	26/3622	0.731491	0.999742	0.92223	evm.model.LG06.1175	1
GO:0006397	BP	mRNA processing	1/178	26/3622	0.731491	0.999742	0.92223	evm.model.LG06.1175	1
GO:0000075	BP	cell cycle checkpoint	1/178	29/3622	0.769433	0.999742	0.92223	evm.model.LG06.597	1
GO:0045786	BP	negative regulation of cell cycle	1/178	29/3622	0.769433	0.999742	0.92223	evm.model.LG06.597	1
GO:0005976	BP	polysaccharide metabolic process	5/178	130/3622	0.775659	0.999742	0.92223	evm.model.LG01.229/evm.model.LG05.1786/evm.model.LG06.3753/evm.model.LG06.4067/evm.model.LG07.3188	5
GO:0005975	BP	carbohydrate metabolic process	5/178	136/3622	0.808409	0.999742	0.92223	evm.model.LG01.229/evm.model.LG05.1786/evm.model.LG06.3753/evm.model.LG06.4067/evm.model.LG07.3188	5
GO:0006468	BP	protein phosphorylation	2/178	62/3622	0.817658	0.999742	0.92223	evm.model.LG01.802/evm.model.LG05.1351	2
GO:0007165	BP	signal transduction	3/178	89/3622	0.822374	0.999742	0.92223	evm.model.LG03.1007/evm.model.LG05.1303/evm.model.LG06.1524	3
GO:0023052	BP	signaling	3/178	89/3622	0.822374	0.999742	0.92223	evm.model.LG03.1007/evm.model.LG05.1303/evm.model.LG06.1524	3
GO:0035556	BP	intracellular signal transduction	3/178	89/3622	0.822374	0.999742	0.92223	evm.model.LG03.1007/evm.model.LG05.1303/evm.model.LG06.1524	3
GO:0006793	BP	phosphorus metabolic process	2/178	63/3622	0.824596	0.999742	0.92223	evm.model.LG01.802/evm.model.LG05.1351	2
GO:0006796	BP	phosphate-containing compound metabolic process	2/178	63/3622	0.824596	0.999742	0.92223	evm.model.LG01.802/evm.model.LG05.1351	2
GO:0016310	BP	phosphorylation	2/178	63/3622	0.824596	0.999742	0.92223	evm.model.LG01.802/evm.model.LG05.1351	2
GO:0007154	BP	cell communication	3/178	90/3622	0.828186	0.999742	0.92223	evm.model.LG03.1007/evm.model.LG05.1303/evm.model.LG06.1524	3
GO:0090304	BP	nucleic acid metabolic process	11/178	281/3622	0.828641	0.999742	0.92223	evm.model.Contig175.7/evm.model.LG03.1696/evm.model.LG04.2265/evm.model.LG06.1157/evm.model.LG06.1175/evm.model.LG06.199/evm.model.LG06.258/evm.model.LG06.4083/evm.model.LG06.549/evm.model.LG08.2867/evm.model.LG09.2377	11
GO:0006281	BP	DNA repair	1/178	35/3622	0.830057	0.999742	0.92223	evm.model.LG06.549	1
GO:0006974	BP	cellular response to DNA damage stimulus	1/178	35/3622	0.830057	0.999742	0.92223	evm.model.LG06.549	1
GO:0033554	BP	cellular response to stress	1/178	35/3622	0.830057	0.999742	0.92223	evm.model.LG06.549	1
GO:0000377	BP	RNA splicing, via transesterification reactions with bulged adenosine as nucleophile	1/178	37/3622	0.846507	0.999742	0.92223	evm.model.LG06.1175	1
GO:0009451	BP	RNA modification	1/178	37/3622	0.846507	0.999742	0.92223	evm.model.LG06.199	1
GO:0044271	BP	cellular nitrogen compound biosynthetic process	3/178	94/3622	0.849843	0.999742	0.92223	evm.model.LG04.2162/evm.model.LG08.2867/evm.model.LG09.2377	3
GO:0051716	BP	cellular response to stimulus	4/178	124/3622	0.868011	0.999742	0.92223	evm.model.LG03.1007/evm.model.LG05.1303/evm.model.LG06.1524/evm.model.LG06.549	4
GO:0006139	BP	nucleobase-containing compound metabolic process	11/178	295/3622	0.872041	0.999742	0.92223	evm.model.Contig175.7/evm.model.LG03.1696/evm.model.LG04.2265/evm.model.LG06.1157/evm.model.LG06.1175/evm.model.LG06.199/evm.model.LG06.258/evm.model.LG06.4083/evm.model.LG06.549/evm.model.LG08.2867/evm.model.LG09.2377	11
GO:0006725	BP	cellular aromatic compound metabolic process	12/178	320/3622	0.876648	0.999742	0.92223	evm.model.Contig175.7/evm.model.LG03.1696/evm.model.LG04.2162/evm.model.LG04.2265/evm.model.LG06.1157/evm.model.LG06.1175/evm.model.LG06.199/evm.model.LG06.258/evm.model.LG06.4083/evm.model.LG06.549/evm.model.LG08.2867/evm.model.LG09.2377	12
GO:0006364	BP	rRNA processing	1/178	42/3622	0.881029	0.999742	0.92223	evm.model.LG06.199	1
GO:0016072	BP	rRNA metabolic process	1/178	42/3622	0.881029	0.999742	0.92223	evm.model.LG06.199	1
GO:0046483	BP	heterocycle metabolic process	12/178	324/3622	0.886689	0.999742	0.92223	evm.model.Contig175.7/evm.model.LG03.1696/evm.model.LG04.2162/evm.model.LG04.2265/evm.model.LG06.1157/evm.model.LG06.1175/evm.model.LG06.199/evm.model.LG06.258/evm.model.LG06.4083/evm.model.LG06.549/evm.model.LG08.2867/evm.model.LG09.2377	12
GO:1901360	BP	organic cyclic compound metabolic process	12/178	324/3622	0.886689	0.999742	0.92223	evm.model.Contig175.7/evm.model.LG03.1696/evm.model.LG04.2162/evm.model.LG04.2265/evm.model.LG06.1157/evm.model.LG06.1175/evm.model.LG06.199/evm.model.LG06.258/evm.model.LG06.4083/evm.model.LG06.549/evm.model.LG08.2867/evm.model.LG09.2377	12
GO:0034645	BP	cellular macromolecule biosynthetic process	2/178	75/3622	0.891166	0.999742	0.92223	evm.model.LG08.2867/evm.model.LG09.2377	2
GO:0000041	BP	transition metal ion transport	1/178	44/3622	0.892568	0.999742	0.92223	evm.model.LG04.1386	1
GO:0006812	BP	cation transport	1/178	44/3622	0.892568	0.999742	0.92223	evm.model.LG04.1386	1
GO:0030001	BP	metal ion transport	1/178	44/3622	0.892568	0.999742	0.92223	evm.model.LG04.1386	1
GO:0044249	BP	cellular biosynthetic process	3/178	104/3622	0.893926	0.999742	0.92223	evm.model.LG04.2162/evm.model.LG08.2867/evm.model.LG09.2377	3
GO:0000375	BP	RNA splicing, via transesterification reactions	2/178	76/3622	0.895502	0.999742	0.92223	evm.model.LG06.1157/evm.model.LG06.1175	2
GO:0034470	BP	ncRNA processing	1/178	45/3622	0.897912	0.999742	0.92223	evm.model.LG06.199	1
GO:0034660	BP	ncRNA metabolic process	1/178	45/3622	0.897912	0.999742	0.92223	evm.model.LG06.199	1
GO:0044248	BP	cellular catabolic process	1/178	45/3622	0.897912	0.999742	0.92223	evm.model.LG06.1516	1
GO:0008380	BP	RNA splicing	2/178	77/3622	0.899678	0.999742	0.92223	evm.model.LG06.1157/evm.model.LG06.1175	2
GO:0016071	BP	mRNA metabolic process	1/178	51/3622	0.92486	0.999742	0.92223	evm.model.LG06.1175	1
GO:0048523	BP	negative regulation of cellular process	1/178	53/3622	0.932165	0.999742	0.92223	evm.model.LG06.597	1
GO:0000271	BP	polysaccharide biosynthetic process	2/178	89/3622	0.939052	0.999742	0.92223	evm.model.LG01.229/evm.model.LG05.1786	2
GO:0016051	BP	carbohydrate biosynthetic process	2/178	89/3622	0.939052	0.999742	0.92223	evm.model.LG01.229/evm.model.LG05.1786	2
GO:0006520	BP	cellular amino acid metabolic process	1/178	58/3622	0.947483	0.999742	0.92223	evm.model.LG04.2162	1
GO:0016070	BP	RNA metabolic process	7/178	234/3622	0.94969	0.999742	0.92223	evm.model.LG06.1157/evm.model.LG06.1175/evm.model.LG06.199/evm.model.LG06.258/evm.model.LG06.4083/evm.model.LG08.2867/evm.model.LG09.2377	7
GO:0000302	BP	response to reactive oxygen species	2/178	94/3622	0.950699	0.999742	0.92223	evm.model.LG06.1057/evm.model.LG08.2967	2
GO:0006979	BP	response to oxidative stress	2/178	94/3622	0.950699	0.999742	0.92223	evm.model.LG06.1057/evm.model.LG08.2967	2
GO:1901700	BP	response to oxygen-containing compound	2/178	94/3622	0.950699	0.999742	0.92223	evm.model.LG06.1057/evm.model.LG08.2967	2
GO:0006396	BP	RNA processing	3/178	126/3622	0.952845	0.999742	0.92223	evm.model.LG06.1157/evm.model.LG06.1175/evm.model.LG06.199	3
GO:0034641	BP	cellular nitrogen compound metabolic process	12/178	363/3622	0.954042	0.999742	0.92223	evm.model.Contig175.7/evm.model.LG03.1696/evm.model.LG04.2162/evm.model.LG04.2265/evm.model.LG06.1157/evm.model.LG06.1175/evm.model.LG06.199/evm.model.LG06.258/evm.model.LG06.4083/evm.model.LG06.549/evm.model.LG08.2867/evm.model.LG09.2377	12
GO:0070925	BP	organelle assembly	1/178	62/3622	0.957219	0.999742	0.92223	evm.model.LG06.1516	1
GO:1901566	BP	organonitrogen compound biosynthetic process	1/178	62/3622	0.957219	0.999742	0.92223	evm.model.LG04.2162	1
GO:0009059	BP	macromolecule biosynthetic process	4/178	164/3622	0.96569	0.999742	0.92223	evm.model.LG01.229/evm.model.LG05.1786/evm.model.LG08.2867/evm.model.LG09.2377	4
GO:0009058	BP	biosynthetic process	5/178	193/3622	0.966319	0.999742	0.92223	evm.model.LG01.229/evm.model.LG04.2162/evm.model.LG05.1786/evm.model.LG08.2867/evm.model.LG09.2377	5
GO:1901576	BP	organic substance biosynthetic process	5/178	193/3622	0.966319	0.999742	0.92223	evm.model.LG01.229/evm.model.LG04.2162/evm.model.LG05.1786/evm.model.LG08.2867/evm.model.LG09.2377	5
GO:0006811	BP	ion transport	1/178	77/3622	0.980211	0.999742	0.92223	evm.model.LG04.1386	1
GO:0048519	BP	negative regulation of biological process	1/178	78/3622	0.981204	0.999742	0.92223	evm.model.LG06.597	1
GO:0044260	BP	cellular macromolecule metabolic process	8/178	298/3622	0.983818	0.999742	0.92223	evm.model.Contig175.7/evm.model.LG01.802/evm.model.LG03.1696/evm.model.LG04.2265/evm.model.LG05.1351/evm.model.LG06.549/evm.model.LG08.2867/evm.model.LG09.2377	8
GO:0010467	BP	gene expression	5/178	220/3622	0.986885	0.999742	0.92223	evm.model.LG06.1157/evm.model.LG06.1175/evm.model.LG06.199/evm.model.LG08.2867/evm.model.LG09.2377	5
GO:0019752	BP	carboxylic acid metabolic process	1/178	85/3622	0.9869	0.999742	0.92223	evm.model.LG04.2162	1
GO:0043436	BP	oxoacid metabolic process	1/178	85/3622	0.9869	0.999742	0.92223	evm.model.LG04.2162	1
GO:0006082	BP	organic acid metabolic process	1/178	90/3622	0.989882	0.999742	0.92223	evm.model.LG04.2162	1
GO:0022607	BP	cellular component assembly	1/178	91/3622	0.990392	0.999742	0.92223	evm.model.LG06.1516	1
GO:0042254	BP	ribosome biogenesis	1/178	94/3622	0.991774	0.999742	0.92223	evm.model.LG06.199	1
GO:0044281	BP	small molecule metabolic process	1/178	96/3622	0.992583	0.999742	0.92223	evm.model.LG04.2162	1
GO:0006464	BP	cellular protein modification process	2/178	140/3622	0.993609	0.999742	0.92223	evm.model.LG01.802/evm.model.LG05.1351	2
GO:0036211	BP	protein modification process	2/178	140/3622	0.993609	0.999742	0.92223	evm.model.LG01.802/evm.model.LG05.1351	2
GO:0006950	BP	response to stress	5/178	240/3622	0.993726	0.999742	0.92223	evm.model.LG06.1057/evm.model.LG06.549/evm.model.LG08.224/evm.model.LG08.2967/evm.model.LG08.3185	5
GO:0044085	BP	cellular component biogenesis	2/178	141/3622	0.993896	0.999742	0.92223	evm.model.LG06.1516/evm.model.LG06.199	2
GO:0043412	BP	macromolecule modification	3/178	177/3622	0.993987	0.999742	0.92223	evm.model.LG01.802/evm.model.LG05.1351/evm.model.LG06.199	3
GO:0006810	BP	transport	1/178	119/3622	0.997755	0.999742	0.92223	evm.model.LG04.1386	1
GO:0051179	BP	localization	1/178	119/3622	0.997755	0.999742	0.92223	evm.model.LG04.1386	1
GO:0051234	BP	establishment of localization	1/178	119/3622	0.997755	0.999742	0.92223	evm.model.LG04.1386	1
GO:0022613	BP	ribonucleoprotein complex biogenesis	1/178	120/3622	0.997869	0.999742	0.92223	evm.model.LG06.199	1
GO:0044267	BP	cellular protein metabolic process	2/178	174/3622	0.998696	0.999742	0.92223	evm.model.LG01.802/evm.model.LG05.1351	2
GO:0019538	BP	protein metabolic process	2/178	179/3622	0.998972	0.999742	0.92223	evm.model.LG01.802/evm.model.LG05.1351	2
GO:1901564	BP	organonitrogen compound metabolic process	3/178	248/3622	0.999742	0.999742	0.92223	evm.model.LG01.802/evm.model.LG04.2162/evm.model.LG05.1351	3
GO:0000785	CC	chromatin	6/84	29/2328	0.000449835	0.0170937	0.0160993	evm.model.LG01.1619/evm.model.LG02.583/evm.model.LG07.112/evm.model.LG07.235/evm.model.LG10.684/evm.model.LG10.686	6
GO:0005694	CC	chromosome	10/84	109/2328	0.00497629	0.0945495	0.0890494	evm.model.LG01.1619/evm.model.LG02.583/evm.model.LG04.257/evm.model.LG04.437/evm.model.LG05.507/evm.model.LG07.112/evm.model.LG07.235/evm.model.LG09.2616/evm.model.LG10.684/evm.model.LG10.686	10
GO:0043228	CC	non-membrane-bounded organelle	11/84	146/2328	0.0140864	0.13382	0.126036	evm.model.LG01.1619/evm.model.LG02.422/evm.model.LG02.583/evm.model.LG04.257/evm.model.LG04.437/evm.model.LG05.507/evm.model.LG07.112/evm.model.LG07.235/evm.model.LG09.2616/evm.model.LG10.684/evm.model.LG10.686	11
GO:0043232	CC	intracellular non-membrane-bounded organelle	11/84	146/2328	0.0140864	0.13382	0.126036	evm.model.LG01.1619/evm.model.LG02.422/evm.model.LG02.583/evm.model.LG04.257/evm.model.LG04.437/evm.model.LG05.507/evm.model.LG07.112/evm.model.LG07.235/evm.model.LG09.2616/evm.model.LG10.684/evm.model.LG10.686	11
GO:0005667	CC	transcription regulator complex	1/84	10/2328	0.308036	0.685867	0.645969	evm.model.LG02.422	1
GO:0005730	CC	nucleolus	1/84	10/2328	0.308036	0.685867	0.645969	evm.model.LG02.422	1
GO:0031974	CC	membrane-enclosed lumen	5/84	103/2328	0.313457	0.685867	0.645969	evm.model.LG02.422/evm.model.LG04.257/evm.model.LG04.437/evm.model.LG07.3088/evm.model.LG09.2616	5
GO:0031981	CC	nuclear lumen	5/84	103/2328	0.313457	0.685867	0.645969	evm.model.LG02.422/evm.model.LG04.257/evm.model.LG04.437/evm.model.LG07.3088/evm.model.LG09.2616	5
GO:0043233	CC	organelle lumen	5/84	103/2328	0.313457	0.685867	0.645969	evm.model.LG02.422/evm.model.LG04.257/evm.model.LG04.437/evm.model.LG07.3088/evm.model.LG09.2616	5
GO:0070013	CC	intracellular organelle lumen	5/84	103/2328	0.313457	0.685867	0.645969	evm.model.LG02.422/evm.model.LG04.257/evm.model.LG04.437/evm.model.LG07.3088/evm.model.LG09.2616	5
GO:0005634	CC	nucleus	6/84	133/2328	0.346833	0.685867	0.645969	evm.model.LG02.422/evm.model.LG04.257/evm.model.LG04.437/evm.model.LG04.870/evm.model.LG07.3088/evm.model.LG09.2616	6
GO:0000118	CC	histone deacetylase complex	1/84	12/2328	0.357288	0.685867	0.645969	evm.model.LG07.3088	1
GO:0005768	CC	endosome	1/84	12/2328	0.357288	0.685867	0.645969	evm.model.LG09.44	1
GO:0010008	CC	endosome membrane	1/84	12/2328	0.357288	0.685867	0.645969	evm.model.LG09.44	1
GO:0036452	CC	ESCRT complex	1/84	12/2328	0.357288	0.685867	0.645969	evm.model.LG09.44	1
GO:0000228	CC	nuclear chromosome	3/84	60/2328	0.369119	0.685867	0.645969	evm.model.LG04.257/evm.model.LG04.437/evm.model.LG09.2616	3
GO:0098588	CC	bounding membrane of organelle	5/84	111/2328	0.371978	0.685867	0.645969	evm.model.LG04.225/evm.model.LG05.1310/evm.model.LG06.196/evm.model.LG09.44/evm.model.LG10.2868	5
GO:0031410	CC	cytoplasmic vesicle	1/84	13/2328	0.380599	0.685867	0.645969	evm.model.LG09.44	1
GO:0031982	CC	vesicle	1/84	13/2328	0.380599	0.685867	0.645969	evm.model.LG09.44	1
GO:0097708	CC	intracellular vesicle	1/84	13/2328	0.380599	0.685867	0.645969	evm.model.LG09.44	1
GO:0012505	CC	endomembrane system	5/84	116/2328	0.408743	0.685867	0.645969	evm.model.LG04.225/evm.model.LG05.1310/evm.model.LG06.196/evm.model.LG09.44/evm.model.LG10.2868	5
GO:0031090	CC	organelle membrane	5/84	117/2328	0.416078	0.685867	0.645969	evm.model.LG04.225/evm.model.LG05.1310/evm.model.LG06.196/evm.model.LG09.44/evm.model.LG10.2868	5
GO:0016020	CC	membrane	5/84	119/2328	0.43071	0.685867	0.645969	evm.model.LG04.225/evm.model.LG05.1310/evm.model.LG06.196/evm.model.LG09.44/evm.model.LG10.2868	5
GO:0098805	CC	whole membrane	1/84	16/2328	0.445634	0.685867	0.645969	evm.model.LG09.44	1
GO:0000139	CC	Golgi membrane	4/84	95/2328	0.451228	0.685867	0.645969	evm.model.LG04.225/evm.model.LG05.1310/evm.model.LG06.196/evm.model.LG10.2868	4
GO:0005794	CC	Golgi apparatus	4/84	102/2328	0.507455	0.741665	0.698521	evm.model.LG04.225/evm.model.LG05.1310/evm.model.LG06.196/evm.model.LG10.2868	4
GO:0098796	CC	membrane protein complex	1/84	23/2328	0.572301	0.756593	0.712581	evm.model.LG09.44	1
GO:0000428	CC	DNA-directed RNA polymerase complex	2/84	53/2328	0.5774	0.756593	0.712581	evm.model.LG04.722/evm.model.LG04.870	2
GO:0030880	CC	RNA polymerase complex	2/84	53/2328	0.5774	0.756593	0.712581	evm.model.LG04.722/evm.model.LG04.870	2
GO:0061695	CC	transferase complex, transferring phosphorus-containing groups	2/84	55/2328	0.597878	0.757312	0.713258	evm.model.LG04.722/evm.model.LG04.870	2
GO:0005654	CC	nucleoplasm	1/84	30/2328	0.67029	0.821646	0.773849	evm.model.LG07.3088	1
GO:0000151	CC	ubiquitin ligase complex	2/84	105/2328	0.901315	0.987078	0.929658	evm.model.LG03.1448/evm.model.LG08.879	2
GO:1990234	CC	transferase complex	4/84	182/2328	0.906206	0.987078	0.929658	evm.model.LG03.1448/evm.model.LG04.722/evm.model.LG04.870/evm.model.LG08.879	4
GO:0043227	CC	membrane-bounded organelle	11/84	441/2328	0.943084	0.987078	0.929658	evm.model.LG02.422/evm.model.LG04.225/evm.model.LG04.257/evm.model.LG04.437/evm.model.LG04.870/evm.model.LG05.1310/evm.model.LG06.196/evm.model.LG07.3088/evm.model.LG09.2616/evm.model.LG09.44/evm.model.LG10.2868	11
GO:0032991	CC	protein-containing complex	7/84	311/2328	0.94627	0.987078	0.929658	evm.model.LG02.422/evm.model.LG03.1448/evm.model.LG04.722/evm.model.LG04.870/evm.model.LG07.3088/evm.model.LG08.879/evm.model.LG09.44	7
GO:1902494	CC	catalytic complex	5/84	252/2328	0.95953	0.987078	0.929658	evm.model.LG03.1448/evm.model.LG04.722/evm.model.LG04.870/evm.model.LG07.3088/evm.model.LG08.879	5
GO:0043231	CC	intracellular membrane-bounded organelle	10/84	427/2328	0.961102	0.987078	0.929658	evm.model.LG02.422/evm.model.LG04.225/evm.model.LG04.257/evm.model.LG04.437/evm.model.LG04.870/evm.model.LG05.1310/evm.model.LG06.196/evm.model.LG07.3088/evm.model.LG09.2616/evm.model.LG10.2868	10
GO:0005737	CC	cytoplasm	5/84	337/2328	0.996222	0.996222	0.93827	evm.model.LG04.225/evm.model.LG05.1310/evm.model.LG06.196/evm.model.LG09.44/evm.model.LG10.2868	5
GO:0000981	MF	DNA-binding transcription factor activity, RNA polymerase II-specific	5/153	67/5008	0.0528973	0.326643	0.326643	evm.model.LG03.1686/evm.model.LG06.995/evm.model.LG08.3108/evm.model.LG08.3391/evm.model.LG09.2701	5
GO:0003700	MF	DNA-binding transcription factor activity	5/153	67/5008	0.0528973	0.326643	0.326643	evm.model.LG03.1686/evm.model.LG06.995/evm.model.LG08.3108/evm.model.LG08.3391/evm.model.LG09.2701	5
GO:0140110	MF	transcription regulator activity	5/153	67/5008	0.0528973	0.326643	0.326643	evm.model.LG03.1686/evm.model.LG06.995/evm.model.LG08.3108/evm.model.LG08.3391/evm.model.LG09.2701	5
GO:0098772	MF	molecular function regulator	5/153	78/5008	0.0890305	0.326643	0.326643	evm.model.LG03.1686/evm.model.LG06.995/evm.model.LG08.3108/evm.model.LG08.3391/evm.model.LG09.2701	5
GO:0000016	MF	lactase activity	2/153	18/5008	0.10315	0.326643	0.326643	evm.model.LG04.693/evm.model.LG05.1898	2
GO:0004553	MF	hydrolase activity, hydrolyzing O-glycosyl compounds	2/153	18/5008	0.10315	0.326643	0.326643	evm.model.LG04.693/evm.model.LG05.1898	2
GO:0016798	MF	hydrolase activity, acting on glycosyl bonds	2/153	26/5008	0.187756	0.509623	0.509623	evm.model.LG04.693/evm.model.LG05.1898	2
GO:0001067	MF	regulatory region nucleic acid binding	6/153	137/5008	0.240454	0.571077	0.571077	evm.model.LG03.1113/evm.model.LG04.1509/evm.model.LG04.1772/evm.model.LG05.1789/evm.model.LG06.110/evm.model.LG08.2079	6
GO:0003676	MF	nucleic acid binding	6/153	154/5008	0.330673	0.674038	0.674038	evm.model.LG03.1113/evm.model.LG04.1509/evm.model.LG04.1772/evm.model.LG05.1789/evm.model.LG06.110/evm.model.LG08.2079	6
GO:0016491	MF	oxidoreductase activity	1/153	20/5008	0.462996	0.674038	0.674038	evm.model.LG01.1122	1
GO:0016787	MF	hydrolase activity	2/153	57/5008	0.524281	0.674038	0.674038	evm.model.LG04.693/evm.model.LG05.1898	2
GO:0000976	MF	transcription regulatory region sequence-specific DNA binding	2/153	61/5008	0.561197	0.674038	0.674038	evm.model.LG06.110/evm.model.LG08.2079	2
GO:0000149	MF	SNARE binding	1/153	28/5008	0.581533	0.674038	0.674038	evm.model.LG03.293	1
GO:0003690	MF	double-stranded DNA binding	2/153	64/5008	0.587526	0.674038	0.674038	evm.model.LG06.110/evm.model.LG08.2079	2
GO:0043565	MF	sequence-specific DNA binding	2/153	64/5008	0.587526	0.674038	0.674038	evm.model.LG06.110/evm.model.LG08.2079	2
GO:1990837	MF	sequence-specific double-stranded DNA binding	2/153	64/5008	0.587526	0.674038	0.674038	evm.model.LG06.110/evm.model.LG08.2079	2
GO:0003677	MF	DNA binding	2/153	67/5008	0.612676	0.674038	0.674038	evm.model.LG06.110/evm.model.LG08.2079	2
GO:0003824	MF	catalytic activity	3/153	112/5008	0.671695	0.674038	0.674038	evm.model.LG01.1122/evm.model.LG04.693/evm.model.LG05.1898	3
GO:0005515	MF	protein binding	1/153	36/5008	0.674038	0.674038	0.674038	evm.model.LG03.293	1

## Sheet: Table S17
Table S17 KEGG enrichment analysis of up-regulated DEGs in Pi
ID	Description	GeneRatio	BgRatio	pvalue	p.adjust	qvalue	geneID	Count
ko03036	Chromosome_and_associated_proteins	23/345	165/9858	1.31e-08	1.38e-06	1.19e-06	evm.model.Contig175.7/evm.model.LG01.1081/evm.model.LG01.1739/evm.model.LG01.482/evm.model.LG01.802/evm.model.LG01.828/evm.model.LG02.540/evm.model.LG03.1144/evm.model.LG03.1696/evm.model.LG03.620/evm.model.LG03.904/evm.model.LG04.1590/evm.model.LG04.2265/evm.model.LG04.2342/evm.model.LG04.2489/evm.model.LG04.2490/evm.model.LG04.2517/evm.model.LG04.926/evm.model.LG05.314/evm.model.LG05.507/evm.mo…	23
ko04812	Cytoskeleton_proteins	13/345	68/9858	5.19e-07	2.72e-05	2.35e-05	evm.model.LG03.467/evm.model.LG03.468/evm.model.LG03.672/evm.model.LG03.866/evm.model.LG04.1219/evm.model.LG05.1548/evm.model.LG06.1477/evm.model.LG06.3530/evm.model.LG07.3309/evm.model.LG09.152/evm.model.LG09.2027/evm.model.LG10.111/evm.model.LG10.871	13
ko05203	Viral_carcinogenesis	7/345	19/9858	2.12e-06	7.32e-05	6.31e-05	evm.model.LG01.667/evm.model.LG04.1599/evm.model.LG04.421/evm.model.LG04.437/evm.model.LG06.3991/evm.model.LG06.3993/evm.model.LG07.96	7
ko03000	Transcription_factors	32/345	376/9858	2.79e-06	7.32e-05	6.31e-05	evm.model.LG01.1047/evm.model.LG01.1261/evm.model.LG01.1722/evm.model.LG01.403/evm.model.LG02.849/evm.model.LG02.938/evm.model.LG03.1007/evm.model.LG03.1686/evm.model.LG03.649/evm.model.LG03.665/evm.model.LG03.707/evm.model.LG04.1299/evm.model.LG04.1518/evm.model.LG04.2052/evm.model.LG04.212/evm.model.LG06.1218/evm.model.LG06.1379/evm.model.LG06.183/evm.model.LG06.59/evm.model.LG06.995/evm.model.…	32
ko04217	Necroptosis	5/345	14/9858	7.87e-05	0.00165175	0.00142406	evm.model.LG03.797/evm.model.LG04.257/evm.model.LG04.429/evm.model.LG06.738/evm.model.LG10.2949	5
ko03032	DNA_replication_proteins	6/345	29/9858	0.000422128	0.00738725	0.00636896	evm.model.LG01.905/evm.model.LG02.1252/evm.model.LG03.971/evm.model.LG05.658/evm.model.LG06.1902/evm.model.LG10.1007	6
ko04111	Cell_cycle_-_yeast	4/345	12/9858	0.000583792	0.00875687	0.00754979	evm.model.LG01.1073/evm.model.LG03.1304/evm.model.LG06.809/evm.model.LG09.1990	4
ko04361	Axon_regeneration	4/345	14/9858	0.00111671	0.0146568	0.0126364	evm.model.LG04.525/evm.model.LG06.3565/evm.model.LG08.2834/evm.model.LG10.2660	4
ko00531	Glycosaminoglycan_degradation	3/345	13/9858	0.00935782	0.0982571	0.0847129	evm.model.LG01.559/evm.model.LG04.2266/evm.model.LG09.2828	3
ko05202	Transcriptional_misregulation_in_cancer	3/345	13/9858	0.00935782	0.0982571	0.0847129	evm.model.LG01.1619/evm.model.LG10.684/evm.model.LG10.686	3
ko00062	Fatty_acid_elongation	4/345	26/9858	0.0119814	0.114368	0.0986027	evm.model.LG05.2272/evm.model.LG05.748/evm.model.LG06.3580/evm.model.LG08.3185	4
ko00940	Phenylpropanoid_biosynthesis	8/345	90/9858	0.0133054	0.116422	0.100374	evm.model.LG01.1468/evm.model.LG01.694/evm.model.LG03.646/evm.model.LG03.883/evm.model.LG06.987/evm.model.LG07.3422/evm.model.LG09.3232/evm.model.LG10.703	8
ko00270	Cysteine_and_methionine_metabolism	6/345	61/9858	0.0193803	0.146978	0.126718	evm.model.LG03.617/evm.model.LG05.1348/evm.model.LG05.1996/evm.model.LG06.278/evm.model.LG06.729/evm.model.LG08.589	6
ko00310	Lysine_degradation	3/345	17/9858	0.0200652	0.146978	0.126718	evm.model.LG02.810/evm.model.LG04.1845/evm.model.LG05.1209	3
ko00500	Starch_and_sucrose_metabolism	11/345	156/9858	0.0209969	0.146978	0.126718	evm.model.LG01.229/evm.model.LG03.1139/evm.model.LG04.693/evm.model.LG05.1786/evm.model.LG05.1898/evm.model.LG05.830/evm.model.LG06.3877/evm.model.LG06.3880/evm.model.LG06.4067/evm.model.LG07.183/evm.model.LG10.617	11
ko04131	Membrane_trafficking	16/345	279/9858	0.0359986	0.224881	0.193882	evm.model.LG02.1048/evm.model.LG02.532/evm.model.LG03.440/evm.model.LG04.1433/evm.model.LG04.2285/evm.model.LG04.597/evm.model.LG05.348/evm.model.LG06.203/evm.model.LG06.3544/evm.model.LG06.3796/evm.model.LG07.2617/evm.model.LG08.212/evm.model.LG09.2850/evm.model.LG09.2946/evm.model.LG10.1039/evm.model.LG10.3099	16
ko04152	AMPK_signaling_pathway	3/345	22/9858	0.0399803	0.224881	0.193882	evm.model.LG06.1033/evm.model.LG09.2764/evm.model.LG09.3135	3
ko01001	Protein_kinases	8/345	111/9858	0.0406363	0.224881	0.193882	evm.model.LG03.382/evm.model.LG04.164/evm.model.LG04.2507/evm.model.LG05.1351/evm.model.LG08.2567/evm.model.LG08.82/evm.model.LG09.2706/evm.model.LG10.1070	8
ko01009	Protein_phosphatases_and_associated_proteins	10/345	152/9858	0.0406927	0.224881	0.193882	evm.model.LG01.1267/evm.model.LG01.1269/evm.model.LG01.86/evm.model.LG04.1242/evm.model.LG04.1790/evm.model.LG04.882/evm.model.LG06.1043/evm.model.LG06.1372/evm.model.LG06.4057/evm.model.LG09.839	10
ko04622	RIG-I-like_receptor_signaling_pathway	2/345	11/9858	0.0545182	0.286221	0.246767	evm.model.LG07.2615/evm.model.LG08.2815	2
ko00550	Peptidoglycan_biosynthesis	1/345	2/9858	0.0687726	0.343863	0.296463	evm.model.LG04.1246	1
ko04010	MAPK_signaling_pathway	11/345	198/9858	0.087682	0.418482	0.360797	evm.model.LG03.1610/evm.model.LG03.775/evm.model.LG04.267/evm.model.LG05.1683/evm.model.LG06.3787/evm.model.LG06.79/evm.model.LG07.2923/evm.model.LG07.3166/evm.model.LG08.2881/evm.model.LG08.3404/evm.model.LG08.911	11
ko00601	Glycosphingolipid_biosynthesis_-_lacto_and_neolacto_series	1/345	3/9858	0.101369	0.443491	0.382358	evm.model.LG02.609	1
ko04915	Estrogen_signaling_pathway	1/345	3/9858	0.101369	0.443491	0.382358	evm.model.LG05.182	1
ko00830	Retinol_metabolism	2/345	16/9858	0.106186	0.445983	0.384507	evm.model.LG04.1069/evm.model.LG04.2324	2
ko04218	Cellular_senescence	2/345	17/9858	0.117669	0.457603	0.394525	evm.model.LG05.349/evm.model.LG06.3543	2
ko04530	Tight_junction	2/345	17/9858	0.117669	0.457603	0.394525	evm.model.LG04.1687/evm.model.LG04.401	2
ko05165	Human_papillomavirus_infection	1/345	4/9858	0.132828	0.48093	0.414636	evm.model.LG06.312	1
ko05169	Epstein-Barr_virus_infection	1/345	4/9858	0.132828	0.48093	0.414636	evm.model.LG05.1554	1
ko00905	Brassinosteroid_biosynthesis	2/345	20/9858	0.153737	0.520722	0.448943	evm.model.LG05.672/evm.model.LG09.3035	2
ko99995	Signaling_proteins	2/345	20/9858	0.153737	0.520722	0.448943	evm.model.LG03.126/evm.model.LG07.3184	2
ko02040	Flagellar_assembly	1/345	5/9858	0.163189	0.531666	0.458379	evm.model.LG07.3035	1
ko00562	Inositol_phosphate_metabolism	4/345	62/9858	0.171285	0.531666	0.458379	evm.model.LG03.1720/evm.model.LG05.354/evm.model.LG06.1893/evm.model.LG06.3533	4
ko00100	Steroid_biosynthesis	3/345	41/9858	0.172159	0.531666	0.458379	evm.model.LG01.1122/evm.model.LG07.2548/evm.model.LG07.2860	3
ko04130	SNARE_interactions_in_vesicular_transport	3/345	43/9858	0.18981	0.561428	0.484038	evm.model.LG03.293/evm.model.LG04.225/evm.model.LG05.1310	3
ko04213	Longevity_regulating_pathway_-_multiple_species	1/345	6/9858	0.19249	0.561428	0.484038	evm.model.LG05.957	1
ko04391	Hippo_signaling_pathway_-_fly	1/345	8/9858	0.248057	0.657276	0.566674	evm.model.LG05.1182	1
ko05014	Amyotrophic_lateral_sclerosis	1/345	8/9858	0.248057	0.657276	0.566674	evm.model.LG05.368	1
ko00040	Pentose_and_glucuronate_interconversions	7/345	147/9858	0.255896	0.657276	0.566674	evm.model.LG01.1543/evm.model.LG01.529/evm.model.LG04.1535/evm.model.LG05.906/evm.model.LG07.110/evm.model.LG10.345/evm.model.LG10.915	7
ko03410	Base_excision_repair	2/345	28/9858	0.256651	0.657276	0.566674	evm.model.LG02.781/evm.model.LG06.549	2
ko04147	Exosome	2/345	28/9858	0.256651	0.657276	0.566674	evm.model.LG07.2471/evm.model.LG08.3096	2
ko04075	Plant_hormone_signal_transduction	9/345	205/9858	0.290683	0.726708	0.626535	evm.model.LG01.800/evm.model.LG03.80/evm.model.LG04.1785/evm.model.LG06.1264/evm.model.LG06.1918/evm.model.LG06.359/evm.model.LG07.3251/evm.model.LG07.3477/evm.model.LG08.3449	9
ko02010	ABC_transporters	4/345	79/9858	0.299022	0.729117	0.628612	evm.model.LG01.1255/evm.model.LG01.1272/evm.model.LG03.1315/evm.model.LG06.431	4
ko00073	Cutin,_suberine_and_wax_biosynthesis	2/345	32/9858	0.309055	0.729117	0.628612	evm.model.LG04.718/evm.model.LG06.250	2
ko02000	Transporters	17/345	423/9858	0.312479	0.729117	0.628612	evm.model.LG01.1002/evm.model.LG01.1110/evm.model.LG04.169/evm.model.LG04.1727/evm.model.LG04.2499/evm.model.LG05.1758/evm.model.LG05.2122/evm.model.LG06.1057/evm.model.LG06.1532/evm.model.LG06.1533/evm.model.LG06.196/evm.model.LG06.712/evm.model.LG06.946/evm.model.LG06.988/evm.model.LG07.3043/evm.model.LG09.2754/evm.model.LG10.688	17
ko01003	Glycosyltransferases	5/345	108/9858	0.327137	0.746725	0.643793	evm.model.LG02.210/evm.model.LG03.465/evm.model.LG04.105/evm.model.LG05.1366/evm.model.LG09.2249	5
ko04977	Vitamin_digestion_and_absorption	1/345	12/9858	0.348013	0.761279	0.656341	evm.model.LG06.823	1
ko99981	Carbohydrate_metabolism	1/345	12/9858	0.348013	0.761279	0.656341	evm.model.LG03.170	1
ko00760	Nicotinate_and_nicotinamide_metabolism	1/345	13/9858	0.370859	0.778398	0.6711	evm.model.LG09.2059	1
ko04614	Renin-angiotensin_system	1/345	13/9858	0.370859	0.778398	0.6711	evm.model.LG03.89	1
ko00071	Fatty_acid_degradation	1/345	14/9858	0.392906	0.778398	0.6711	evm.model.LG02.1131	1
ko00350	Tyrosine_metabolism	1/345	14/9858	0.392906	0.778398	0.6711	evm.model.LG03.128	1
ko00591	Linoleic_acid_metabolism	1/345	14/9858	0.392906	0.778398	0.6711	evm.model.LG04.652	1
ko04011	MAPK_signaling_pathway_-_yeast	1/345	15/9858	0.414183	0.805355	0.694341	evm.model.LG05.1114	1
ko04714	Thermogenesis	2/345	41/9858	0.423077	0.807693	0.696357	evm.model.LG02.583/evm.model.LG07.235	2
ko04040	Ion_channels	1/345	16/9858	0.434716	0.815092	0.702736	evm.model.LG08.3413	1
ko99999	Others	1/345	17/9858	0.454531	0.837294	0.721877	evm.model.LG01.1534	1
ko04030	G_protein-coupled_receptors	1/345	18/9858	0.473654	0.857477	0.739278	evm.model.LG09.1630	1
ko99997	Function_unknown	2/345	48/9858	0.504767	0.892355	0.769348	evm.model.LG01.406/evm.model.LG09.2744	2
ko00941	Flavonoid_biosynthesis	1/345	20/9858	0.509917	0.892355	0.769348	evm.model.LG01.664	1
ko03460	Fanconi_anemia_pathway	1/345	24/9858	0.575139	0.927302	0.799479	evm.model.LG06.3284	1
ko04110	Cell_cycle	1/345	24/9858	0.575139	0.927302	0.799479	evm.model.LG06.597	1
ko00592	alpha-Linolenic_acid_metabolism	1/345	25/9858	0.590044	0.927302	0.799479	evm.model.LG06.3731	1
ko00199	Cytochrome_P450	2/345	58/9858	0.607693	0.927302	0.799479	evm.model.LG03.1431/evm.model.LG06.81	2
ko00561	Glycerolipid_metabolism	2/345	60/9858	0.626225	0.927302	0.799479	evm.model.LG07.3343/evm.model.LG10.619	2
ko04144	Endocytosis	4/345	123/9858	0.62931	0.927302	0.799479	evm.model.LG03.958/evm.model.LG07.2823/evm.model.LG09.44/evm.model.LG10.629	4
ko03016	Transfer_RNA_biogenesis	3/345	92/9858	0.62987	0.927302	0.799479	evm.model.LG05.1044/evm.model.LG05.1309/evm.model.LG09.2787	3
ko00400	Phenylalanine,_tyrosine_and_tryptophan_biosynthesis	1/345	28/9858	0.631703	0.927302	0.799479	evm.model.LG04.2162	1
ko00630	Glyoxylate_and_dicarboxylate_metabolism	2/345	62/9858	0.644071	0.927302	0.799479	evm.model.LG03.1038/evm.model.LG04.2492	2
ko03020	RNA_polymerase	1/345	29/9858	0.644629	0.927302	0.799479	evm.model.LG04.722	1
ko04612	Antigen_processing_and_presentation	1/345	29/9858	0.644629	0.927302	0.799479	evm.model.LG04.1443	1
ko04121	Ubiquitin_system	7/345	220/9858	0.655023	0.927302	0.799479	evm.model.LG04.1048/evm.model.LG04.2273/evm.model.LG05.1204/evm.model.LG06.90/evm.model.LG07.2370/evm.model.LG07.3026/evm.model.LG08.2538	7
ko04140	Autophagy_-_animal	1/345	31/9858	0.66914	0.927302	0.799479	evm.model.LG06.1516	1
ko04142	Lysosome	1/345	31/9858	0.66914	0.927302	0.799479	evm.model.LG06.1035	1
ko03440	Homologous_recombination	1/345	32/9858	0.680755	0.927302	0.799479	evm.model.LG10.3287	1
ko00195	Photosynthesis	1/345	33/9858	0.691964	0.927302	0.799479	evm.model.LG09.2102	1
ko03021	Transcription_machinery	2/345	69/9858	0.701254	0.927302	0.799479	evm.model.LG02.422/evm.model.LG04.870	2
ko00020	Citrate_cycle_(TCA_cycle)	1/345	36/9858	0.723291	0.927302	0.799479	evm.model.LG04.2040	1
ko00052	Galactose_metabolism	1/345	36/9858	0.723291	0.927302	0.799479	evm.model.LG06.3753	1
ko00480	Glutathione_metabolism	1/345	36/9858	0.723291	0.927302	0.799479	evm.model.LG06.595	1
ko00564	Glycerophospholipid_metabolism	2/345	73/9858	0.730376	0.927302	0.799479	evm.model.LG04.1265/evm.model.LG08.2602	2
ko00330	Arginine_and_proline_metabolism	1/345	37/9858	0.73301	0.927302	0.799479	evm.model.LG01.1301	1
ko00510	N-Glycan_biosynthesis	1/345	37/9858	0.73301	0.927302	0.799479	evm.model.LG09.2419	1
ko01040	Biosynthesis_of_unsaturated_fatty_acids	1/345	39/9858	0.75144	0.927621	0.799754	evm.model.Contig72.2	1
ko03400	DNA_repair_and_recombination_proteins	1/345	39/9858	0.75144	0.927621	0.799754	evm.model.LG09.2616	1
ko04013	MAPK_signaling_pathway_-_fly	1/345	40/9858	0.760173	0.927621	0.799754	evm.model.LG02.1197	1
ko03030	DNA_replication	1/345	41/9858	0.768601	0.927621	0.799754	evm.model.LG04.1186	1
ko00860	Porphyrin_and_chlorophyll_metabolism	1/345	43/9858	0.78458	0.936146	0.807104	evm.model.LG02.953	1
ko00970	Aminoacyl-tRNA_biosynthesis	1/345	48/9858	0.819877	0.967271	0.833938	evm.model.LG05.763	1
ko03008	Ribosome_biogenesis_in_eukaryotes	1/345	60/9858	0.882812	0.996808	0.859404	evm.model.LG06.127	1
ko03012	Translation_factors	1/345	66/9858	0.905496	0.996808	0.859404	evm.model.LG05.1843	1
ko00230	Purine_metabolism	1/345	67/9858	0.908826	0.996808	0.859404	evm.model.LG08.2163	1
ko04141	Protein_processing_in_endoplasmic_reticulum	3/345	162/9858	0.926759	0.996808	0.859404	evm.model.LG02.523/evm.model.LG03.397/evm.model.LG07.3098	3
ko04016	MAPK_signaling_pathway_-_plant	2/345	126/9858	0.938559	0.996808	0.859404	evm.model.LG04.1323/evm.model.LG04.2520	2
ko03019	Messenger_RNA_biogenesis	1/345	79/9858	0.940732	0.996808	0.859404	evm.model.LG06.3527	1
ko03015	mRNA_surveillance_pathway	1/345	90/9858	0.960084	0.996808	0.859404	evm.model.LG09.2763	1
ko01002	Peptidases_and_inhibitors	2/345	142/9858	0.961874	0.996808	0.859404	evm.model.LG04.158/evm.model.LG06.1592	2
ko99980	Enzymes_with_EC_numbers	6/345	318/9858	0.969475	0.996808	0.859404	evm.model.LG02.596/evm.model.LG04.234/evm.model.LG04.2537/evm.model.LG04.54/evm.model.LG07.547/evm.model.LG09.2406	6
ko03110	Chaperones_and_folding_catalysts	1/345	108/9858	0.979117	0.996808	0.859404	evm.model.LG08.2700	1
ko00904	Diterpenoid_biosynthesis	1/345	117/9858	0.984902	0.996808	0.859404	evm.model.LG10.3074	1
ko03009	Ribosome_biogenesis	1/345	146/9858	0.994702	0.996808	0.859404	evm.model.LG07.3176	1
ko00010	Glycolysis_/_Gluconeogenesis	1/345	150/9858	0.995416	0.996808	0.859404	evm.model.LG04.625	1
ko04120	Ubiquitin_mediated_proteolysis	1/345	153/9858	0.995887	0.996808	0.859404	evm.model.LG08.879	1
ko03013	RNA_transport	1/345	156/9858	0.996311	0.996808	0.859404	evm.model.LG06.4083	1
ko03040	Spliceosome	1/345	160/9858	0.996808	0.996808	0.859404	evm.model.LG06.1157	1

## Sheet: Table S18
Table S18 GO enrichment analysis of up-regulated DEGs in St
ONTOLOGY	ID	Description	GeneRatio	BgRatio	pvalue	p.adjust	qvalue	geneID	Count
GO:0071702	BP	organic substance transport	7/176	52/3622	0.0119052	0.249181	0.235278	evm.model.LG01.1259/evm.model.LG03.1708/evm.model.LG05.777/evm.model.LG07.2437/evm.model.LG07.3207/evm.model.LG09.3214/evm.model.LG10.732	7
GO:0071705	BP	nitrogen compound transport	7/176	52/3622	0.0119052	0.249181	0.235278	evm.model.LG01.1259/evm.model.LG03.1708/evm.model.LG05.777/evm.model.LG07.2437/evm.model.LG07.3207/evm.model.LG09.3214/evm.model.LG10.732	7
GO:0001558	BP	regulation of cell growth	4/176	21/3622	0.0168409	0.249181	0.235278	evm.model.LG03.1059/evm.model.LG07.3402/evm.model.LG08.3024/evm.model.LG09.2389	4
GO:0016049	BP	cell growth	4/176	21/3622	0.0168409	0.249181	0.235278	evm.model.LG03.1059/evm.model.LG07.3402/evm.model.LG08.3024/evm.model.LG09.2389	4
GO:0040007	BP	growth	4/176	21/3622	0.0168409	0.249181	0.235278	evm.model.LG03.1059/evm.model.LG07.3402/evm.model.LG08.3024/evm.model.LG09.2389	4
GO:0040008	BP	regulation of growth	4/176	21/3622	0.0168409	0.249181	0.235278	evm.model.LG03.1059/evm.model.LG07.3402/evm.model.LG08.3024/evm.model.LG09.2389	4
GO:0003333	BP	amino acid transmembrane transport	5/176	33/3622	0.0200767	0.249181	0.235278	evm.model.LG01.1259/evm.model.LG03.1708/evm.model.LG05.777/evm.model.LG07.3207/evm.model.LG09.3214	5
GO:0006820	BP	anion transport	5/176	33/3622	0.0200767	0.249181	0.235278	evm.model.LG01.1259/evm.model.LG03.1708/evm.model.LG05.777/evm.model.LG07.3207/evm.model.LG09.3214	5
GO:0006865	BP	amino acid transport	5/176	33/3622	0.0200767	0.249181	0.235278	evm.model.LG01.1259/evm.model.LG03.1708/evm.model.LG05.777/evm.model.LG07.3207/evm.model.LG09.3214	5
GO:0015711	BP	organic anion transport	5/176	33/3622	0.0200767	0.249181	0.235278	evm.model.LG01.1259/evm.model.LG03.1708/evm.model.LG05.777/evm.model.LG07.3207/evm.model.LG09.3214	5
GO:0015849	BP	organic acid transport	5/176	33/3622	0.0200767	0.249181	0.235278	evm.model.LG01.1259/evm.model.LG03.1708/evm.model.LG05.777/evm.model.LG07.3207/evm.model.LG09.3214	5
GO:0034220	BP	ion transmembrane transport	5/176	33/3622	0.0200767	0.249181	0.235278	evm.model.LG01.1259/evm.model.LG03.1708/evm.model.LG05.777/evm.model.LG07.3207/evm.model.LG09.3214	5
GO:0046942	BP	carboxylic acid transport	5/176	33/3622	0.0200767	0.249181	0.235278	evm.model.LG01.1259/evm.model.LG03.1708/evm.model.LG05.777/evm.model.LG07.3207/evm.model.LG09.3214	5
GO:0055085	BP	transmembrane transport	5/176	33/3622	0.0200767	0.249181	0.235278	evm.model.LG01.1259/evm.model.LG03.1708/evm.model.LG05.777/evm.model.LG07.3207/evm.model.LG09.3214	5
GO:0098656	BP	anion transmembrane transport	5/176	33/3622	0.0200767	0.249181	0.235278	evm.model.LG01.1259/evm.model.LG03.1708/evm.model.LG05.777/evm.model.LG07.3207/evm.model.LG09.3214	5
GO:1903825	BP	organic acid transmembrane transport	5/176	33/3622	0.0200767	0.249181	0.235278	evm.model.LG01.1259/evm.model.LG03.1708/evm.model.LG05.777/evm.model.LG07.3207/evm.model.LG09.3214	5
GO:1905039	BP	carboxylic acid transmembrane transport	5/176	33/3622	0.0200767	0.249181	0.235278	evm.model.LG01.1259/evm.model.LG03.1708/evm.model.LG05.777/evm.model.LG07.3207/evm.model.LG09.3214	5
GO:0001666	BP	response to hypoxia	6/176	46/3622	0.0224584	0.249181	0.235278	evm.model.LG03.753/evm.model.LG03.754/evm.model.LG04.1449/evm.model.LG05.1291/evm.model.LG05.2328/evm.model.LG10.812	6
GO:0009628	BP	response to abiotic stimulus	6/176	46/3622	0.0224584	0.249181	0.235278	evm.model.LG03.753/evm.model.LG03.754/evm.model.LG04.1449/evm.model.LG05.1291/evm.model.LG05.2328/evm.model.LG10.812	6
GO:0036293	BP	response to decreased oxygen levels	6/176	46/3622	0.0224584	0.249181	0.235278	evm.model.LG03.753/evm.model.LG03.754/evm.model.LG04.1449/evm.model.LG05.1291/evm.model.LG05.2328/evm.model.LG10.812	6
GO:0070482	BP	response to oxygen levels	6/176	46/3622	0.0224584	0.249181	0.235278	evm.model.LG03.753/evm.model.LG03.754/evm.model.LG04.1449/evm.model.LG05.1291/evm.model.LG05.2328/evm.model.LG10.812	6
GO:0051128	BP	regulation of cellular component organization	4/176	26/3622	0.0348576	0.369173	0.348576	evm.model.LG03.1059/evm.model.LG07.3402/evm.model.LG08.3024/evm.model.LG09.2389	4
GO:0000075	BP	cell cycle checkpoint	4/176	29/3622	0.0495121	0.48068	0.453861	evm.model.LG01.1662/evm.model.LG02.468/evm.model.LG02.657/evm.model.LG07.615	4
GO:0045786	BP	negative regulation of cell cycle	4/176	29/3622	0.0495121	0.48068	0.453861	evm.model.LG01.1662/evm.model.LG02.468/evm.model.LG02.657/evm.model.LG07.615	4
GO:0051726	BP	regulation of cell cycle	5/176	46/3622	0.0701899	0.65417	0.617671	evm.model.LG01.1662/evm.model.LG02.468/evm.model.LG02.657/evm.model.LG06.3481/evm.model.LG07.615	5
GO:0050789	BP	regulation of biological process	21/176	321/3622	0.0947794	0.849369	0.801979	evm.model.LG01.1662/evm.model.LG01.386/evm.model.LG02.468/evm.model.LG02.641/evm.model.LG02.657/evm.model.LG03.1059/evm.model.LG03.798/evm.model.LG04.1266/evm.model.LG04.2088/evm.model.LG04.2278/evm.model.LG05.1247/evm.model.LG06.3481/evm.model.LG07.2437/evm.model.LG07.3402/evm.model.LG07.615/evm.model.LG08.3002/evm.model.LG08.3024/evm.model.LG08.598/evm.model.LG09.1828/evm.model.LG09.2389/evm.mo…	21
GO:0048523	BP	negative regulation of cellular process	5/176	53/3622	0.112592	0.97163	0.917419	evm.model.LG01.1662/evm.model.LG02.468/evm.model.LG02.657/evm.model.LG05.1247/evm.model.LG07.615	5
GO:0007049	BP	cell cycle	8/176	108/3622	0.152319	0.999304	0.943549	evm.model.LG01.1662/evm.model.LG02.468/evm.model.LG02.657/evm.model.LG03.1271/evm.model.LG05.2063/evm.model.LG05.491/evm.model.LG06.3481/evm.model.LG07.615	8
GO:0006811	BP	ion transport	6/176	77/3622	0.169214	0.999304	0.943549	evm.model.LG01.1259/evm.model.LG03.1708/evm.model.LG05.777/evm.model.LG07.2863/evm.model.LG07.3207/evm.model.LG09.3214	6
GO:0065007	BP	biological regulation	21/176	349/3622	0.175418	0.999304	0.943549	evm.model.LG01.1662/evm.model.LG01.386/evm.model.LG02.468/evm.model.LG02.641/evm.model.LG02.657/evm.model.LG03.1059/evm.model.LG03.798/evm.model.LG04.1266/evm.model.LG04.2088/evm.model.LG04.2278/evm.model.LG05.1247/evm.model.LG06.3481/evm.model.LG07.2437/evm.model.LG07.3402/evm.model.LG07.615/evm.model.LG08.3002/evm.model.LG08.3024/evm.model.LG08.598/evm.model.LG09.1828/evm.model.LG09.2389/evm.mo…	21
GO:0048519	BP	negative regulation of biological process	6/176	78/3622	0.176432	0.999304	0.943549	evm.model.LG01.1662/evm.model.LG02.468/evm.model.LG02.657/evm.model.LG05.1247/evm.model.LG07.615/evm.model.LG08.598	6
GO:0000902	BP	cell morphogenesis	7/176	95/3622	0.176902	0.999304	0.943549	evm.model.LG02.1014/evm.model.LG03.567/evm.model.LG03.974/evm.model.LG04.932/evm.model.LG05.61/evm.model.LG07.3364/evm.model.LG10.288	7
GO:0000045	BP	autophagosome assembly	2/176	18/3622	0.216856	0.999304	0.943549	evm.model.LG04.2356/evm.model.LG07.2063	2
GO:0016236	BP	macroautophagy	2/176	18/3622	0.216856	0.999304	0.943549	evm.model.LG04.2356/evm.model.LG07.2063	2
GO:1905037	BP	autophagosome organization	2/176	18/3622	0.216856	0.999304	0.943549	evm.model.LG04.2356/evm.model.LG07.2063	2
GO:0006810	BP	transport	8/176	119/3622	0.219705	0.999304	0.943549	evm.model.LG01.1259/evm.model.LG03.1708/evm.model.LG05.777/evm.model.LG07.2437/evm.model.LG07.2863/evm.model.LG07.3207/evm.model.LG09.3214/evm.model.LG10.732	8
GO:0051179	BP	localization	8/176	119/3622	0.219705	0.999304	0.943549	evm.model.LG01.1259/evm.model.LG03.1708/evm.model.LG05.777/evm.model.LG07.2437/evm.model.LG07.2863/evm.model.LG07.3207/evm.model.LG09.3214/evm.model.LG10.732	8
GO:0051234	BP	establishment of localization	8/176	119/3622	0.219705	0.999304	0.943549	evm.model.LG01.1259/evm.model.LG03.1708/evm.model.LG05.777/evm.model.LG07.2437/evm.model.LG07.2863/evm.model.LG07.3207/evm.model.LG09.3214/evm.model.LG10.732	8
GO:0050794	BP	regulation of cellular process	14/176	229/3622	0.220056	0.999304	0.943549	evm.model.LG01.1662/evm.model.LG01.386/evm.model.LG02.468/evm.model.LG02.641/evm.model.LG02.657/evm.model.LG03.1059/evm.model.LG03.798/evm.model.LG04.2278/evm.model.LG05.1247/evm.model.LG06.3481/evm.model.LG07.3402/evm.model.LG07.615/evm.model.LG08.3024/evm.model.LG09.2389	14
GO:0002682	BP	regulation of immune system process	4/176	50/3622	0.223479	0.999304	0.943549	evm.model.LG04.1266/evm.model.LG04.2088/evm.model.LG08.3002/evm.model.LG09.1828	4
GO:0006914	BP	autophagy	2/176	19/3622	0.235117	0.999304	0.943549	evm.model.LG04.2356/evm.model.LG07.2063	2
GO:0015833	BP	peptide transport	2/176	19/3622	0.235117	0.999304	0.943549	evm.model.LG07.2437/evm.model.LG10.732	2
GO:0042886	BP	amide transport	2/176	19/3622	0.235117	0.999304	0.943549	evm.model.LG07.2437/evm.model.LG10.732	2
GO:0061919	BP	process utilizing autophagic mechanism	2/176	19/3622	0.235117	0.999304	0.943549	evm.model.LG04.2356/evm.model.LG07.2063	2
GO:0007033	BP	vacuole organization	2/176	20/3622	0.253462	0.999304	0.943549	evm.model.LG04.2356/evm.model.LG07.2063	2
GO:0009653	BP	anatomical structure morphogenesis	7/176	112/3622	0.301147	0.999304	0.943549	evm.model.LG02.1014/evm.model.LG03.567/evm.model.LG03.974/evm.model.LG04.932/evm.model.LG05.61/evm.model.LG07.3364/evm.model.LG10.288	7
GO:0034654	BP	nucleobase-containing compound biosynthetic process	3/176	41/3622	0.32103	0.999304	0.943549	evm.model.LG02.641/evm.model.LG03.480/evm.model.LG05.1247	3
GO:0005975	BP	carbohydrate metabolic process	8/176	136/3622	0.340385	0.999304	0.943549	evm.model.LG01.427/evm.model.LG03.1417/evm.model.LG05.1959/evm.model.LG05.2319/evm.model.LG06.3171/evm.model.LG08.3566/evm.model.LG09.307/evm.model.LG10.3264	8
GO:0044248	BP	cellular catabolic process	3/176	45/3622	0.375149	0.999304	0.943549	evm.model.LG04.2356/evm.model.LG07.2063/evm.model.LG08.598	3
GO:0006631	BP	fatty acid metabolic process	2/176	27/3622	0.380493	0.999304	0.943549	evm.model.LG06.1070/evm.model.LG10.2602	2
GO:0032787	BP	monocarboxylic acid metabolic process	2/176	27/3622	0.380493	0.999304	0.943549	evm.model.LG06.1070/evm.model.LG10.2602	2
GO:0044255	BP	cellular lipid metabolic process	2/176	27/3622	0.380493	0.999304	0.943549	evm.model.LG06.1070/evm.model.LG10.2602	2
GO:0006950	BP	response to stress	13/176	240/3622	0.38284	0.999304	0.943549	evm.model.LG01.1239/evm.model.LG03.1439/evm.model.LG03.480/evm.model.LG03.753/evm.model.LG03.754/evm.model.LG04.1449/evm.model.LG05.1291/evm.model.LG05.154/evm.model.LG05.2328/evm.model.LG09.1828/evm.model.LG09.1991/evm.model.LG10.2698/evm.model.LG10.812	13
GO:0000288	BP	nuclear-transcribed mRNA catabolic process, deadenylation-dependent decay	1/176	10/3622	0.392715	0.999304	0.943549	evm.model.LG08.598	1
GO:0009056	BP	catabolic process	5/176	87/3622	0.417019	0.999304	0.943549	evm.model.LG04.2356/evm.model.LG06.3171/evm.model.LG07.2063/evm.model.LG08.3566/evm.model.LG08.598	5
GO:0044770	BP	cell cycle phase transition	1/176	11/3622	0.422306	0.999304	0.943549	evm.model.LG05.2063	1
GO:0044772	BP	mitotic cell cycle phase transition	1/176	11/3622	0.422306	0.999304	0.943549	evm.model.LG05.2063	1
GO:0048856	BP	anatomical structure development	9/176	167/3622	0.424059	0.999304	0.943549	evm.model.LG02.1014/evm.model.LG03.567/evm.model.LG03.570/evm.model.LG03.974/evm.model.LG04.932/evm.model.LG05.61/evm.model.LG06.1152/evm.model.LG07.3364/evm.model.LG10.288	9
GO:0003002	BP	regionalization	2/176	30/3622	0.432389	0.999304	0.943549	evm.model.LG03.570/evm.model.LG06.1152	2
GO:0000271	BP	polysaccharide biosynthetic process	5/176	89/3622	0.436546	0.999304	0.943549	evm.model.LG01.427/evm.model.LG03.1417/evm.model.LG05.2319/evm.model.LG09.307/evm.model.LG10.3264	5
GO:0016051	BP	carbohydrate biosynthetic process	5/176	89/3622	0.436546	0.999304	0.943549	evm.model.LG01.427/evm.model.LG03.1417/evm.model.LG05.2319/evm.model.LG09.307/evm.model.LG10.3264	5
GO:0005976	BP	polysaccharide metabolic process	7/176	130/3622	0.446504	0.999304	0.943549	evm.model.LG01.427/evm.model.LG03.1417/evm.model.LG05.2319/evm.model.LG06.3171/evm.model.LG08.3566/evm.model.LG09.307/evm.model.LG10.3264	7
GO:0006629	BP	lipid metabolic process	2/176	31/3622	0.449178	0.999304	0.943549	evm.model.LG06.1070/evm.model.LG10.2602	2
GO:0007389	BP	pattern specification process	2/176	31/3622	0.449178	0.999304	0.943549	evm.model.LG03.570/evm.model.LG06.1152	2
GO:0001510	BP	RNA methylation	1/176	12/3622	0.450463	0.999304	0.943549	evm.model.LG01.1187	1
GO:1903047	BP	mitotic cell cycle process	2/176	32/3622	0.465686	0.999304	0.943549	evm.model.LG05.2063/evm.model.LG05.491	2
GO:0032259	BP	methylation	1/176	13/3622	0.477255	0.999304	0.943549	evm.model.LG01.1187	1
GO:0043414	BP	macromolecule methylation	1/176	13/3622	0.477255	0.999304	0.943549	evm.model.LG01.1187	1
GO:0006351	BP	transcription, DNA-templated	2/176	33/3622	0.4819	0.999304	0.943549	evm.model.LG02.641/evm.model.LG05.1247	2
GO:0006355	BP	regulation of transcription, DNA-templated	2/176	33/3622	0.4819	0.999304	0.943549	evm.model.LG02.641/evm.model.LG05.1247	2
GO:0022402	BP	cell cycle process	2/176	33/3622	0.4819	0.999304	0.943549	evm.model.LG05.2063/evm.model.LG05.491	2
GO:0032774	BP	RNA biosynthetic process	2/176	33/3622	0.4819	0.999304	0.943549	evm.model.LG02.641/evm.model.LG05.1247	2
GO:0097659	BP	nucleic acid-templated transcription	2/176	33/3622	0.4819	0.999304	0.943549	evm.model.LG02.641/evm.model.LG05.1247	2
GO:1903506	BP	regulation of nucleic acid-templated transcription	2/176	33/3622	0.4819	0.999304	0.943549	evm.model.LG02.641/evm.model.LG05.1247	2
GO:2001141	BP	regulation of RNA biosynthetic process	2/176	33/3622	0.4819	0.999304	0.943549	evm.model.LG02.641/evm.model.LG05.1247	2
GO:0032502	BP	developmental process	9/176	178/3622	0.501651	0.999304	0.943549	evm.model.LG02.1014/evm.model.LG03.567/evm.model.LG03.570/evm.model.LG03.974/evm.model.LG04.932/evm.model.LG05.61/evm.model.LG06.1152/evm.model.LG07.3364/evm.model.LG10.288	9
GO:0002376	BP	immune system process	8/176	159/3622	0.513052	0.999304	0.943549	evm.model.LG01.870/evm.model.LG03.1374/evm.model.LG04.1266/evm.model.LG04.2088/evm.model.LG08.113/evm.model.LG08.3002/evm.model.LG08.83/evm.model.LG09.1828	8
GO:0009889	BP	regulation of biosynthetic process	2/176	35/3622	0.513408	0.999304	0.943549	evm.model.LG02.641/evm.model.LG05.1247	2
GO:0010556	BP	regulation of macromolecule biosynthetic process	2/176	35/3622	0.513408	0.999304	0.943549	evm.model.LG02.641/evm.model.LG05.1247	2
GO:0031326	BP	regulation of cellular biosynthetic process	2/176	35/3622	0.513408	0.999304	0.943549	evm.model.LG02.641/evm.model.LG05.1247	2
GO:2000112	BP	regulation of cellular macromolecule biosynthetic process	2/176	35/3622	0.513408	0.999304	0.943549	evm.model.LG02.641/evm.model.LG05.1247	2
GO:0002218	BP	activation of innate immune response	1/176	15/3622	0.527004	0.999304	0.943549	evm.model.LG09.1828	1
GO:0002833	BP	positive regulation of response to biotic stimulus	1/176	15/3622	0.527004	0.999304	0.943549	evm.model.LG09.1828	1
GO:0031349	BP	positive regulation of defense response	1/176	15/3622	0.527004	0.999304	0.943549	evm.model.LG09.1828	1
GO:0032103	BP	positive regulation of response to external stimulus	1/176	15/3622	0.527004	0.999304	0.943549	evm.model.LG09.1828	1
GO:0045087	BP	innate immune response	1/176	15/3622	0.527004	0.999304	0.943549	evm.model.LG09.1828	1
GO:0045088	BP	regulation of innate immune response	1/176	15/3622	0.527004	0.999304	0.943549	evm.model.LG09.1828	1
GO:0045089	BP	positive regulation of innate immune response	1/176	15/3622	0.527004	0.999304	0.943549	evm.model.LG09.1828	1
GO:0009059	BP	macromolecule biosynthetic process	8/176	164/3622	0.54918	0.999304	0.943549	evm.model.LG01.427/evm.model.LG02.641/evm.model.LG03.1417/evm.model.LG03.480/evm.model.LG05.1247/evm.model.LG05.2319/evm.model.LG09.307/evm.model.LG10.3264	8
GO:0002253	BP	activation of immune response	1/176	16/3622	0.550083	0.999304	0.943549	evm.model.LG09.1828	1
GO:0002684	BP	positive regulation of immune system process	1/176	16/3622	0.550083	0.999304	0.943549	evm.model.LG09.1828	1
GO:0006955	BP	immune response	1/176	16/3622	0.550083	0.999304	0.943549	evm.model.LG09.1828	1
GO:0050776	BP	regulation of immune response	1/176	16/3622	0.550083	0.999304	0.943549	evm.model.LG09.1828	1
GO:0050778	BP	positive regulation of immune response	1/176	16/3622	0.550083	0.999304	0.943549	evm.model.LG09.1828	1
GO:0006952	BP	defense response	2/176	38/3622	0.558258	0.999304	0.943549	evm.model.LG03.1439/evm.model.LG09.1828	2
GO:0098542	BP	defense response to other organism	2/176	38/3622	0.558258	0.999304	0.943549	evm.model.LG03.1439/evm.model.LG09.1828	2
GO:0000079	BP	regulation of cyclin-dependent protein serine/threonine kinase activity	1/176	17/3622	0.572043	0.999304	0.943549	evm.model.LG06.3481	1
GO:0031347	BP	regulation of defense response	1/176	17/3622	0.572043	0.999304	0.943549	evm.model.LG09.1828	1
GO:0032101	BP	regulation of response to external stimulus	1/176	17/3622	0.572043	0.999304	0.943549	evm.model.LG09.1828	1
GO:0080134	BP	regulation of response to stress	1/176	17/3622	0.572043	0.999304	0.943549	evm.model.LG09.1828	1
GO:1904029	BP	regulation of cyclin-dependent protein kinase activity	1/176	17/3622	0.572043	0.999304	0.943549	evm.model.LG06.3481	1
GO:0000278	BP	mitotic cell cycle	3/176	61/3622	0.575981	0.999304	0.943549	evm.model.LG03.1271/evm.model.LG05.2063/evm.model.LG05.491	3
GO:0048518	BP	positive regulation of biological process	1/176	18/3622	0.592936	0.999304	0.943549	evm.model.LG09.1828	1
GO:0048584	BP	positive regulation of response to stimulus	1/176	18/3622	0.592936	0.999304	0.943549	evm.model.LG09.1828	1
GO:0000272	BP	polysaccharide catabolic process	2/176	41/3622	0.600109	0.999304	0.943549	evm.model.LG06.3171/evm.model.LG08.3566	2
GO:0016052	BP	carbohydrate catabolic process	2/176	41/3622	0.600109	0.999304	0.943549	evm.model.LG06.3171/evm.model.LG08.3566	2
GO:0051252	BP	regulation of RNA metabolic process	2/176	41/3622	0.600109	0.999304	0.943549	evm.model.LG02.641/evm.model.LG05.1247	2
GO:0018130	BP	heterocycle biosynthetic process	3/176	65/3622	0.619666	0.999304	0.943549	evm.model.LG02.641/evm.model.LG03.480/evm.model.LG05.1247	3
GO:0019438	BP	aromatic compound biosynthetic process	3/176	65/3622	0.619666	0.999304	0.943549	evm.model.LG02.641/evm.model.LG03.480/evm.model.LG05.1247	3
GO:1901362	BP	organic cyclic compound biosynthetic process	3/176	65/3622	0.619666	0.999304	0.943549	evm.model.LG02.641/evm.model.LG03.480/evm.model.LG05.1247	3
GO:0000070	BP	mitotic sister chromatid segregation	1/176	21/3622	0.649722	0.999304	0.943549	evm.model.LG05.491	1
GO:0000122	BP	negative regulation of transcription by RNA polymerase II	1/176	21/3622	0.649722	0.999304	0.943549	evm.model.LG05.1247	1
GO:0000280	BP	nuclear division	1/176	21/3622	0.649722	0.999304	0.943549	evm.model.LG05.491	1
GO:0006357	BP	regulation of transcription by RNA polymerase II	1/176	21/3622	0.649722	0.999304	0.943549	evm.model.LG05.1247	1
GO:0006366	BP	transcription by RNA polymerase II	1/176	21/3622	0.649722	0.999304	0.943549	evm.model.LG05.1247	1
GO:0009890	BP	negative regulation of biosynthetic process	1/176	21/3622	0.649722	0.999304	0.943549	evm.model.LG05.1247	1
GO:0010558	BP	negative regulation of macromolecule biosynthetic process	1/176	21/3622	0.649722	0.999304	0.943549	evm.model.LG05.1247	1
GO:0031327	BP	negative regulation of cellular biosynthetic process	1/176	21/3622	0.649722	0.999304	0.943549	evm.model.LG05.1247	1
GO:0045892	BP	negative regulation of transcription, DNA-templated	1/176	21/3622	0.649722	0.999304	0.943549	evm.model.LG05.1247	1
GO:0045934	BP	negative regulation of nucleobase-containing compound metabolic process	1/176	21/3622	0.649722	0.999304	0.943549	evm.model.LG05.1247	1
GO:0051253	BP	negative regulation of RNA metabolic process	1/176	21/3622	0.649722	0.999304	0.943549	evm.model.LG05.1247	1
GO:0140014	BP	mitotic nuclear division	1/176	21/3622	0.649722	0.999304	0.943549	evm.model.LG05.491	1
GO:1902679	BP	negative regulation of RNA biosynthetic process	1/176	21/3622	0.649722	0.999304	0.943549	evm.model.LG05.1247	1
GO:1903507	BP	negative regulation of nucleic acid-templated transcription	1/176	21/3622	0.649722	0.999304	0.943549	evm.model.LG05.1247	1
GO:2000113	BP	negative regulation of cellular macromolecule biosynthetic process	1/176	21/3622	0.649722	0.999304	0.943549	evm.model.LG05.1247	1
GO:0009057	BP	macromolecule catabolic process	3/176	68/3622	0.650382	0.999304	0.943549	evm.model.LG06.3171/evm.model.LG08.3566/evm.model.LG08.598	3
GO:1901575	BP	organic substance catabolic process	3/176	68/3622	0.650382	0.999304	0.943549	evm.model.LG06.3171/evm.model.LG08.3566/evm.model.LG08.598	3
GO:0010629	BP	negative regulation of gene expression	2/176	46/3622	0.663133	0.999304	0.943549	evm.model.LG05.1247/evm.model.LG08.598	2
GO:0000819	BP	sister chromatid segregation	1/176	22/3622	0.666842	0.999304	0.943549	evm.model.LG05.491	1
GO:0007059	BP	chromosome segregation	1/176	22/3622	0.666842	0.999304	0.943549	evm.model.LG05.491	1
GO:0043549	BP	regulation of kinase activity	1/176	22/3622	0.666842	0.999304	0.943549	evm.model.LG06.3481	1
GO:0045859	BP	regulation of protein kinase activity	1/176	22/3622	0.666842	0.999304	0.943549	evm.model.LG06.3481	1
GO:0050790	BP	regulation of catalytic activity	1/176	22/3622	0.666842	0.999304	0.943549	evm.model.LG06.3481	1
GO:0051338	BP	regulation of transferase activity	1/176	22/3622	0.666842	0.999304	0.943549	evm.model.LG06.3481	1
GO:0065009	BP	regulation of molecular function	1/176	22/3622	0.666842	0.999304	0.943549	evm.model.LG06.3481	1
GO:0071900	BP	regulation of protein serine/threonine kinase activity	1/176	22/3622	0.666842	0.999304	0.943549	evm.model.LG06.3481	1
GO:0098813	BP	nuclear chromosome segregation	1/176	22/3622	0.666842	0.999304	0.943549	evm.model.LG05.491	1
GO:0010468	BP	regulation of gene expression	3/176	70/3622	0.669864	0.999304	0.943549	evm.model.LG02.641/evm.model.LG05.1247/evm.model.LG08.598	3
GO:0009892	BP	negative regulation of metabolic process	2/176	49/3622	0.696988	0.999304	0.943549	evm.model.LG05.1247/evm.model.LG08.598	2
GO:0010605	BP	negative regulation of macromolecule metabolic process	2/176	49/3622	0.696988	0.999304	0.943549	evm.model.LG05.1247/evm.model.LG08.598	2
GO:0031324	BP	negative regulation of cellular metabolic process	1/176	24/3622	0.698626	0.999304	0.943549	evm.model.LG05.1247	1
GO:0051172	BP	negative regulation of nitrogen compound metabolic process	1/176	24/3622	0.698626	0.999304	0.943549	evm.model.LG05.1247	1
GO:0019219	BP	regulation of nucleobase-containing compound metabolic process	2/176	50/3622	0.707634	0.999304	0.943549	evm.model.LG02.641/evm.model.LG05.1247	2
GO:0000956	BP	nuclear-transcribed mRNA catabolic process	1/176	25/3622	0.713368	0.999304	0.943549	evm.model.LG08.598	1
GO:0006401	BP	RNA catabolic process	1/176	25/3622	0.713368	0.999304	0.943549	evm.model.LG08.598	1
GO:0006402	BP	mRNA catabolic process	1/176	25/3622	0.713368	0.999304	0.943549	evm.model.LG08.598	1
GO:0034645	BP	cellular macromolecule biosynthetic process	3/176	75/3622	0.715082	0.999304	0.943549	evm.model.LG02.641/evm.model.LG03.480/evm.model.LG05.1247	3
GO:0019439	BP	aromatic compound catabolic process	1/176	26/3622	0.727393	0.999304	0.943549	evm.model.LG08.598	1
GO:0034655	BP	nucleobase-containing compound catabolic process	1/176	26/3622	0.727393	0.999304	0.943549	evm.model.LG08.598	1
GO:0044265	BP	cellular macromolecule catabolic process	1/176	26/3622	0.727393	0.999304	0.943549	evm.model.LG08.598	1
GO:0044270	BP	cellular nitrogen compound catabolic process	1/176	26/3622	0.727393	0.999304	0.943549	evm.model.LG08.598	1
GO:0046700	BP	heterocycle catabolic process	1/176	26/3622	0.727393	0.999304	0.943549	evm.model.LG08.598	1
GO:1901361	BP	organic cyclic compound catabolic process	1/176	26/3622	0.727393	0.999304	0.943549	evm.model.LG08.598	1
GO:0009605	BP	response to external stimulus	2/176	52/3622	0.727996	0.999304	0.943549	evm.model.LG03.1439/evm.model.LG09.1828	2
GO:0043207	BP	response to external biotic stimulus	2/176	52/3622	0.727996	0.999304	0.943549	evm.model.LG03.1439/evm.model.LG09.1828	2
GO:0044419	BP	interspecies interaction between organisms	2/176	52/3622	0.727996	0.999304	0.943549	evm.model.LG03.1439/evm.model.LG09.1828	2
GO:0051707	BP	response to other organism	2/176	52/3622	0.727996	0.999304	0.943549	evm.model.LG03.1439/evm.model.LG09.1828	2
GO:0009058	BP	biosynthetic process	8/176	193/3622	0.731801	0.999304	0.943549	evm.model.LG01.427/evm.model.LG02.641/evm.model.LG03.1417/evm.model.LG03.480/evm.model.LG05.1247/evm.model.LG05.2319/evm.model.LG09.307/evm.model.LG10.3264	8
GO:1901576	BP	organic substance biosynthetic process	8/176	193/3622	0.731801	0.999304	0.943549	evm.model.LG01.427/evm.model.LG02.641/evm.model.LG03.1417/evm.model.LG03.480/evm.model.LG05.1247/evm.model.LG05.2319/evm.model.LG09.307/evm.model.LG10.3264	8
GO:0002831	BP	regulation of response to biotic stimulus	1/176	28/3622	0.753428	0.999304	0.943549	evm.model.LG09.1828	1
GO:0048285	BP	organelle fission	1/176	29/3622	0.765503	0.999304	0.943549	evm.model.LG05.491	1
GO:0000160	BP	phosphorelay signal transduction system	2/176	58/3622	0.782022	0.999304	0.943549	evm.model.LG01.386/evm.model.LG04.2278	2
GO:0000165	BP	MAPK cascade	1/176	31/3622	0.787916	0.999304	0.943549	evm.model.LG03.798	1
GO:0023014	BP	signal transduction by protein phosphorylation	1/176	31/3622	0.787916	0.999304	0.943549	evm.model.LG03.798	1
GO:0051276	BP	chromosome organization	1/176	31/3622	0.787916	0.999304	0.943549	evm.model.LG05.491	1
GO:0007275	BP	multicellular organism development	2/176	59/3622	0.790057	0.999304	0.943549	evm.model.LG03.570/evm.model.LG06.1152	2
GO:0006468	BP	protein phosphorylation	2/176	62/3622	0.812624	0.999304	0.943549	evm.model.LG03.798/evm.model.LG06.3481	2
GO:0070925	BP	organelle assembly	2/176	62/3622	0.812624	0.999304	0.943549	evm.model.LG04.2356/evm.model.LG07.2063	2
GO:0007165	BP	signal transduction	3/176	89/3622	0.816354	0.999304	0.943549	evm.model.LG01.386/evm.model.LG03.798/evm.model.LG04.2278	3
GO:0023052	BP	signaling	3/176	89/3622	0.816354	0.999304	0.943549	evm.model.LG01.386/evm.model.LG03.798/evm.model.LG04.2278	3
GO:0035556	BP	intracellular signal transduction	3/176	89/3622	0.816354	0.999304	0.943549	evm.model.LG01.386/evm.model.LG03.798/evm.model.LG04.2278	3
GO:0048583	BP	regulation of response to stimulus	1/176	34/3622	0.817604	0.999304	0.943549	evm.model.LG09.1828	1
GO:0006793	BP	phosphorus metabolic process	2/176	63/3622	0.819655	0.999304	0.943549	evm.model.LG03.798/evm.model.LG06.3481	2
GO:0006796	BP	phosphate-containing compound metabolic process	2/176	63/3622	0.819655	0.999304	0.943549	evm.model.LG03.798/evm.model.LG06.3481	2
GO:0009607	BP	response to biotic stimulus	2/176	63/3622	0.819655	0.999304	0.943549	evm.model.LG03.1439/evm.model.LG09.1828	2
GO:0016310	BP	phosphorylation	2/176	63/3622	0.819655	0.999304	0.943549	evm.model.LG03.798/evm.model.LG06.3481	2
GO:0007154	BP	cell communication	3/176	90/3622	0.822266	0.999304	0.943549	evm.model.LG01.386/evm.model.LG03.798/evm.model.LG04.2278	3
GO:0051171	BP	regulation of nitrogen compound metabolic process	3/176	90/3622	0.822266	0.999304	0.943549	evm.model.LG02.641/evm.model.LG05.1247/evm.model.LG06.3481	3
GO:0006281	BP	DNA repair	1/176	35/3622	0.826551	0.999304	0.943549	evm.model.LG03.480	1
GO:0006974	BP	cellular response to DNA damage stimulus	1/176	35/3622	0.826551	0.999304	0.943549	evm.model.LG03.480	1
GO:0033554	BP	cellular response to stress	1/176	35/3622	0.826551	0.999304	0.943549	evm.model.LG03.480	1
GO:0080090	BP	regulation of primary metabolic process	3/176	91/3622	0.828017	0.999304	0.943549	evm.model.LG02.641/evm.model.LG05.1247/evm.model.LG06.3481	3
GO:0001932	BP	regulation of protein phosphorylation	1/176	36/3622	0.835062	0.999304	0.943549	evm.model.LG06.3481	1
GO:0009451	BP	RNA modification	1/176	37/3622	0.843157	0.999304	0.943549	evm.model.LG01.1187	1
GO:0019220	BP	regulation of phosphate metabolic process	1/176	37/3622	0.843157	0.999304	0.943549	evm.model.LG06.3481	1
GO:0031399	BP	regulation of protein modification process	1/176	37/3622	0.843157	0.999304	0.943549	evm.model.LG06.3481	1
GO:0042325	BP	regulation of phosphorylation	1/176	37/3622	0.843157	0.999304	0.943549	evm.model.LG06.3481	1
GO:0051174	BP	regulation of phosphorus metabolic process	1/176	37/3622	0.843157	0.999304	0.943549	evm.model.LG06.3481	1
GO:0000302	BP	response to reactive oxygen species	3/176	94/3622	0.844328	0.999304	0.943549	evm.model.LG01.1239/evm.model.LG05.154/evm.model.LG09.1991	3
GO:0006979	BP	response to oxidative stress	3/176	94/3622	0.844328	0.999304	0.943549	evm.model.LG01.1239/evm.model.LG05.154/evm.model.LG09.1991	3
GO:0044271	BP	cellular nitrogen compound biosynthetic process	3/176	94/3622	0.844328	0.999304	0.943549	evm.model.LG02.641/evm.model.LG03.480/evm.model.LG05.1247	3
GO:1901700	BP	response to oxygen-containing compound	3/176	94/3622	0.844328	0.999304	0.943549	evm.model.LG01.1239/evm.model.LG05.154/evm.model.LG09.1991	3
GO:0060255	BP	regulation of macromolecule metabolic process	4/176	120/3622	0.844381	0.999304	0.943549	evm.model.LG02.641/evm.model.LG05.1247/evm.model.LG06.3481/evm.model.LG08.598	4
GO:0031323	BP	regulation of cellular metabolic process	3/176	95/3622	0.849461	0.999304	0.943549	evm.model.LG02.641/evm.model.LG05.1247/evm.model.LG06.3481	3
GO:0019222	BP	regulation of metabolic process	4/176	123/3622	0.857878	0.999304	0.943549	evm.model.LG02.641/evm.model.LG05.1247/evm.model.LG06.3481/evm.model.LG08.598	4
GO:0032268	BP	regulation of cellular protein metabolic process	1/176	39/3622	0.858181	0.999304	0.943549	evm.model.LG06.3481	1
GO:0051246	BP	regulation of protein metabolic process	1/176	39/3622	0.858181	0.999304	0.943549	evm.model.LG06.3481	1
GO:0051716	BP	cellular response to stimulus	4/176	124/3622	0.862152	0.999304	0.943549	evm.model.LG01.386/evm.model.LG03.480/evm.model.LG03.798/evm.model.LG04.2278	4
GO:0032501	BP	multicellular organismal process	2/176	72/3622	0.873041	0.999304	0.943549	evm.model.LG03.570/evm.model.LG06.1152	2
GO:0043603	BP	cellular amide metabolic process	1/176	43/3622	0.884069	0.999304	0.943549	evm.model.LG01.583	1
GO:0044249	BP	cellular biosynthetic process	3/176	104/3622	0.889418	0.999304	0.943549	evm.model.LG02.641/evm.model.LG03.480/evm.model.LG05.1247	3
GO:0000041	BP	transition metal ion transport	1/176	44/3622	0.88977	0.999304	0.943549	evm.model.LG07.2863	1
GO:0006812	BP	cation transport	1/176	44/3622	0.88977	0.999304	0.943549	evm.model.LG07.2863	1
GO:0030001	BP	metal ion transport	1/176	44/3622	0.88977	0.999304	0.943549	evm.model.LG07.2863	1
GO:0034470	BP	ncRNA processing	1/176	45/3622	0.895192	0.999304	0.943549	evm.model.LG08.2156	1
GO:0034660	BP	ncRNA metabolic process	1/176	45/3622	0.895192	0.999304	0.943549	evm.model.LG08.2156	1
GO:0006259	BP	DNA metabolic process	1/176	47/3622	0.905254	0.999304	0.943549	evm.model.LG03.480	1
GO:0016071	BP	mRNA metabolic process	1/176	51/3622	0.922585	0.999304	0.943549	evm.model.LG08.598	1
GO:0019752	BP	carboxylic acid metabolic process	2/176	85/3622	0.924952	0.999304	0.943549	evm.model.LG06.1070/evm.model.LG10.2602	2
GO:0043436	BP	oxoacid metabolic process	2/176	85/3622	0.924952	0.999304	0.943549	evm.model.LG06.1070/evm.model.LG10.2602	2
GO:0006082	BP	organic acid metabolic process	2/176	90/3622	0.938998	0.999304	0.943549	evm.model.LG06.1070/evm.model.LG10.2602	2
GO:0022607	BP	cellular component assembly	2/176	91/3622	0.941491	0.999304	0.943549	evm.model.LG04.2356/evm.model.LG07.2063	2
GO:0044281	BP	small molecule metabolic process	2/176	96/3622	0.95258	0.999304	0.943549	evm.model.LG06.1070/evm.model.LG10.2602	2
GO:0016043	BP	cellular component organization	7/176	246/3622	0.961751	0.999304	0.943549	evm.model.LG03.1059/evm.model.LG04.2356/evm.model.LG05.491/evm.model.LG07.2063/evm.model.LG07.3402/evm.model.LG08.3024/evm.model.LG09.2389	7
GO:0006464	BP	cellular protein modification process	3/176	140/3622	0.970854	0.999304	0.943549	evm.model.LG03.798/evm.model.LG05.96/evm.model.LG06.3481	3
GO:0036211	BP	protein modification process	3/176	140/3622	0.970854	0.999304	0.943549	evm.model.LG03.798/evm.model.LG05.96/evm.model.LG06.3481	3
GO:0043412	BP	macromolecule modification	4/176	177/3622	0.977029	0.999304	0.943549	evm.model.LG01.1187/evm.model.LG03.798/evm.model.LG05.96/evm.model.LG06.3481	4
GO:0044260	BP	cellular macromolecule metabolic process	8/176	298/3622	0.982057	0.999304	0.943549	evm.model.LG01.1187/evm.model.LG02.641/evm.model.LG03.480/evm.model.LG03.798/evm.model.LG05.1247/evm.model.LG05.96/evm.model.LG06.3481/evm.model.LG08.598	8
GO:0016070	BP	RNA metabolic process	5/176	234/3622	0.991348	0.999304	0.943549	evm.model.LG01.1187/evm.model.LG02.641/evm.model.LG05.1247/evm.model.LG08.2156/evm.model.LG08.598	5
GO:0071840	BP	cellular component organization or biogenesis	7/176	296/3622	0.992222	0.999304	0.943549	evm.model.LG03.1059/evm.model.LG04.2356/evm.model.LG05.491/evm.model.LG07.2063/evm.model.LG07.3402/evm.model.LG08.3024/evm.model.LG09.2389	7
GO:0044267	BP	cellular protein metabolic process	3/176	174/3622	0.99259	0.999304	0.943549	evm.model.LG03.798/evm.model.LG05.96/evm.model.LG06.3481	3
GO:0044085	BP	cellular component biogenesis	2/176	141/3622	0.993433	0.999304	0.943549	evm.model.LG04.2356/evm.model.LG07.2063	2
GO:0019538	BP	protein metabolic process	3/176	179/3622	0.993985	0.999304	0.943549	evm.model.LG03.798/evm.model.LG05.96/evm.model.LG06.3481	3
GO:0090304	BP	nucleic acid metabolic process	6/176	281/3622	0.995296	0.999304	0.943549	evm.model.LG01.1187/evm.model.LG02.641/evm.model.LG03.480/evm.model.LG05.1247/evm.model.LG08.2156/evm.model.LG08.598	6
GO:0010467	BP	gene expression	4/176	220/3622	0.995566	0.999304	0.943549	evm.model.LG02.641/evm.model.LG05.1247/evm.model.LG08.2156/evm.model.LG08.598	4
GO:0006996	BP	organelle organization	3/176	195/3622	0.996946	0.999304	0.943549	evm.model.LG04.2356/evm.model.LG05.491/evm.model.LG07.2063	3
GO:0046483	BP	heterocycle metabolic process	7/176	324/3622	0.997063	0.999304	0.943549	evm.model.LG01.1187/evm.model.LG01.583/evm.model.LG02.641/evm.model.LG03.480/evm.model.LG05.1247/evm.model.LG08.2156/evm.model.LG08.598	7
GO:1901360	BP	organic cyclic compound metabolic process	7/176	324/3622	0.997063	0.999304	0.943549	evm.model.LG01.1187/evm.model.LG01.583/evm.model.LG02.641/evm.model.LG03.480/evm.model.LG05.1247/evm.model.LG08.2156/evm.model.LG08.598	7
GO:0006139	BP	nucleobase-containing compound metabolic process	6/176	295/3622	0.997183	0.999304	0.943549	evm.model.LG01.1187/evm.model.LG02.641/evm.model.LG03.480/evm.model.LG05.1247/evm.model.LG08.2156/evm.model.LG08.598	6
GO:0006396	BP	RNA processing	1/176	126/3622	0.998322	0.999304	0.943549	evm.model.LG08.2156	1
GO:1901564	BP	organonitrogen compound metabolic process	4/176	248/3622	0.998581	0.999304	0.943549	evm.model.LG01.583/evm.model.LG03.798/evm.model.LG05.96/evm.model.LG06.3481	4
GO:0006725	BP	cellular aromatic compound metabolic process	6/176	320/3622	0.998907	0.999304	0.943549	evm.model.LG01.1187/evm.model.LG02.641/evm.model.LG03.480/evm.model.LG05.1247/evm.model.LG08.2156/evm.model.LG08.598	6
GO:0034641	BP	cellular nitrogen compound metabolic process	7/176	363/3622	0.999304	0.999304	0.943549	evm.model.LG01.1187/evm.model.LG01.583/evm.model.LG02.641/evm.model.LG03.480/evm.model.LG05.1247/evm.model.LG08.2156/evm.model.LG08.598	7
GO:0012505	CC	endomembrane system	7/98	116/2328	0.21311	0.998478	0.998478	evm.model.LG01.325/evm.model.LG02.1073/evm.model.LG03.609/evm.model.LG05.1631/evm.model.LG06.152/evm.model.LG07.2831/evm.model.LG08.3070	7
GO:0005794	CC	Golgi apparatus	6/98	102/2328	0.256847	0.998478	0.998478	evm.model.LG01.325/evm.model.LG02.1073/evm.model.LG03.609/evm.model.LG05.1631/evm.model.LG06.152/evm.model.LG07.2831	6
GO:0031090	CC	organelle membrane	6/98	117/2328	0.370031	0.998478	0.998478	evm.model.LG01.325/evm.model.LG02.1073/evm.model.LG03.609/evm.model.LG05.1631/evm.model.LG07.2831/evm.model.LG08.3070	6
GO:0000139	CC	Golgi membrane	5/98	95/2328	0.370755	0.998478	0.998478	evm.model.LG01.325/evm.model.LG02.1073/evm.model.LG03.609/evm.model.LG05.1631/evm.model.LG07.2831	5
GO:0000322	CC	storage vacuole	1/98	11/2328	0.377573	0.998478	0.998478	evm.model.LG09.2694	1
GO:0016020	CC	membrane	6/98	119/2328	0.385513	0.998478	0.998478	evm.model.LG01.325/evm.model.LG02.1073/evm.model.LG03.609/evm.model.LG05.1631/evm.model.LG07.2831/evm.model.LG08.3070	6
GO:0098588	CC	bounding membrane of organelle	5/98	111/2328	0.505941	0.998478	0.998478	evm.model.LG01.325/evm.model.LG02.1073/evm.model.LG03.609/evm.model.LG05.1631/evm.model.LG07.2831	5
GO:0000325	CC	plant-type vacuole	5/98	125/2328	0.614434	0.998478	0.998478	evm.model.LG05.2163/evm.model.LG06.1612/evm.model.LG06.574/evm.model.LG07.540/evm.model.LG08.3637	5
GO:0098796	CC	membrane protein complex	1/98	23/2328	0.629903	0.998478	0.998478	evm.model.LG08.3070	1
GO:0005773	CC	vacuole	7/98	182/2328	0.657223	0.998478	0.998478	evm.model.LG05.2163/evm.model.LG06.1612/evm.model.LG06.574/evm.model.LG07.3413/evm.model.LG07.540/evm.model.LG08.3637/evm.model.LG09.2694	7
GO:0005737	CC	cytoplasm	13/98	337/2328	0.680725	0.998478	0.998478	evm.model.LG01.325/evm.model.LG02.1073/evm.model.LG03.609/evm.model.LG05.1631/evm.model.LG05.2163/evm.model.LG06.152/evm.model.LG06.1612/evm.model.LG06.574/evm.model.LG07.2831/evm.model.LG07.3413/evm.model.LG07.540/evm.model.LG08.3637/evm.model.LG09.2694	13
GO:0043227	CC	membrane-bounded organelle	16/98	441/2328	0.787654	0.998478	0.998478	evm.model.LG01.325/evm.model.LG02.1073/evm.model.LG02.848/evm.model.LG03.609/evm.model.LG05.1631/evm.model.LG05.2163/evm.model.LG06.152/evm.model.LG06.1612/evm.model.LG06.574/evm.model.LG07.2831/evm.model.LG07.3413/evm.model.LG07.3414/evm.model.LG07.540/evm.model.LG08.3070/evm.model.LG08.3637/evm.model.LG09.2694	16
GO:0043231	CC	intracellular membrane-bounded organelle	15/98	427/2328	0.822143	0.998478	0.998478	evm.model.LG01.325/evm.model.LG02.1073/evm.model.LG02.848/evm.model.LG03.609/evm.model.LG05.1631/evm.model.LG05.2163/evm.model.LG06.152/evm.model.LG06.1612/evm.model.LG06.574/evm.model.LG07.2831/evm.model.LG07.3413/evm.model.LG07.3414/evm.model.LG07.540/evm.model.LG08.3637/evm.model.LG09.2694	15
GO:0000323	CC	lytic vacuole	1/98	40/2328	0.823638	0.998478	0.998478	evm.model.LG07.3413	1
GO:0000151	CC	ubiquitin ligase complex	3/98	105/2328	0.82974	0.998478	0.998478	evm.model.LG01.825/evm.model.LG04.1657/evm.model.LG06.248	3
GO:0000228	CC	nuclear chromosome	1/98	60/2328	0.926794	0.998478	0.998478	evm.model.LG02.848	1
GO:1990234	CC	transferase complex	4/98	182/2328	0.956469	0.998478	0.998478	evm.model.LG01.825/evm.model.LG04.1657/evm.model.LG06.248/evm.model.LG08.3070	4
GO:0005634	CC	nucleus	2/98	133/2328	0.980092	0.998478	0.998478	evm.model.LG02.848/evm.model.LG07.3414	2
GO:0031974	CC	membrane-enclosed lumen	1/98	103/2328	0.989242	0.998478	0.998478	evm.model.LG02.848	1
GO:0031981	CC	nuclear lumen	1/98	103/2328	0.989242	0.998478	0.998478	evm.model.LG02.848	1
GO:0043233	CC	organelle lumen	1/98	103/2328	0.989242	0.998478	0.998478	evm.model.LG02.848	1
GO:0070013	CC	intracellular organelle lumen	1/98	103/2328	0.989242	0.998478	0.998478	evm.model.LG02.848	1
GO:0005694	CC	chromosome	1/98	109/2328	0.991792	0.998478	0.998478	evm.model.LG02.848	1
GO:1902494	CC	catalytic complex	4/98	252/2328	0.995878	0.998478	0.998478	evm.model.LG01.825/evm.model.LG04.1657/evm.model.LG06.248/evm.model.LG08.3070	4
GO:0032991	CC	protein-containing complex	5/98	311/2328	0.998169	0.998478	0.998478	evm.model.LG01.825/evm.model.LG04.1657/evm.model.LG06.248/evm.model.LG07.3414/evm.model.LG08.3070	5
GO:0043228	CC	non-membrane-bounded organelle	1/98	146/2328	0.998478	0.998478	0.998478	evm.model.LG02.848	1
GO:0043232	CC	intracellular non-membrane-bounded organelle	1/98	146/2328	0.998478	0.998478	0.998478	evm.model.LG02.848	1
GO:0000030	MF	mannosyltransferase activity	3/224	18/5008	0.0438449	0.365374	0.338452	evm.model.LG04.1757/evm.model.LG04.566/evm.model.LG05.600	3
GO:0016757	MF	transferase activity, transferring glycosyl groups	3/224	18/5008	0.0438449	0.365374	0.338452	evm.model.LG04.1757/evm.model.LG04.566/evm.model.LG05.600	3
GO:0016758	MF	transferase activity, transferring hexosyl groups	3/224	18/5008	0.0438449	0.365374	0.338452	evm.model.LG04.1757/evm.model.LG04.566/evm.model.LG05.600	3
GO:0016740	MF	transferase activity	3/224	31/5008	0.159307	0.799816	0.740883	evm.model.LG04.1757/evm.model.LG04.566/evm.model.LG05.600	3
GO:0043167	MF	ion binding	4/224	49/5008	0.174478	0.799816	0.740883	evm.model.LG02.568/evm.model.LG02.570/evm.model.LG06.3664/evm.model.LG09.2003	4
GO:0000287	MF	magnesium ion binding	3/224	44/5008	0.314333	0.799816	0.740883	evm.model.LG02.568/evm.model.LG02.570/evm.model.LG09.2003	3
GO:0043169	MF	cation binding	3/224	44/5008	0.314333	0.799816	0.740883	evm.model.LG02.568/evm.model.LG02.570/evm.model.LG09.2003	3
GO:0046872	MF	metal ion binding	3/224	44/5008	0.314333	0.799816	0.740883	evm.model.LG02.568/evm.model.LG02.570/evm.model.LG09.2003	3
GO:0000981	MF	DNA-binding transcription factor activity, RNA polymerase II-specific	4/224	67/5008	0.351919	0.799816	0.740883	evm.model.LG01.121/evm.model.LG02.493/evm.model.LG06.3201/evm.model.LG08.2165	4
GO:0003700	MF	DNA-binding transcription factor activity	4/224	67/5008	0.351919	0.799816	0.740883	evm.model.LG01.121/evm.model.LG02.493/evm.model.LG06.3201/evm.model.LG08.2165	4
GO:0140110	MF	transcription regulator activity	4/224	67/5008	0.351919	0.799816	0.740883	evm.model.LG01.121/evm.model.LG02.493/evm.model.LG06.3201/evm.model.LG08.2165	4
GO:0098772	MF	molecular function regulator	4/224	78/5008	0.464133	0.877831	0.813149	evm.model.LG01.121/evm.model.LG02.493/evm.model.LG06.3201/evm.model.LG08.2165	4
GO:0005215	MF	transporter activity	1/224	17/5008	0.541222	0.877831	0.813149	evm.model.LG09.3112	1
GO:0022857	MF	transmembrane transporter activity	1/224	17/5008	0.541222	0.877831	0.813149	evm.model.LG09.3112	1
GO:0000016	MF	lactase activity	1/224	18/5008	0.561812	0.877831	0.813149	evm.model.LG04.656	1
GO:0004553	MF	hydrolase activity, hydrolyzing O-glycosyl compounds	1/224	18/5008	0.561812	0.877831	0.813149	evm.model.LG04.656	1
GO:0000156	MF	phosphorelay response regulator activity	1/224	22/5008	0.635372	0.887955	0.822527	evm.model.LG05.778	1
GO:0060089	MF	molecular transducer activity	1/224	25/5008	0.68235	0.887955	0.822527	evm.model.LG05.778	1
GO:0016798	MF	hydrolase activity, acting on glycosyl bonds	1/224	26/5008	0.696629	0.887955	0.822527	evm.model.LG04.656	1
GO:0000149	MF	SNARE binding	1/224	28/5008	0.723299	0.887955	0.822527	evm.model.LG04.52	1
GO:0003824	MF	catalytic activity	4/224	112/5008	0.745883	0.887955	0.822527	evm.model.LG04.1757/evm.model.LG04.566/evm.model.LG04.656/evm.model.LG05.600	4
GO:0005515	MF	protein binding	1/224	36/5008	0.808576	0.918837	0.851133	evm.model.LG04.52	1
GO:0016787	MF	hydrolase activity	1/224	57/5008	0.92744	0.993431	0.920231	evm.model.LG04.656	1
GO:0001067	MF	regulatory region nucleic acid binding	2/224	137/5008	0.986824	0.993431	0.920231	evm.model.LG01.1039/evm.model.LG06.804	2
GO:0003676	MF	nucleic acid binding	2/224	154/5008	0.993431	0.993431	0.920231	evm.model.LG01.1039/evm.model.LG06.804	2

## Sheet: Table S19
Table S19 KEGG enrichment analysis of up-regulated DEGs in St
ID	Description	GeneRatio	BgRatio	pvalue	p.adjust	qvalue	geneID	Count
ko00040	Pentose_and_glucuronate_interconversions	44/470	147/9858	7.14736e-24	9.00567e-22	8.35112e-22	evm.model.LG01.1284/evm.model.LG02.1221/evm.model.LG02.832/evm.model.LG03.1329/evm.model.LG03.1474/evm.model.LG03.637/evm.model.LG04.237/evm.model.LG04.967/evm.model.LG04.968/evm.model.LG05.1017/evm.model.LG05.227/evm.model.LG05.228/evm.model.LG05.231/evm.model.LG05.233/evm.model.LG05.234/evm.model.LG05.235/evm.model.LG05.237/evm.model.LG05.238/evm.model.LG05.239/evm.model.LG05.240/evm.model.LG05…	44
ko00053	Ascorbate_and_aldarate_metabolism	8/470	34/9858	0.000152349	0.00959797	0.00890037	evm.model.LG04.803/evm.model.LG04.805/evm.model.LG05.2195/evm.model.LG05.2196/evm.model.LG05.2203/evm.model.LG05.2204/evm.model.LG06.144/evm.model.LG09.1991	8
ko04010	MAPK_signaling_pathway	20/470	198/9858	0.00120724	0.0507043	0.047019	evm.model.LG01.730/evm.model.LG01.870/evm.model.LG02.1195/evm.model.LG02.286/evm.model.LG03.1059/evm.model.LG03.1598/evm.model.LG03.798/evm.model.LG04.1074/evm.model.LG04.374/evm.model.LG04.377/evm.model.LG05.1402/evm.model.LG05.1555/evm.model.LG05.98/evm.model.LG06.3687/evm.model.LG08.3002/evm.model.LG08.824/evm.model.LG09.1828/evm.model.LG09.2214/evm.model.LG09.2564/evm.model.LG10.396	20
ko04013	MAPK_signaling_pathway_-_fly	7/470	40/9858	0.00253891	0.0799756	0.0741628	evm.model.LG01.296/evm.model.LG02.165/evm.model.LG04.528/evm.model.LG08.3114/evm.model.LG08.3425/evm.model.LG09.2216/evm.model.LG09.2446	7
ko00073	Cutin,_suberine_and_wax_biosynthesis	6/470	32/9858	0.0035774	0.0901505	0.0835982	evm.model.LG03.1417/evm.model.LG10.2638/evm.model.LG10.2639/evm.model.LG10.2641/evm.model.LG10.2642/evm.model.LG10.432	6
ko00650	Butanoate_metabolism	4/470	16/9858	0.00587258	0.123324	0.114361	evm.model.LG01.302/evm.model.LG02.1262/evm.model.LG07.3057/evm.model.LG09.317	4
ko99999	Others	4/470	17/9858	0.00739469	0.133104	0.12343	evm.model.LG04.1502/evm.model.LG04.1781/evm.model.LG04.1782/evm.model.LG07.3410	4
ko04626	Plant-pathogen_interaction	10/470	97/9858	0.0169469	0.266914	0.247514	evm.model.LG01.1337/evm.model.LG03.1441/evm.model.LG03.1602/evm.model.LG03.830/evm.model.LG04.2179/evm.model.LG04.2310/evm.model.LG05.2163/evm.model.LG06.1017/evm.model.LG06.3688/evm.model.LG07.3063	10
ko99992	Structural_proteins	3/470	13/9858	0.0215397	0.293681	0.272336	evm.model.LG01.139/evm.model.LG04.1468/evm.model.LG04.1802	3
ko00561	Glycerolipid_metabolism	7/470	60/9858	0.023308	0.293681	0.272336	evm.model.LG04.1247/evm.model.LG04.1292/evm.model.LG04.566/evm.model.LG05.2276/evm.model.LG05.2310/evm.model.LG08.3120/evm.model.LG10.3244	7
ko00500	Starch_and_sucrose_metabolism	13/470	156/9858	0.0353602	0.400487	0.371379	evm.model.LG01.1038/evm.model.LG01.1716/evm.model.LG04.2497/evm.model.LG04.656/evm.model.LG04.934/evm.model.LG05.1108/evm.model.LG05.1959/evm.model.LG06.1495/evm.model.LG07.146/evm.model.LG07.2491/evm.model.LG08.2477/evm.model.LG08.3051/evm.model.LG09.2626	13
ko04371	Apelin_signaling_pathway	5/470	41/9858	0.0440147	0.400487	0.371379	evm.model.LG04.1898/evm.model.LG04.40/evm.model.LG07.2092/evm.model.LG10.11/evm.model.LG10.2698	5
ko04020	Calcium_signaling_pathway	3/470	17/9858	0.0444988	0.400487	0.371379	evm.model.LG02.840/evm.model.LG04.846/evm.model.LG05.1885	3
ko00660	C5-Branched_dibasic_acid_metabolism	1/470	1/9858	0.047677	0.400487	0.371379	evm.model.LG09.1825	1
ko05100	Bacterial_invasion_of_epithelial_cells	1/470	1/9858	0.047677	0.400487	0.371379	evm.model.LG04.102	1
ko04520	Adherens_junction	2/470	8/9858	0.0524729	0.413224	0.38319	evm.model.LG08.3383/evm.model.LG09.2518	2
ko04142	Lysosome	4/470	31/9858	0.0580213	0.43004	0.398784	evm.model.LG02.522/evm.model.LG07.120/evm.model.LG09.2694/evm.model.LG10.682	4
ko00380	Tryptophan_metabolism	5/470	48/9858	0.077045	0.499049	0.462778	evm.model.LG03.495/evm.model.LG03.843/evm.model.LG05.123/evm.model.LG06.612/evm.model.LG10.2961	5
ko04016	MAPK_signaling_pathway_-_plant	10/470	126/9858	0.0780631	0.499049	0.462778	evm.model.LG01.386/evm.model.LG04.1328/evm.model.LG04.1432/evm.model.LG04.2278/evm.model.LG05.1473/evm.model.LG06.803/evm.model.LG08.2345/evm.model.LG09.2578/evm.model.LG10.2685/evm.model.LG10.2712	10
ko05206	MicroRNAs_in_cancer	2/470	10/9858	0.0792142	0.499049	0.462778	evm.model.LG04.1040/evm.model.LG04.2362	2
ko04152	AMPK_signaling_pathway	3/470	22/9858	0.0847268	0.508361	0.471412	evm.model.LG03.715/evm.model.LG06.849/evm.model.LG07.2437	3
ko00998	Biosynthesis_of_various_secondary_metabolites_-_part_2	1/470	2/9858	0.0930855	0.533126	0.494378	evm.model.LG05.1168	1
ko03029	Mitochondrial_biogenesis	8/470	102/9858	0.113168	0.619964	0.574904	evm.model.LG01.1060/evm.model.LG02.744/evm.model.LG06.341/evm.model.LG06.3602/evm.model.LG07.2326/evm.model.LG07.3206/evm.model.LG08.2622/evm.model.LG08.3070	8
ko00531	Glycosaminoglycan_degradation	2/470	13/9858	0.125127	0.630641	0.584805	evm.model.LG02.741/evm.model.LG05.1174	2
ko04614	Renin-angiotensin_system	2/470	13/9858	0.125127	0.630641	0.584805	evm.model.LG02.960/evm.model.LG06.1406	2
ko00720	Carbon_fixation_pathways_in_prokaryotes	1/470	3/9858	0.136333	0.660692	0.612672	evm.model.LG05.2001	1
ko00400	Phenylalanine,_tyrosine_and_tryptophan_biosynthesis	3/470	28/9858	0.146855	0.660846	0.612814	evm.model.LG03.1275/evm.model.LG07.2317/evm.model.LG07.2318	3
ko00908	Zeatin_biosynthesis	3/470	28/9858	0.146855	0.660846	0.612814	evm.model.LG04.530/evm.model.LG06.1254/evm.model.LG07.3345	3
ko00909	Sesquiterpenoid_and_triterpenoid_biosynthesis	3/470	30/9858	0.17013	0.678028	0.628748	evm.model.LG02.568/evm.model.LG02.570/evm.model.LG04.2485	3
ko00562	Inositol_phosphate_metabolism	5/470	62/9858	0.172516	0.678028	0.628748	evm.model.LG03.1271/evm.model.LG03.567/evm.model.LG03.974/evm.model.LG04.2063/evm.model.LG04.465	5
ko00901	Indole_alkaloid_biosynthesis	1/470	4/9858	0.177523	0.678028	0.628748	evm.model.LG08.2327	1
ko04070	Phosphatidylinositol_signaling_system	1/470	4/9858	0.177523	0.678028	0.628748	evm.model.LG03.1333	1
ko04131	Membrane_trafficking	17/470	279/9858	0.178784	0.678028	0.628748	evm.model.LG01.1650/evm.model.LG02.1219/evm.model.LG02.870/evm.model.LG03.1623/evm.model.LG03.64/evm.model.LG04.2065/evm.model.LG05.1052/evm.model.LG05.2219/evm.model.LG06.1546/evm.model.LG06.826/evm.model.LG07.2248/evm.model.LG07.3011/evm.model.LG07.3364/evm.model.LG09.2367/evm.model.LG09.3254/evm.model.LG10.853/evm.model.LG10.873	17
ko01009	Protein_phosphatases_and_associated_proteins	10/470	152/9858	0.189168	0.678028	0.628748	evm.model.LG03.1312/evm.model.LG05.1894/evm.model.LG05.2165/evm.model.LG06.3324/evm.model.LG06.829/evm.model.LG08.3317/evm.model.LG09.2927/evm.model.LG10.388/evm.model.LG10.390/evm.model.LG10.674	10
ko04310	Wnt_signaling_pathway	2/470	17/9858	0.193137	0.678028	0.628748	evm.model.LG04.824/evm.model.LG04.825	2
ko03440	Homologous_recombination	3/470	32/9858	0.194371	0.678028	0.628748	evm.model.LG02.844/evm.model.LG05.615/evm.model.LG07.3287	3
ko00520	Amino_sugar_and_nucleotide_sugar_metabolism	5/470	67/9858	0.214276	0.678028	0.628748	evm.model.LG02.762/evm.model.LG04.359/evm.model.LG06.3192/evm.model.LG08.3566/evm.model.LG10.3264	5
ko00680	Methane_metabolism	1/470	5/9858	0.216752	0.678028	0.628748	evm.model.LG04.2279	1
ko04350	TGF-beta_signaling_pathway	1/470	5/9858	0.216752	0.678028	0.628748	evm.model.LG02.1014	1
ko04727	GABAergic_synapse	1/470	5/9858	0.216752	0.678028	0.628748	evm.model.LG01.1259	1
ko01002	Peptidases_and_inhibitors	9/470	142/9858	0.236441	0.678028	0.628748	evm.model.LG01.974/evm.model.LG02.941/evm.model.LG04.2357/evm.model.LG04.758/evm.model.LG05.490/evm.model.LG05.903/evm.model.LG07.2682/evm.model.LG07.3179/evm.model.LG08.2799	9
ko00300	Lysine_biosynthesis	1/470	6/9858	0.254114	0.678028	0.628748	evm.model.LG08.3037	1
ko04964	Proximal_tubule_bicarbonate_reclamation	1/470	6/9858	0.254114	0.678028	0.628748	evm.model.LG09.3214	1
ko04978	Mineral_absorption	1/470	6/9858	0.254114	0.678028	0.628748	evm.model.LG08.3008	1
ko05231	Choline_metabolism_in_cancer	1/470	6/9858	0.254114	0.678028	0.628748	evm.model.LG06.1612	1
ko01003	Glycosyltransferases	7/470	108/9858	0.255977	0.678028	0.628748	evm.model.LG04.1757/evm.model.LG05.1282/evm.model.LG05.1363/evm.model.LG06.1475/evm.model.LG06.769/evm.model.LG07.2832/evm.model.LG07.3560	7
ko00330	Arginine_and_proline_metabolism	3/470	37/9858	0.258011	0.678028	0.628748	evm.model.LG01.1035/evm.model.LG01.1157/evm.model.LG05.703	3
ko00940	Phenylpropanoid_biosynthesis	6/470	90/9858	0.258296	0.678028	0.628748	evm.model.LG01.1649/evm.model.LG05.168/evm.model.LG07.3234/evm.model.LG09.108/evm.model.LG10.286/evm.model.LG10.817	6
ko00750	Vitamin_B6_metabolism	1/470	7/9858	0.289697	0.744936	0.690792	evm.model.LG09.3111	1
ko00100	Steroid_biosynthesis	3/470	41/9858	0.310668	0.767533	0.711747	evm.model.LG01.844/evm.model.LG03.1439/evm.model.LG06.152	3
ko00240	Pyrimidine_metabolism	3/470	41/9858	0.310668	0.767533	0.711747	evm.model.LG05.701/evm.model.LG08.2954/evm.model.LG09.154	3
ko04391	Hippo_signaling_pathway_-_fly	1/470	8/9858	0.323586	0.772422	0.716281	evm.model.LG09.533	1
ko04145	Phagosome	2/470	25/9858	0.336176	0.772422	0.716281	evm.model.LG04.2091/evm.model.LG07.2076	2
ko00860	Porphyrin_and_chlorophyll_metabolism	3/470	43/9858	0.337168	0.772422	0.716281	evm.model.LG08.2797/evm.model.LG09.2286/evm.model.LG09.2380	3
ko04130	SNARE_interactions_in_vesicular_transport	3/470	43/9858	0.337168	0.772422	0.716281	evm.model.LG04.52/evm.model.LG07.358/evm.model.LG08.2771	3
ko99980	Enzymes_with_EC_numbers	17/470	318/9858	0.347954	0.777019	0.720544	evm.model.LG01.865/evm.model.LG02.1282/evm.model.LG02.884/evm.model.LG04.1638/evm.model.LG04.2311/evm.model.LG05.1188/evm.model.LG05.2253/evm.model.LG05.59/evm.model.LG06.1813/evm.model.LG06.354/evm.model.LG07.415/evm.model.LG08.2103/evm.model.LG08.3388/evm.model.LG08.3565/evm.model.LG09.2003/evm.model.LG09.2405/evm.model.LG10.3191	17
ko02000	Transporters	22/470	423/9858	0.367032	0.777019	0.720544	evm.model.LG02.1115/evm.model.LG03.609/evm.model.LG04.241/evm.model.LG04.243/evm.model.LG04.2431/evm.model.LG04.631/evm.model.LG05.1232/evm.model.LG05.1829/evm.model.LG05.2038/evm.model.LG05.805/evm.model.LG06.1133/evm.model.LG06.1384/evm.model.LG06.3278/evm.model.LG06.3592/evm.model.LG07.2863/evm.model.LG07.2899/evm.model.LG07.3519/evm.model.LG07.3528/evm.model.LG08.2652/evm.model.LG08.463/evm.m…	22
ko00620	Pyruvate_metabolism	2/470	27/9858	0.371249	0.777019	0.720544	evm.model.LG01.1605/evm.model.LG09.2713	2
ko00770	Pantothenate_and_CoA_biosynthesis	1/470	10/9858	0.386601	0.777019	0.720544	evm.model.LG02.1580	1
ko03430	Mismatch_repair	1/470	10/9858	0.386601	0.777019	0.720544	evm.model.LG02.723	1
ko00051	Fructose_and_mannose_metabolism	2/470	28/9858	0.38851	0.777019	0.720544	evm.model.LG03.1184/evm.model.LG05.2319	2
ko00902	Monoterpenoid_biosynthesis	2/470	28/9858	0.38851	0.777019	0.720544	evm.model.LG10.3241/evm.model.LG10.3242	2
ko00910	Nitrogen_metabolism	2/470	28/9858	0.38851	0.777019	0.720544	evm.model.LG03.1374/evm.model.LG04.1789	2
ko00906	Carotenoid_biosynthesis	2/470	30/9858	0.422374	0.810337	0.75144	evm.model.LG05.1983/evm.model.LG07.2845	2
ko00010	Glycolysis_/_Gluconeogenesis	8/470	150/9858	0.424503	0.810337	0.75144	evm.model.LG01.1429/evm.model.LG03.1364/evm.model.LG04.1449/evm.model.LG04.415/evm.model.LG06.1050/evm.model.LG07.2570/evm.model.LG07.3172/evm.model.LG08.2858	8
ko03000	Transcription_factors	19/470	376/9858	0.430454	0.810337	0.75144	evm.model.LG01.121/evm.model.LG01.1239/evm.model.LG01.683/evm.model.LG03.1274/evm.model.LG04.2569/evm.model.LG05.1625/evm.model.LG05.2311/evm.model.LG05.32/evm.model.LG06.1025/evm.model.LG06.161/evm.model.LG06.225/evm.model.LG06.3201/evm.model.LG07.3052/evm.model.LG08.2165/evm.model.LG10.2696/evm.model.LG10.3236/evm.model.LG10.3276/evm.model.LG10.3277/evm.model.LG10.35	19
ko01001	Protein_kinases	6/470	111/9858	0.436631	0.810337	0.75144	evm.model.LG04.1900/evm.model.LG04.932/evm.model.LG05.2372/evm.model.LG06.347/evm.model.LG08.253/evm.model.LG10.8	6
ko04140	Autophagy_-_animal	2/470	31/9858	0.438942	0.810337	0.75144	evm.model.LG04.2356/evm.model.LG07.2063	2
ko99981	Carbohydrate_metabolism	1/470	12/9858	0.443756	0.810337	0.75144	evm.model.LG05.2206	1
ko00140	Steroid_hormone_biosynthesis	3/470	52/9858	0.454148	0.817467	0.758052	evm.model.LG03.753/evm.model.LG03.754/evm.model.LG08.389	3
ko05202	Transcriptional_misregulation_in_cancer	1/470	13/9858	0.470308	0.834631	0.773969	evm.model.LG06.3481	1
ko00591	Linoleic_acid_metabolism	1/470	14/9858	0.495596	0.855412	0.793239	evm.model.LG03.479	1
ko04361	Axon_regeneration	1/470	14/9858	0.495596	0.855412	0.793239	evm.model.LG05.491	1
ko00190	Oxidative_phosphorylation	5/470	98/9858	0.503911	0.858011	0.795649	evm.model.LG01.147/evm.model.LG02.761/evm.model.LG07.2369/evm.model.LG07.3413/evm.model.LG08.2169	5
ko04962	Vasopressin-regulated_water_reabsorption	1/470	15/9858	0.519678	0.865434	0.802533	evm.model.LG09.3101	1
ko00510	N-Glycan_biosynthesis	2/470	37/9858	0.532443	0.865434	0.802533	evm.model.LG05.600/evm.model.LG10.110	2
ko04040	Ion_channels	1/470	16/9858	0.542614	0.865434	0.802533	evm.model.LG03.422	1
ko04112	Cell_cycle_-_Caulobacter	1/470	16/9858	0.542614	0.865434	0.802533	evm.model.LG01.961	1
ko04910	Insulin_signaling_pathway	1/470	16/9858	0.542614	0.865434	0.802533	evm.model.LG03.1415	1
ko01004	Lipid_biosynthesis_proteins	1/470	17/9858	0.564456	0.872516	0.8091	evm.model.LG02.1153	1
ko04530	Tight_junction	1/470	17/9858	0.564456	0.872516	0.8091	evm.model.LG01.402	1
ko00130	Ubiquinone_and_other_terpenoid-quinone_biosynthesis	2/470	40/9858	0.575045	0.872516	0.8091	evm.model.LG02.1145/evm.model.LG05.695	2
ko00740	Riboflavin_metabolism	1/470	18/9858	0.585257	0.872516	0.8091	evm.model.LG08.705	1
ko04137	Mitophagy_-_animal	1/470	18/9858	0.585257	0.872516	0.8091	evm.model.LG08.2514	1
ko03030	DNA_replication	2/470	41/9858	0.588602	0.872516	0.8091	evm.model.LG02.848/evm.model.LG07.3414	2
ko04151	PI3K-Akt_signaling_pathway	1/470	19/9858	0.605067	0.886051	0.821652	evm.model.LG04.1326	1
ko00941	Flavonoid_biosynthesis	1/470	20/9858	0.623933	0.886051	0.821652	evm.model.LG01.1771	1
ko99995	Signaling_proteins	1/470	20/9858	0.623933	0.886051	0.821652	evm.model.LG03.730	1
ko00230	Purine_metabolism	3/470	67/9858	0.625862	0.886051	0.821652	evm.model.LG01.583/evm.model.LG05.432/evm.model.LG08.3367	3
ko04812	Cytoskeleton_proteins	3/470	68/9858	0.635905	0.890266	0.82556	evm.model.LG07.83/evm.model.LG08.2307/evm.model.LG09.2017	3
ko00061	Fatty_acid_biosynthesis	2/470	47/9858	0.663178	0.918246	0.851506	evm.model.LG06.1070/evm.model.LG10.2602	2
ko03018	RNA_degradation	3/470	73/9858	0.68327	0.935783	0.867769	evm.model.LG02.468/evm.model.LG08.598/evm.model.LG10.2562	3
ko03460	Fanconi_anemia_pathway	1/470	24/9858	0.690819	0.935948	0.867922	evm.model.LG03.480	1
ko04014	Ras_signaling_pathway	2/470	51/9858	0.706593	0.947135	0.878296	evm.model.LG08.113/evm.model.LG08.83	2
ko04121	Ubiquitin_system	9/470	220/9858	0.728462	0.958924	0.889228	evm.model.LG01.1385/evm.model.LG01.1565/evm.model.LG04.1431/evm.model.LG04.847/evm.model.LG05.1150/evm.model.LG06.3167/evm.model.LG06.891/evm.model.LG10.2929/evm.model.LG10.609	9
ko02010	ABC_transporters	3/470	79/9858	0.733862	0.958924	0.889228	evm.model.LG02.732/evm.model.LG06.3890/evm.model.LG06.574	3
ko03410	Base_excision_repair	1/470	28/9858	0.74583	0.958924	0.889228	evm.model.LG04.789	1
ko04147	Exosome	1/470	28/9858	0.74583	0.958924	0.889228	evm.model.LG02.766	1
ko04612	Antigen_processing_and_presentation	1/470	29/9858	0.757983	0.964705	0.894589	evm.model.LG03.1694	1
ko00600	Sphingolipid_metabolism	1/470	31/9858	0.780576	0.983526	0.912041	evm.model.LG02.620	1
ko00260	Glycine,_serine_and_threonine_metabolism	1/470	34/9858	0.81058	0.999539	0.926891	evm.model.LG01.327	1
ko00020	Citrate_cycle_(TCA_cycle)	1/470	36/9858	0.828272	0.999539	0.926891	evm.model.LG03.1120	1
ko04138	Autophagy_-_yeast	1/470	36/9858	0.828272	0.999539	0.926891	evm.model.LG05.645	1
ko04144	Endocytosis	4/470	123/9858	0.844574	0.999539	0.926891	evm.model.LG02.1245/evm.model.LG04.984/evm.model.LG05.96/evm.model.LG09.3113	4
ko03400	DNA_repair_and_recombination_proteins	1/470	39/9858	0.851766	0.999539	0.926891	evm.model.LG04.393	1
ko04714	Thermogenesis	1/470	41/9858	0.865618	0.999539	0.926891	evm.model.LG09.3112	1
ko00564	Glycerophospholipid_metabolism	2/470	73/9858	0.8694	0.999539	0.926891	evm.model.LG06.1415/evm.model.LG09.3036	2
ko00920	Sulfur_metabolism	1/470	42/9858	0.872052	0.999539	0.926891	evm.model.LG03.725	1
ko04141	Protein_processing_in_endoplasmic_reticulum	5/470	162/9858	0.891275	0.999539	0.926891	evm.model.LG01.1412/evm.model.LG02.1108/evm.model.LG05.154/evm.model.LG06.248/evm.model.LG07.430	5
ko03110	Chaperones_and_folding_catalysts	3/470	108/9858	0.894488	0.999539	0.926891	evm.model.LG03.570/evm.model.LG06.1152/evm.model.LG06.3848	3
ko00970	Aminoacyl-tRNA_biosynthesis	1/470	48/9858	0.904688	0.999539	0.926891	evm.model.LG06.941	1
ko04146	Peroxisome	1/470	48/9858	0.904688	0.999539	0.926891	evm.model.LG05.1231	1
ko99997	Function_unknown	1/470	48/9858	0.904688	0.999539	0.926891	evm.model.LG06.3553	1
ko04120	Ubiquitin_mediated_proteolysis	4/470	153/9858	0.93828	0.999539	0.926891	evm.model.LG03.1577/evm.model.LG04.995/evm.model.LG05.2000/evm.model.LG09.1793	4
ko00199	Cytochrome_P450	1/470	58/9858	0.941679	0.999539	0.926891	evm.model.LG08.2209	1
ko03008	Ribosome_biogenesis_in_eukaryotes	1/470	60/9858	0.947139	0.999539	0.926891	evm.model.LG03.742	1
ko00270	Cysteine_and_methionine_metabolism	1/470	61/9858	0.949675	0.999539	0.926891	evm.model.LG02.940	1
ko03040	Spliceosome	4/470	160/9858	0.950921	0.999539	0.926891	evm.model.LG01.1563/evm.model.LG02.493/evm.model.LG03.1550/evm.model.LG05.1337	4
ko03022	Basal_transcription_factors	1/470	62/9858	0.952089	0.999539	0.926891	evm.model.LG06.501	1
ko03041	Spliceosome	2/470	102/9858	0.958859	0.999539	0.926891	evm.model.LG05.2385/evm.model.LG10.2957	2
ko04075	Plant_hormone_signal_transduction	5/470	205/9858	0.970346	0.999539	0.926891	evm.model.LG03.749/evm.model.LG05.778/evm.model.LG07.3220/evm.model.LG08.2840/evm.model.LG09.2579	5
ko03019	Messenger_RNA_biogenesis	1/470	79/9858	0.979245	0.999539	0.926891	evm.model.LG02.948	1
ko03015	mRNA_surveillance_pathway	1/470	90/9858	0.98793	0.999539	0.926891	evm.model.LG05.171	1
ko03016	Transfer_RNA_biogenesis	1/470	92/9858	0.989064	0.999539	0.926891	evm.model.LG01.1187	1
ko03009	Ribosome_biogenesis	2/470	146/9858	0.993626	0.999539	0.926891	evm.model.LG05.2063/evm.model.LG09.159	2
ko03013	RNA_transport	1/470	156/9858	0.999539	0.999539	0.926891	evm.model.LG08.2156	1

## Sheet: Table S20
Table S20 The expression levels of Type-II MADS-box genes in floral organs of P. foetida.
Gene id	Br	Se	Pe	Ri	Pa	St	Pi	Ag	Class
evm.model.LG01.1184	105.598	0.405589	0.673356	1.10113	0.853084	1.70386	0.259007	3.89633	A
evm.model.LG03.1238	33.6903	0	0.0220237	0	5.29309	0.284757	5.51114	2.1066	A
evm.model.LG10.207	300.184	79.6364	95.9864	9.48607	0	0	0.0512747	31.4806	A
evm.model.LG01.683	2.5274	53.6805	62.1579	14.3617	129.507	447.437	38.5718	78.137	B
evm.model.LG06.1025	0	0.826358	228.57	1.42576	450.763	890.527	0.632662	12.9415	B
evm.model.LG08.1823	1.27038	6.42949	6.12571	2.24619	1.37049	1.60026	4.2553	2.76593	B
evm.model.LG10.2504	7.80427	3.24722	1.33035	0.411539	4.16264	2.15266	9.73911	1.01819	B
evm.model.LG10.679	1.22153	0.582094	1.22728	12.0979	34.667	28.7067	17.6984	7.25743	B
evm.model.LG02.715	0.626868	4.36265	13.761	532.956	413.245	297.752	314.784	572.879	C
evm.model.LG04.212	0	0.0535623	0.0579367	0.428592	20.0468	6.12606	126.902	0.224058	C
evm.model.LG07.2271	0	0.136625	0.664079	31.08	109.511	59.5154	145.816	113.479	C
evm.model.LG08.2275	0	0	0.0715253	0.599541	6.26668	4.97308	113.512	0	C
evm.model.LG01.1185	1.90731	118.681	101.404	596.025	283.099	347.724	313.953	389.55	E
evm.model.LG03.1239	71.1762	86.8548	78.8168	99.2078	118.236	57.4301	111.659	107.365	E
evm.model.LG04.1202	0.470466	1377.85	1819.37	555.348	284.313	83.8289	191.735	401.604	E
evm.model.LG05.1251	0.566899	195.939	269.294	53.6399	100.105	125.399	406.843	78.2269	E
evm.model.LG07.1332	8.28413	6.33661	2.81003	3.29991	7.02065	1.61884	8.04759	6.20534	E
evm.model.LG06.183	0.156997	3.54459	3.80621	1.87334	14.134	9.16332	243.719	6.19877	AGL6
evm.model.LG01.1578	12.6809	0.300089	0.120623	0.270729	0.798938	2.79883	0.521356	0.200277
evm.model.LG01.296	4.08689	0.038489	0	0	3.54389	5.83895	0.165475	1.04386
evm.model.LG03.1038	3.79741	5.93727	5.18843	9.57645	10.2639	11.668	221.043	7.78921
evm.model.LG03.1565	0.520355	0.0129053	0.045077	0.17696	8.708	1.74173	0.074304	0.385676
evm.model.LG04.218	1.86433	0.976437	0.534751	0.333554	3.72415	0.526659	3.82604	1.58347
evm.model.LG04.2492	0.199455	0	0	0.0729	1.25637	1.37977	51.3529	0.129036
evm.model.LG04.536	0.370582	2.87429	5.12048	32.9008	8.91217	75.6039	1.58535	32.7372
evm.model.LG07.3133	3.97121	11.1898	11.4514	23.6804	3.17569	15.8269	3.9318	6.28525
evm.model.LG08.2284	25.4572	30.209	43.2064	43.74	27.0138	8.54864	34.4436	46.2315
evm.model.LG10.3263	1.14596	9.42365	22.4354	2.56888	10.11	11.0156	6.61751	2.79061
