# Supplementary material for: Multi-integrated genomic data for Passiflora foetida provides insights into genome size evolution and floral development in Passiflora
Source: Mol Hortic. 2023 Dec 18;3:27. doi: 10.1186/s43897-023-00076-x (PMC10726625; doi:10.1186/s43897-023-00076-x)
Supplement: Supplementary file 8 — Additional file 8: Table S21. Expression levels of gene in anthocyanin biosynthesis. Table S22. Expression levels of gene in benzoate biosynthesis. [file 43897_2023_76_MOESM8_ESM.xlsx]

## Sheet: Table S21
Table S21 Expression levels of gene in anthocyanin biosynthesis
Gene	Gene_id	FA	FB	FC	Pe	Ri
PAL	evm.model.LG05.886	21.4319	66.9725	72.3371	4.51772	15.0427
PAL	evm.model.LG04.1709	22.0251	30.1679	18.4323	1.90071	5.019
PAL	evm.model.LG06.3949	3.93031	5.9565	4.50853	1.45631	2.77249
PAL	evm.model.LG09.2524	13.6327	10.9684	4.38663	2.97318	1.27833
C4H	evm.model.LG03.79	30.7462	24.7656	11.679	22.029	53.3867
C4H	evm.model.LG04.34	44.8225	24.6514	14.3539	3.64907	2.78602
4CL	evm.model.LG01.487	15.9593	29.4892	20.5507	4.55735	1.957
4CL	evm.model.LG05.1354	17.1967	25.3468	14.1417	5.08375	8.10753
4CL	evm.model.LG07.2536	5.48782	26.2169	37.7793	54.4834	33.717
4CL	evm.model.LG02.936	2.53236	2.2135	2.03039	1.96821	1.45576
4CL	evm.model.LG04.1543	18.4291	10.1831	11.7568	35.3997	6.35721
4CL	evm.model.LG07.2672	9.8613	8.73875	7.99678	50.5531	15.0305
4CL	evm.model.LG07.2673	3.50318	1.92646	1.34571	0.12091	0.375807
4CL	evm.model.LG07.2674	4.16779	4.68265	3.68003	16.1769	62.7578
4CL	evm.model.LG01.1436	1.5628	2.33977	2.40052	0.650243	0.860614
4CL	evm.model.LG01.1437	0.759665	314.627	453.683	13.4789	410.262
4CL	evm.model.LG04.1027	7.25347	6.11426	4.59127	4.0085	1.62186
4CL	evm.model.Contig184.4	0.244752	0.383702	0.618069	1.11542	3.10981
4CL	evm.model.LG08.574	0	0	0.014242	0.0764353	1.80793
CHS	evm.model.LG05.1288	284.39	392.206	314.159	2.22381	4.19274
CHS	evm.model.LG08.60	1.27008	0.150645	0.367568	11.9856	3.63115
CHS	evm.model.LG05.1995	0.48466	0.368548	0.351544	0.171023	0.056454
CHI	evm.model.LG06.3886	2.78916	10.4246	21.3642	3.11978	47.0157
CHI	evm.model.LG06.3887	68.9091	85.5424	76.5614	29.3536	16.6851
CHI	evm.model.LG02.327	153.844	61.5607	41.138	0.972438	0.360091
F3H	evm.model.LG07.3312	0.187385	0.0918227	0.0685463	0.0461253	0
F3H	evm.model.LG10.3329	0.251772	0.201004	0.385966	2.14172	1.4413
F3H	evm.model.LG03.915	0.25759	0.0902657	0.0596707	0.0146623	0.104069
F3′H	evm.model.LG04.2274	4.69073	31.4073	25.0472	0.086032	1.68651
F3′H	evm.model.LG04.2275	2.85005	7.89389	13.4265	47.4388	2545.67
F3′H	evm.model.LG09.2551	1.00271	1.47438	1.43144	0.272899	0
F3′5′H	evm.model.LG07.3060	1.42144	15.2736	15.8984	0.38217	0.449025
F3′5′H	evm.model.LG07.3062	1.3818	8.55545	8.31544	0.265525	0.175607
F3′5′H	evm.model.LG07.3061	0.0631617	0.449088	0.43657	0.002298	0
DFR	evm.model.LG10.2482	2.41489	9.45194	9.07648	0.443687	0.686191
DFR	evm.model.LG09.1768	6.24879	17.0243	32.2951	203.421	402.648
ANS	evm.model.LG01.291	0.377195	33.4411	31.6857	0	0.168576
ANS	evm.model.Contig121.3	12.5987	11.2114	12.4034	15.3642	17.5076
ANS	evm.model.LG03.525	12.8802	11.6016	13.1423	15.8732	18.4607
ANS	evm.model.LG04.1668	27.2581	23.6708	24.5852	7.10733	2.20461
ANS	evm.model.LG05.591	5.28759	21.4881	30.2401	21.7972	28.4536
ANS	evm.model.LG06.1882	0.471531	0.480365	0.887008	1.08897	0.015634
F3oGT	evm.model.LG03.837	24.6265	30.4629	25.3461	9.43394	119.565
FLS	evm.model.LG01.1771	28.2622	57.2126	62.6239	2.6009	17.0763

## Sheet: Table S22
Table S22 Expression levels of gene in benzoate biosynthesis
Gene	Gene_id	Br	Se	Pe	Ri	Pa	Ag	St	Pi
PAL	evm.model.LG04.1709	70.4186	6.9709	1.90071	5.019	10.6895	6.68643	1.27553	29.3746
PAL	evm.model.LG05.886	26.9323	18.2281	4.51772	15.0427	10.8188	5.12589	2.17831	4.45407
PAL	evm.model.LG06.3949	1.9496	1.84552	1.45631	2.77249	6.48632	1.53768	6.6425	0.787304
PAL	evm.model.LG09.2524	67.2075	6.15339	2.97318	1.27833	3.41648	1.90557	0.293087	4.7884
PXA	evm.model.LG03.565	13.2895	18.0422	19.0851	28.0249	21.6774	21.4599	30.7001	15.2911
CNL	evm.model.LG03.1108	0.198793	0.165369	0.0191317	0.024074	1.20891	0.265795	0.728847	3.83999
CNL	evm.model.LG06.3191	77.1446	99.7333	190.531	124.406	80.922	194.918	120.982	49.8742
CHD	evm.model.LG08.2877	70.5468	140.589	138.328	110.548	116.427	113.157	159.701	80.4906
CHD	evm.model.LG09.2395	6.7775	8.53231	3.9677	7.66478	5.91154	5.96925	2.26014	15.2509
CHD	evm.model.LG06.3285	89.1118	83.832	115.23	26.4822	75.2046	47.848	95.0857	85.5295
CHD	evm.model.LG06.541	5.7134	3.97477	3.5196	1.03792	4.24981	2.07251	1.50729	9.94492
KAT	evm.model.LG05.1290	176.878	1362.9	2503.58	1156.01	620.528	945.807	2408.47	253.51
KAT	evm.model.LG10.508	4.86406	12.4388	14.0534	18.3026	18.0114	8.28971	4.68912	18.0186
KAT	evm.model.LG10.2771	122.47	76.6556	32.4871	44.0297	49.2357	36.5174	18.3917	53.2984
KAT	evm.model.LG01.527	0.285261	28.7888	39.5956	28.0724	0.615911	3.90433	50.4291	1.5873
TE	evm.model.LG03.185	39.8537	32.223	36.0405	29.0721	23.1697	40.4298	15.2206	17.2582
TE	evm.model.LG04.107	85.0145	45.4288	65.279	62.5509	29.3372	21.0698	130.345	35.3792
BALD	evm.model.LG07.2827	7.38644	16.8641	21.3768	6.15857	20.012	9.19551	14.6407	22.5119
BSMT	evm.model.LG01.282	0.360761	10.3734	28.9735	781.441	110.355	242.327	75.9917	15.1828
BSMT	evm.model.LG01.700	433.284	38.7192	4.80965	4.97555	2.17785	2.22761	1.07411	16.0466
BSMT	evm.model.LG05.2074	16.0304	3.17585	0.0821913	0.363511	0.396874	0.55342	0.145031	1.17764
BSMT	evm.model.LG01.701	2.34144	0.120131	0.136202	1.23047	26.8791	3.38913	2.46979	12.6952
BSMT	evm.model.LG03.932	11.7521	16.531	16.4093	6.20574	10.6305	9.95961	3.6268	13.6245

## Sheet: Table S23
Table S22 Expression levels of gene in linalool biosynthesis
Gene	Gene_id	Br	Se	Pe	Ri	Pa	Ag	St	Pi
DXS	LG08.2189	26.4101	9.78538	2.53055	1.29166	12.3431	4.25406	3.09629	13.1169
DXS	LG01.869	3.60983	1.12732	0.645985	0.668266	2.12536	0.587162	0.491583	4.82767
DXS	LG09.2777	11.3654	9.71892	8.30155	6.47896	7.65565	7.07501	3.67497	15.8902
DXS	LG02.830	6.18766	1.23813	0.318735	0.556779	0.19428	0.431516	0.044534	0.080815
DXS	LG03.670	7.84587	29.0818	14.0138	73.402	66.5587	220.586	24.9414	18.6535
DXS	LG06.3404	156.152	72.3841	39.8998	49.9379	84.0856	265.698	71.1045	47.5942
CMS	LG09.3358	30.8713	69.351	61.9243	72.0844	28.8897	38.037	12.2879	50.1969
CMK	LG04.515	23.1311	33.4085	20.3979	35.6762	34.7214	26.7765	22.6577	31.3174
MDS	LG01.378	181.806	133.95	58.5158	122.6	95.1916	209.866	36.9746	66.388
HDS	LG07.2641	73.4954	76.2927	52.4106	66.7177	41.0543	150.739	48.1834	34.2187
HDR	LG07.3341	257.017	190.585	120.883	86.1242	99.7525	257.021	134.331	68.5733
HDR	LG02.1449	53.5553	73.0832	64.8475	209.326	80.9977	256.031	43.9172	94.0753
GPPS	LG03.1151	0.02093	0.0258173	0.016634	0	0.0681753	0.0525607	0	0
LIS	LG10.109	8.95529	169.111	296.968	13.3396	3.41033	4.93809	65.8023	5.58963
LIS	LG07.309	9.47962	6.76032	1.75453	0.16151	0.0234683	0.12269	0.172528	0.150556
